# Supplementary material for: Identification of Clinical and Tumor Microenvironment Characteristics of Hypoxia-Related Risk Signature in Lung Adenocarcinoma
Source: Front Mol Biosci. 2021 Nov 15;8:757421. doi: 10.3389/fmolb.2021.757421 (PMC8634728; doi:10.3389/fmolb.2021.757421)
Supplement: Supplementary file 5 [file Table3.XLS]

## Sheet: tcga.hypoxiaExp
id	TCGA-73-4676-11A-01R-1755-07	TCGA-44-6148-11A-01R-1858-07	TCGA-55-6968-11A-01R-1949-07	TCGA-44-2668-11A-01R-1758-07	TCGA-91-6847-11A-01R-1949-07	TCGA-44-2657-11A-01R-1758-07	TCGA-44-2662-11A-01R-1758-07	TCGA-55-6972-11A-01R-1949-07	TCGA-44-6144-11A-01R-1755-07	TCGA-55-6983-11A-01R-1949-07	TCGA-55-6980-11A-01R-1949-07	TCGA-55-6981-11A-01R-1949-07	TCGA-44-6146-11A-01R-1858-07	TCGA-91-6849-11A-01R-1949-07	TCGA-44-5645-11A-01R-1628-07	TCGA-44-6778-11A-01R-1858-07	TCGA-44-2665-11A-01R-1758-07	TCGA-38-4632-11A-01R-1755-07	TCGA-55-6969-11A-01R-1949-07	TCGA-38-4627-11A-01R-1758-07	TCGA-50-6595-11A-01R-1858-07	TCGA-44-6777-11A-01R-1858-07	TCGA-44-6776-11A-01R-1858-07	TCGA-44-6147-11A-01R-1858-07	TCGA-49-6742-11A-01R-1858-07	TCGA-91-6836-11A-01R-1858-07	TCGA-91-6828-11A-01R-1858-07	TCGA-91-6835-11A-01R-1858-07	TCGA-55-6978-11A-01R-1949-07	TCGA-55-6975-11A-01R-1949-07	TCGA-38-4626-11A-01R-1758-07	TCGA-44-3398-11B-01R-1758-07	TCGA-50-5932-11A-01R-1755-07	TCGA-50-5935-11A-01R-1858-07	TCGA-49-4490-11A-01R-1858-07	TCGA-49-6745-11A-01R-1858-07	TCGA-55-6985-11A-01R-1949-07	TCGA-49-6761-11A-01R-1949-07	TCGA-49-6743-11A-01R-1858-07	TCGA-44-6145-11A-01R-1858-07	TCGA-44-2655-11A-01R-1758-07	TCGA-50-5930-11A-01R-1755-07	TCGA-55-6982-11A-01R-1949-07	TCGA-55-6979-11A-01R-1949-07	TCGA-50-5933-11A-01R-1755-07	TCGA-44-2661-11A-01R-1758-07	TCGA-50-5931-11A-01R-1858-07	TCGA-55-6986-11A-01R-1949-07	TCGA-91-6831-11A-02R-1858-07
DUSP1	644.157	355.064	154.64	292.421	261.251	533.087	627.408	613.354	587.348	122.843	377.502	232.737	604.059	420.945	412.451	842.248	379.009	137.875	197.704	448.574	521.758	232.904	799.602	757.926	658.411	515.767	728.638	196.712	334.059	234.791	455.599	184.16	524.818	442.309	194.549	352.948	361.735	544.346	305.402	489.302	1117.3	261.099	325.2	684.225	168.354	501.149	209.468	947.145	614.279
EFNA1	79.9946	45.5318	51.7236	44.0595	84.6312	46.6234	42.2744	44.9943	89.7126	47.7902	61.8587	44.7555	58.4619	57.9235	62.1191	40.8597	78.016	66.794	50.4907	49.0753	52.7239	33.6757	53.4741	38.4419	51.4733	60.906	55.8028	51.9199	54.334	48.8682	40.6052	45.819	53.0482	58.5408	69.4119	90.3948	52.0808	85.8442	52.3019	59.845	54.2475	102.741	54.3616	85.0113	53.5243	65.1321	44.8312	38.7361	46.1445
LDHA	69.0334	32.738	64.3519	78.1604	39.2113	51.5214	48.134	39.1015	41.7286	67.3473	37.1234	42.2768	42.8187	44.6552	35.1614	53.8131	60.355	64.6514	44.4299	77.2256	40.4541	47.6837	43.0339	78.1893	60.7051	43.9681	55.5709	46.1926	48.1572	48.4323	53.7474	49.814	43.4119	48.2287	68.8952	53.3381	43.3254	48.2491	66.8101	70.4289	35.6138	51.2796	37.1615	47.6091	88.121	48.079	54.7838	33.6831	60.5929
NOCT	1.58918	1.05344	1.055	3.53716	1.65592	1.4309	7.65578	1.69189	1.01969	2.52236	1.67727	3.30646	2.14436	2.35999	1.55503	9.5467	2.02866	1.23462	2.78676	1.70336	1.59613	0.991752	2.70613	10.4808	1.53086	1.78536	3.47243	1.39366	1.90406	3.30546	2.82637	1.90081	1.57223	1.52659	1.38025	1.15247	2.45257	0.934014	3.42075	3.90426	1.38957	1.2743	2.30911	2.89149	8.84618	1.37145	4.78442	1.69749	7.42324
RRAGD	9.72731	6.08261	9.01708	9.93957	6.57966	7.28755	5.99186	5.53992	11.0247	11.0437	4.63218	5.86836	5.67645	7.46458	6.48331	5.2673	5.78976	14.2065	8.3229	6.66616	6.03711	7.69755	9.33365	4.3602	9.06927	13.7555	6.30227	6.11781	7.20679	6.08175	14.5402	6.50229	7.28112	6.81439	4.46883	6.00283	9.93268	7.11009	6.69366	6.97493	4.68341	8.16645	6.55324	8.36925	6.17411	6.59174	8.10086	6.52507	7.09221
ILVBL	11.1374	7.74457	10.9209	9.67541	9.3498	10.2303	9.8977	8.77022	8.85812	7.07687	8.44251	9.3705	7.60912	8.42542	10.1276	8.46415	10.9629	9.35375	9.59134	14.5592	7.9715	9.30447	8.23266	6.46029	8.29889	8.6675	7.23141	10.5655	9.05103	7.36349	13.2961	9.72077	7.31536	8.96363	14.0615	12.4996	8.15261	8.73353	10.1783	8.83337	11.2519	7.55531	7.94889	7.76621	6.26187	10.9279	8.55021	8.995	5.40295
JUN	139.991	118.257	64.0279	71.7077	74.6614	142.96	211.538	181.691	168.864	50.946	120.744	76.7946	116.626	169.291	128.403	216.869	100.347	41.9568	70.1338	62.1008	145.845	58.6516	186.784	172.514	148.255	99.9004	193.599	34.0265	87.5924	86.6179	89.4753	67.8682	144.436	86.5302	31.3026	52.479	116.493	180.821	31.7279	111.558	358.504	92.9784	88.0854	225.215	72.2256	101.831	80.3859	337.292	133.868
MT1E	60.2757	22.3852	18.8649	118.314	35.4097	14.7221	44.7036	21.9253	29.0038	25.7649	20.001	28.7653	68.3256	113.806	22.6554	31.646	63.6816	41.7873	38.9778	40.8607	21.8414	21.9326	63.0004	196.882	19.4032	27.8476	109.302	42.2118	27.6852	45.5673	43.1516	56.0145	22.3211	18.2591	99.5526	55.0893	42.3922	53.2484	29.4951	129.919	18.4457	90.6182	21.6312	36.2605	155.687	12.2132	180.465	35.2807	73.4225
TPI1	127.611	70.6745	113.214	120.612	83.7831	115.854	86.503	80.0898	87.0488	90.1483	83.582	67.1549	77.0101	75.5402	89.9124	64.2871	102.203	134.958	83.3553	136.291	77.0976	97.5177	84.1834	70.5618	112.407	96.611	80.6328	99.4897	80.0129	81.1649	114.252	93.8732	83.8083	78.7407	128.055	110.381	87.7562	101.361	104.396	84.8749	89.3318	91.8086	74.4885	90.0862	76.4286	90.9405	79.4406	72.6723	61.7096
LDHC	0.030885	0.0364957	1.10334	0.00744316	0.0319226	0.0220678	0.00839485	0	0.56063	0.0344548	0	0.0790393	0.0157239	0.0637452	0.0510609	0.012309	0.395037	0	0.313294	0	0.0380028	0.0300093	0.0295383	0.0103187	0.0343074	0.501146	0.0399071	0	0.0329823	0	0.0206826	0.0219861	0.0332597	0.516977	0.025577	0.0884609	0.0408269	0.648209	0.0541533	0.0131821	0.0191637	0.435165	0.0161398	0.039497	0.494588	0.254358	0.0141197	2.01056	0.0229856
TPBG	1.31676	2.01279	1.55445	2.25861	1.89378	1.125	1.42399	1.57865	0.902384	2.15377	1.45155	1.48702	1.99921	1.48944	1.27673	1.78166	1.67202	0.777467	1.71123	1.51873	1.1578	2.10354	1.42965	2.52061	2.40829	1.05959	2.25241	6.81115	1.71144	1.91483	1.5209	5.49964	1.51893	1.83175	1.85882	1.56458	1.73196	1.2676	1.63094	2.33605	1.55653	1.68583	1.93944	1.48617	2.77817	2.2555	1.23396	1.42789	1.9181
TPST2	9.21222	6.67652	6.50271	7.25989	8.56521	8.71542	8.02131	14.8283	9.72215	5.63393	7.51328	16.6016	8.52304	10.1691	10.4466	14.9379	7.19912	7.73498	7.74118	11.9328	11.0366	7.96601	10.1759	7.74037	4.82466	8.45113	7.47886	5.3004	8.87934	6.41126	8.72373	7.11074	9.54493	8.73641	10.0051	7.57681	8.65282	9.97682	5.55677	7.31202	11.4706	6.04548	10.61	7.36236	5.97407	8.94474	11.7523	10.3626	8.44458
CAV1	369.259	360.251	149.535	152.481	502.542	165.832	317.496	411.219	369.372	275.495	406.153	294.352	393.007	425.871	438.032	268.936	294.399	210.817	269.224	289.711	424.296	255.406	430.322	365.96	282.742	307.532	391.756	206.111	418.608	402.817	162.15	339.6	502.919	386.606	532.641	372.746	254.59	398.402	360.566	330.418	400.683	372.307	393.677	280.004	313.539	370.208	472.82	367.41	480.711
CDKN1C	15.513	12.4992	6.00157	3.97976	10.3705	7.8841	13.323	17.2506	11.9174	4.24276	13.4269	17.0646	13.8976	18.1263	21.8826	16.2343	11.8743	4.29581	9.19058	15.0246	24.6298	12.9945	12.3	10.0231	8.04158	7.34719	10.1947	10.5934	11.7434	7.92752	8.39457	17.2654	15.5201	12.6631	17.2189	9.66453	10.7693	19.357	9.87104	8.56477	19.8825	11.8336	12.1993	6.30357	6.97185	12.9973	21.9167	18.7784	10.4838
SLC25A1	28.1537	24.3219	39.6225	31.6927	33.9016	32.3138	29.2589	25.5504	29.5652	29.8925	28.3503	27.5321	19.2369	25.47	33.8883	19.439	31.9283	19.5471	32.4187	38.3458	23.5353	32.2596	22.2317	22.5666	27.6385	27.5337	24.9167	32.1474	27.9062	28.1541	35.5985	31.6669	24.484	26.8396	21.3721	22.711	26.0188	33.0249	21.7863	25.2976	28.17	31.6214	28.1505	25.9372	21.0374	26.9868	22.6371	26.4363	17.185
SLC6A6	8.96796	15.8007	13.5422	22.71	10.4765	8.90864	8.65085	14.9768	11.3435	12.475	13.5722	14.7502	16.7462	14.3836	10.1011	11.7096	8.23918	11.331	14.3888	11.2365	10.2997	11.8176	7.73347	11.2672	14.9745	16.7575	14.2314	13.8465	15.4244	16.5921	15.2623	15.7629	18.5678	9.95322	4.58324	5.13849	12.0641	15.4883	10.4737	13.2228	7.23449	11.0378	13.6046	15.0626	16.9137	13.352	10.0418	12.4228	10.7815
KLHL24	7.46902	11.6389	7.38305	4.27422	9.36677	8.18546	5.06471	9.56933	9.74093	9.59655	10.5472	9.94481	9.4826	7.48013	9.83158	8.68127	6.12661	8.87995	9.0136	4.97969	10.0822	7.13733	10.6238	2.53665	9.82693	12.7758	6.15039	7.79307	6.55432	12.3462	4.79219	7.78686	8.583	7.18117	5.92828	8.07107	15.1724	12.7078	8.38751	3.9621	8.91301	13.3185	13.7519	15.6405	3.85982	7.96069	5.45447	10.9408	9.46953
SDC2	39.0564	24.6054	17.5008	21.9532	19.0932	12.7403	20.0958	20.739	22.3189	16.3589	19.1414	17.2852	19.9639	21.9854	25.9272	18.556	20.4315	24.6854	14.3251	48.8469	21.5889	18.6696	21.8691	16.8519	20.3558	17.4192	17.2949	19.5669	19.3005	23.1721	16.927	20.5967	25.2617	22.7535	41.0501	30.6016	20.6175	23.6262	30.1011	16.061	24.3461	19.6698	20.6634	15.0589	18.5892	23.0605	25.844	20.0424	23.6316
SRPX	16.9657	18.5855	11.5002	14.1573	10.9556	11.4824	29.0406	13.7403	8.95648	3.92337	9.91966	14.5629	17.0759	13.7612	17.1091	29.9015	12.7107	8.42898	9.82276	14.5452	18.1109	28.6188	12.3329	18.4844	4.26831	10.4143	11.6691	14.5771	13.4579	11.4744	8.99166	23.8688	20.9703	25.1377	13.8881	12.2316	12.4833	9.47325	8.122	7.00491	38.4575	14.7586	19.4675	5.20548	7.98429	19.9548	11.5673	11.3595	14.9287
ERRFI1	53.459	34.188	10.0737	59.6469	30.4034	20.7193	119.699	47.2729	43.0268	29.9181	32.9208	51.0884	42.6918	80.5154	18.5068	89.4181	44.9273	15.5659	28.6856	20.9941	31.6333	13.1491	122.635	239.535	25.6521	42.1608	143.23	32.5478	29.8858	54.9609	32.7339	31.5472	29.904	26.178	30.6577	21.5798	32.8603	31.351	35.4772	81.3587	25.6656	30.0986	24.6448	90.93	105.332	17.9635	81.3787	51.1622	77.6621
CA12	1.53067	2.05182	1.59847	2.96388	2.35028	6.13539	3.37892	6.79328	1.62353	4.21963	0.824497	1.5567	2.75677	1.84898	1.55932	1.69965	2.60093	1.09633	4.78044	0.935612	1.28465	1.32823	1.35815	0.860215	2.91571	3.8624	1.83681	3.56306	1.84249	2.61467	1.66495	5.96467	2.01043	1.14125	1.09175	2.51247	1.85965	2.02718	5.65084	3.3232	0.799703	1.76192	0.397635	0.65061	1.34446	1.3386	3.13483	1.53185	2.33762
MYH9	109.952	200.696	136.217	254.043	170.364	152.815	217.715	186.358	174.778	128.203	171.489	228.498	207.294	207.128	187.777	187.696	235.8	59.6289	163.482	101.996	242.774	217.247	163.441	302.783	145.074	129.479	187.324	166.54	182.906	138.053	88.872	223.744	230.075	254.644	64.5379	89.3486	161.993	191.183	170.047	161.15	267.432	179.8	223.22	145.326	206.299	252.952	216.779	174.03	201.144
TMEM45A	2.33818	6.63998	2.10061	1.28539	3.86455	2.17494	1.48488	1.88735	1.05023	4.51368	2.13974	4.52229	1.81028	4.8259	2.43338	1.61467	2.72311	1.87824	1.34613	3.61058	1.94366	2.5598	2.79786	1.05479	4.65196	1.44382	6.37657	10.6445	4.28051	1.46128	1.73416	4.02953	1.72892	5.46918	3.44435	5.8373	3.09939	1.2752	2.423	1.92695	3.49888	1.12852	2.95053	1.45374	3.72324	2.94155	0.807866	8.55366	1.54769
DCN	102.324	111.702	42.2156	57.0767	41.7342	53.3429	122.529	70.7446	36.5615	27.492	74.9156	46.9875	146.361	70.9676	86.409	90.7427	60.447	57.2138	68.6513	118.616	53.2181	111.391	38.316	75.5653	34.9104	49.5033	37.5607	135.864	53.1318	101.937	59.4823	159.68	130.821	67.6772	186.492	146.148	64.7881	47.6085	146.221	63.1052	95.3277	74.0483	87.5181	37.3669	74.5081	153.53	38.8023	51.2998	102.48
TNFAIP3	33.8893	16.8289	7.64245	23.4874	6.991	16.059	112.87	17.4559	17.7786	18.7424	11.7891	15.6949	33.8416	23.8353	8.03088	106.417	18.5913	10.4251	16.5098	10.2519	18.8329	7.58642	31.364	60.7616	6.2231	21.0408	20.9938	11.6014	16.3545	22.2357	21.3433	15.7731	12.6225	10.2231	7.35702	7.83612	54.3641	9.92531	17.8903	28.4804	10.9849	6.74443	15.2898	48.9007	82.5118	11.2142	80.508	20.1382	51.3963
ADM	18.7232	3.13654	2.98869	10.9751	2.2391	2.63648	14.2031	4.1032	4.07702	1.00918	7.97085	7.09747	7.56274	6.09262	3.32961	10.0759	9.0612	22.9982	1.70309	7.76452	6.93636	3.44649	2.52722	57.2337	1.86869	2.29274	12.1194	4.40817	4.18198	3.43995	5.54778	12.7834	9.19055	4.60596	8.2209	5.37684	3.09654	8.59088	7.93073	11.1868	8.04043	6.24999	4.40388	4.39913	24.3558	5.47504	8.34746	3.87192	15.4138
PGK1	89.0742	54.1916	80.8247	86.0445	57.6644	69.5699	60.1798	54.9661	60.8832	65.8376	54.7069	50.9682	57.7131	53.5356	60.6198	67.2997	63.4846	94.6333	53.0389	108.436	51.5981	68.7502	60.7342	61.8311	72.427	63.4638	59.2314	58.3126	60.9823	59.6047	91.6453	66.8868	65.2782	54.7093	116.959	108.57	53.3728	48.2202	85.0098	62.3782	58.6366	51.0693	55.7304	60.0006	63.6771	67.0415	52.5078	47.2958	56.941
PPARGC1A	0.979193	1.49119	0.434412	0.38589	2.14723	0.572051	1.32673	1.04931	1.25903	1.14882	1.21268	0.898772	2.34864	3.67651	0.974267	1.15771	1.79052	0.693824	1.07098	0.686674	2.05229	0.540782	1.31223	1.19524	1.5781	1.04376	1.66134	1.76841	2.2789	1.3854	0.907526	1.18366	2.02242	1.61766	1.23484	1.11551	0.703459	0.888396	1.6882	1.79622	1.02186	0.564727	1.49001	0.913483	1.67769	1.16384	2.10902	1.55117	3.13206
SULT2B1	5.89261	6.84794	3.14768	2.58048	11.2451	5.25065	11.0808	9.64899	9.53644	4.25884	9.29799	8.33218	6.36185	10.8844	12.6532	5.31831	7.06878	4.41809	4.3334	5.534	8.24935	3.09669	5.30674	4.18259	3.81188	5.24459	6.7548	6.44071	8.03123	5.30923	4.71379	4.70076	6.35802	9.92221	5.59192	8.97826	3.87957	3.7027	5.67859	4.21784	9.7738	5.73967	8.3993	5.58581	4.98539	7.0287	9.10901	10.3121	7.11573
HSPA5	89.7712	99.53	185.091	119.823	126.354	160.12	109.187	116.735	129.207	151.495	127.984	120.398	111.823	105.303	118.88	126.878	117.373	130.848	109.654	130.378	108.333	164.518	126.236	151.811	161.937	130.791	156.899	190.076	109.561	118.055	107.083	125.245	130.14	126.091	109.306	117.173	140.682	114.817	119.925	129.801	123.526	102.108	129.394	132.43	131.845	140.184	135.952	113.089	116.481
SCARB1	5.6964	5.4966	5.19572	6.62534	3.24843	6.33367	3.5079	5.37925	5.97343	4.4106	9.91633	16.1983	5.9534	4.02398	5.05497	5.31672	9.88012	9.17662	5.38633	3.45804	3.45986	7.92671	2.49418	2.1196	3.74179	6.5583	6.22459	4.5006	4.25335	4.06404	5.53217	11.5217	5.66181	5.81874	4.10825	3.33461	6.74447	4.54654	9.31381	4.54152	6.33261	5.17803	3.69098	4.33988	5.9669	4.93344	7.78017	5.60504	3.54583
SIAH2	8.55469	11.5915	8.12602	8.18103	9.36597	12.8697	7.41929	9.27027	6.74182	9.26764	10.4236	7.18157	10.0952	8.16485	8.78835	8.31661	8.30951	10.7356	7.44489	7.9793	8.3662	7.33919	8.6546	6.34406	9.85051	7.76487	9.17945	12.0458	8.35671	8.60965	7.90328	11.1001	8.44029	6.92604	8.0263	7.19288	9.39974	9.31162	6.8062	7.34472	8.95928	8.84847	10.7111	12.2681	5.01517	7.71503	4.78129	10.4643	7.67313
PCK1	0.0759104	0.00560628	0.00484256	0.0251544	0.0147114	0.00338994	0.0361081	0.0106201	0.0149776	0	0.00609812	0.0364248	0.00483085	0.0195844	0.0219624	0.0075634	0.0230179	0.00996403	0.0101319	0.374643	0.00934047	0	0.00453752	0.00951065	0.042161	0.00993336	0.00817377	0.933973	0.00506658	0.00561942	0.00847242	0.180128	0.102184	0.0140145	0.19645	0.0892985	0.00752595	0	0.00831875	0.0242997	0.0510264	0.00891304	0	0.00606733	0	0.0202602	0.00867596	0.0131426	0.00706187
KDELR3	4.79662	5.20227	6.93295	5.61007	3.91768	4.32601	4.86862	4.91802	4.71216	7.09105	5.34609	4.93586	5.10603	4.11923	3.40493	5.21363	8.58804	3.99779	4.90683	13.9461	3.85491	8.14795	4.26667	4.26975	7.21596	5.14425	4.04519	11.0204	6.32234	3.79414	4.70963	7.62508	4.69584	5.69723	8.25006	4.62525	5.31196	5.86658	7.73397	3.83683	4.69677	5.51382	6.52068	6.67032	3.42582	7.45866	2.03952	5.34942	4.31871
STC1	7.42327	3.28943	3.94761	8.37737	2.708	1.19786	4.37455	4.5469	2.79393	6.39363	5.03126	17.8997	8.61451	8.02275	0.861143	12.5736	6.7648	2.21078	2.63103	1.01195	3.15853	1.56833	3.81826	24.4365	5.44526	3.49371	9.26934	1.26165	9.90088	8.34905	1.70577	2.57559	5.89475	3.57783	6.19913	3.12673	5.44241	4.42774	12.4895	9.56496	5.23179	4.53382	0.977957	3.61978	16.1219	2.29282	7.33635	1.79282	28.9811
INHA	0.0184553	0.130847	0.0753483	0.0711622	0.0763011	0.0791191	0.110359	0.103278	0.160219	0.0411767	0.118605	0.259763	0.0939577	0	0.170863	0.117684	0.0895375	0.0581387	0.157649	0.0760344	0.145334	0	0.194156	0.0616592	0.0136668	0.154559	0.0317952	0.165893	0.0985424	0.153013	0.0247177	0.0788264	0.099371	0.0181717	0.122267	0.0755136	0.136618	0.0430372	0.0485387	0.0787694	0.0763415	0.0520063	0.0964429	0.0472027	0.0262702	0.0675515	0.0168743	0.19719	0
TGM2	94.5722	107.357	145.646	122.848	59.0175	121.462	186.716	114.58	110.466	72.4163	94.8452	129.965	114.742	95.9843	147.27	166.399	166.621	55.9259	55.5442	91.8527	125.247	115.772	81.3616	110.383	40.4686	73.244	78.1711	57.2901	78.4962	113.402	83.0223	131.167	119.74	86.3801	89.574	64.8995	118.675	107.35	87.0401	72.6327	201.368	70.3531	91.2392	81.001	146.639	145.65	101.6	115.987	134.541
ALDOA	113.724	75.4302	134.329	166.269	83.9044	122.29	108.547	76.1439	100.493	95.5926	78.3408	74.229	71.9757	73.6371	92.9773	71.6792	111.381	131.412	88.0435	125.927	74.5539	110.367	70.9394	78.6817	105.687	96.0606	85.1906	89.1339	84.0956	79.6705	175.719	108.731	82.5152	82.2285	91.2308	89.9584	93.745	93.7015	100.318	93.0696	96.7541	100.418	70.5163	86.9488	88.2974	104.077	81.4058	71.6439	63.8387
KDM3A	2.76449	6.03784	3.05294	2.43723	4.23748	3.09637	3.09869	4.79896	3.90519	3.162	5.00001	4.27137	4.82233	4.77804	4.10421	4.79516	2.62036	2.4322	3.87577	1.80061	5.02144	2.73529	4.75542	3.3595	3.05922	4.49872	4.19802	4.7295	5.1606	4.02229	2.50819	4.67598	5.00154	3.4482	2.27341	2.58183	4.84533	3.84444	2.65815	2.38248	4.11659	3.87589	5.01286	3.87132	2.83041	3.64349	2.62244	6.14148	4.7606
PLIN2	33.9741	14.9204	28.2428	41.7398	19.5532	24.8158	25.3365	23.6863	45.6492	16.6477	13.5394	27.2099	13.4202	15.9975	20.019	16.9449	32.9764	48.761	13.1564	36.3577	18.2118	20.9586	22.7893	46.6995	14.5133	27.6616	34.8383	8.39956	17.0775	14.0136	42.2765	21.2493	20.1324	19.9046	33.1237	21.2644	20.7794	21.6127	25.1283	29.6636	16.4034	43.0262	13.2233	23.6232	26.1994	20.4503	23.7879	25.0467	22.4584
HMOX1	34.3699	18.8682	49.8136	95.0582	21.7457	56.1704	34.7649	31.9787	42.87	62.0232	28.7364	39.1592	23.1207	18.3661	24.6504	33.5933	36.524	1981.2	37.6761	372.422	21.392	34.9377	15.7344	72.8081	33.0232	41.8243	25.4814	13.7364	39.1459	26.7355	140.806	36.9892	17.7747	23.6164	24.1071	19.3857	27.1143	42.8981	24.3177	56.0369	17.8955	58.5668	26.4598	52.8475	139.524	45.7012	40.8226	17.8121	37.6629
IDS	11.6533	25.936	13.4012	18.3238	24.3559	15.7075	16.656	19.605	16.4074	21.1064	20.8452	18.2971	23.0648	24.2027	18.2632	21.0362	14.2521	10.8622	16.3579	10.94	22.459	18.1261	17.6285	21.4898	17.8989	19.1281	23.4837	18.3744	24.8298	18.4872	18.1459	18.774	25.1623	20.5933	14.258	14.5254	20.0116	14.0301	15.3291	24.5137	19.0788	21.7747	24.5445	16.2028	23.6205	20.2631	21.2114	23.8089	25.456
PLAUR	18.6331	6.4759	17.8925	28.5908	8.7855	14.7139	21.7147	10.8945	15.7483	14.1629	8.46216	15.8733	13.5624	8.68935	11.0501	30.0689	13.411	20.9688	13.587	16.4529	9.4853	14.4302	6.03277	45.3308	11.3689	17.7128	15.7194	8.69758	9.03839	15.9655	53	15.3502	10.7168	8.66237	10.1769	9.00521	25.3814	12.0521	18.7282	20.8317	9.65642	13.0911	9.96103	28.3402	35.7037	12.5051	13.5857	10.4847	21.2305
BRS3	0	0	0	0	0	0	0.0186239	0.0255626	0	0	0.0146781	0.0146124	0.0465112	0.0235698	0.0151038	0	0	0	0.0121937	0.00784141	0.0056206	0	0.0109218	0	0	0	0	0.0102651	0	0.0405776	0.00509825	0.0704543	0.0122977	0.0224885	0.0472853	0.00934524	0.00603829	0	0.0100116	0	0	0	0.0119354	0	0	0	0	0.00451916	0.0339957
DDIT3	14.3105	8.6665	11.3984	6.35561	12.6254	10.2799	12.2666	13.6429	11.1127	8.49545	12.6457	10.5945	10.5122	14.0034	13.4856	13.3215	5.9736	9.52622	8.5407	9.87905	12.892	7.84628	9.01846	17.4683	4.06869	10.9682	12.3713	9.94638	10.2883	10.8358	12.9602	12.0428	10.2922	7.59889	15.1101	10.3098	12.0934	9.59441	7.88602	9.46729	9.32347	10.8018	11.4579	8.52953	6.09293	8.80806	8.62186	13.9759	11.0688
BGN	191.395	281.662	79.9218	131.219	83.8086	128.17	353.73	175.408	179.512	53.0998	118.986	280.445	145.558	248.827	206.087	167.739	387.846	87.3061	163.373	544.854	209.137	216.25	129.543	189.192	82.0803	111.213	94.7846	141.553	110.745	65.1873	88.4913	183.724	183.685	344.95	141.332	88.5237	158.142	154.902	258.398	89.2219	364.283	115.238	141.468	114.067	91.8404	677.97	147.735	192.506	124.343
GAA	30.5199	37.5434	46.2978	60.4653	29.1456	55.0148	61.4154	35.17	32.7334	45.5762	41.2282	60.9311	33.4399	33.6715	43.2164	34.3699	64.9634	28.8264	44.0721	30.4871	43.134	41.5554	24.5263	25.974	56.1962	40.397	26.3064	24.2249	40.5461	39.0323	69.6816	34.9149	44.0223	45.4409	16.2798	24.9603	33.3935	33.4422	31.0252	56.1972	40.4958	48.5128	35.7934	56.21	29.1485	62.9028	39.9649	26.939	27.5331
GRHPR	11.9361	8.44366	8.65064	7.47085	7.34398	10.0673	8.06588	8.29318	8.53339	6.20836	7.96443	7.22984	7.37607	7.68824	8.8823	6.23808	8.69648	8.18985	7.12791	12.9611	7.02946	8.37855	7.48913	5.99827	7.43009	7.48504	7.35471	8.26232	6.90884	7.17484	10.4737	9.52962	7.10193	8.05411	12.6655	12.5597	7.10679	8.27423	9.78135	6.94427	11.7733	7.29656	8.70824	7.13982	5.76442	11.9221	7.00013	7.22171	6.1843
FOSL2	18.7278	20.2257	12.0191	62.6917	17.0162	17.9741	68.1864	31.5295	18.9009	27.1505	22.8977	54.9259	46.2066	55.4841	9.45819	89.1372	44.1748	17.6673	38.3869	21.4698	28.6693	16.3784	39.5187	81.0914	33.0531	26.5046	50.8462	28.9998	22.7897	47.319	28.2006	45.649	33.9633	21.9339	17.699	11.5193	32.927	20.213	65.345	85.5431	19.744	30.941	23.3199	49.4027	101.295	16.1293	56.479	27.2388	45.2751
PRKCA	1.60426	4.02449	2.44285	2.56861	2.56669	2.46664	3.23767	3.01312	2.44753	3.0033	3.06131	3.44479	3.78686	2.87402	2.67623	2.8627	2.67032	1.12713	2.26747	1.68124	3.72664	2.82721	3.1241	2.53163	1.72939	2.72412	2.1841	4.38355	3.07632	4.29163	1.19152	3.60298	4.09251	3.67052	1.35497	1.17514	2.98964	2.131	3.1079	2.55067	3.23646	2.69501	2.55294	1.33187	3.19206	3.22095	2.55966	3.15248	2.69446
CP	1.95549	13.3849	2.21772	2.18641	7.49809	2.36356	0.54719	1.3648	0.94489	14.4445	3.47665	4.10224	1.14681	5.59188	1.37821	1.81671	2.3371	2.3654	1.83709	5.07565	1.95984	3.36063	3.89736	1.02518	18.4085	2.62735	24.4231	17.2908	10.8629	4.15436	5.74883	4.49708	1.4803	5.68464	1.99029	7.44974	11.4958	1.96469	1.43058	4.18261	2.21394	0.912171	4.37955	3.28331	11.8317	2.26145	0.729787	14.7313	1.28043
NAGK	6.40566	5.97466	8.06414	6.73424	5.07186	7.81015	5.07605	6.95771	6.99618	5.38896	6.62505	7.55886	5.34087	4.73733	6.7787	7.4776	6.07404	15.6531	8.19148	8.60964	5.51778	6.08267	5.21836	3.93027	3.63383	7.94336	5.00404	6.54276	5.74521	5.28209	8.73681	6.93624	4.9004	5.10739	4.99147	6.32854	7.33382	5.78513	4.37209	4.61104	5.63805	4.50334	7.70237	7.38241	3.6892	7.08989	5.25827	6.73247	4.63465
PFKFB3	23.0791	34.4942	17.7066	52.419	51.345	22.0152	51.6161	34.2803	36.4059	28.5188	40.2781	34.9845	52.7209	30.0546	47.8517	39.7891	32.0526	27.2969	27.2148	15.4948	36.0414	16.4888	58.2134	98.7765	18.6427	31.2231	45.4305	19.2176	32.5382	37.9063	15.7873	29.1302	37.6554	44.9665	19.3375	13.5394	19.6782	31.1151	27.7211	62.1461	58.6752	30.5554	26.0336	50.8616	62.1919	36.1922	29.5753	35.9674	40.6606
HK1	19.1353	24.031	24.7239	44.1843	25.0255	26.0811	24.636	23.7958	23.0945	23.2725	19.85	23.5511	22.6572	25.657	23.8817	21.0529	30.4882	18.9021	24.4823	22.7415	23.456	27.1023	22.4685	35.2334	27.3665	22.809	24.7755	25.8249	26.1748	19.4465	21.2286	25.3753	26.5154	28.6972	15.3613	16.117	21.1937	21.8767	23.4963	25.6202	28.0941	23.3385	26.6639	23.7965	26.6088	27.5489	20.2384	23.3941	22.9158
SERPINE1	93.8413	18.048	2.11171	124.879	4.19297	5.91305	264.475	27.9005	22.3234	15.3417	16.1379	33.0915	25.4135	85.2875	2.87719	61.4048	69.0505	20.9798	43.0673	114.319	12.8983	8.0607	69.5744	497.695	5.91815	12.2412	101.864	4.64933	50.1772	9.23736	52.4171	6.79121	11.7733	22.2785	14.8321	7.37816	20.3937	36.2913	19.685	48.8008	23.6399	12.3842	4.21866	31.6329	284.423	21.9636	78.3564	29.3099	114.213
CASP6	7.3762	6.57157	8.14063	5.19245	7.2626	6.40061	4.19993	6.14982	6.46539	7.93156	6.12082	6.13602	5.83217	6.35771	6.81585	6.06528	5.61802	9.86125	5.54708	7.60308	6.11358	6.22871	6.13095	2.78149	6.65842	6.25761	5.32126	8.41152	6.828	6.23199	6.78681	6.75623	6.63438	6.37754	8.64565	9.86513	7.18419	6.40674	7.8972	6.01225	5.83382	6.52199	7.58745	7.30365	4.21883	6.72436	5.43505	5.89732	6.93946
AK4	0.307383	0.908058	0.623128	0.615259	0.392724	0.323343	0.304028	0.45871	0.451495	0.62867	0.801152	0.426096	0.634662	0.378892	0.381137	0.330084	0.348346	0.390023	0.387478	0.375229	0.706015	0.551706	0.375641	0.564833	0.663919	0.272623	0.448661	3.01249	0.715781	0.42981	0.202032	2.78789	0.7218	0.786074	0.890941	0.422735	0.381498	0.378316	0.523989	0.645043	0.729353	0.501271	0.562209	0.589641	0.644163	0.703194	0.366929	0.804186	0.457528
CAVIN3	18.111	17.7885	15.8195	10.7624	13.3796	10.5487	13.3903	18.6678	12.2015	7.98673	18.8517	11.7605	12.294	17.7316	20.1533	10.3335	16.3087	9.34647	16.4047	62.0205	16.1232	17.4283	6.38443	10.0072	12.7528	6.78571	11.3841	16.6973	17.1712	15.1029	9.96868	23.5998	16.5446	14.8225	19.1966	21.5822	12.5945	15.9732	12.519	9.81115	21.4667	14.4312	13.145	7.81933	11.2099	15.0383	14.578	18.7983	8.43862
ISG20	3.31737	2.78555	2.80747	3.5918	4.36436	5.71071	4.94439	4.2391	2.90944	3.52434	4.17356	3.9862	3.72679	5.77225	2.34488	5.27796	2.50769	3.88493	3.75803	2.77872	3.69371	2.43776	4.04259	7.61009	1.46748	2.49765	5.56764	2.45667	4.00717	2.63855	4.93542	2.67953	2.92419	2.66936	4.77763	5.85738	3.08302	3.78605	2.00693	3.50693	2.6809	3.15323	3.94017	3.67487	6.65788	2.11489	6.00211	4.16095	4.58462
HDLBP	24.2547	49.8734	41.8419	40.3365	41.3361	39.5526	39.3612	36.7444	36.3964	44.3454	39.9685	41.4104	42.1518	43.7928	39.2853	33.0672	44.8627	27.9013	42.7798	22.3879	36.0526	42.4351	40.4432	36.1904	46.087	38.266	47.7873	66.5199	40.3459	39.1146	26.6862	47.7309	39.9759	40.1128	20.0928	30.1219	38.9059	34.8392	36.0251	32.9531	45.2321	35.4206	46.0812	36.7067	41.4604	49.0653	34.2939	47.1964	32.7423
BTG1	64.5508	44.3803	32.8649	27.5214	25.7509	69.2336	45.9572	46.5038	39.9828	40.2924	42.0028	46.3945	46.5281	37.9399	41.6475	55.2405	42.3514	33.9934	34.5377	55.6924	54.268	38.4095	51.6136	48.1967	49.293	53.2298	41.2228	25.067	31.0186	42.9449	28.4761	38.324	38.5718	37.4857	63.1601	60.8534	53.663	58.9301	60.4418	37.2488	47.9146	49.3149	41.4615	68.3501	36.0187	37.6876	40.5196	43.2483	43.0457
PYGM	0.435171	1.22033	0.477322	0.400714	0.255105	0.380548	0.646147	0.632447	0.338322	0.22462	0.667867	0.631632	0.694412	0.683684	0.755959	0.833522	0.349492	0.306918	0.520149	0.985635	0.56583	0.668959	0.602552	0.494764	0.312642	0.469158	0.184633	1.32532	0.471658	0.53851	0.362461	1.13434	0.615514	0.793016	0.537881	0.403956	0.477374	0.348367	0.745939	0.415829	0.889312	0.268444	0.529493	0.365472	0.536236	0.542837	0.795786	0.807081	0.348038
CCNG2	5.79492	8.02298	5.11145	3.95203	3.56247	7.30775	5.26605	5.23708	4.27997	4.3082	6.94811	5.13518	5.80363	4.37359	7.32979	5.88067	4.45561	5.71277	3.8142	5.83504	5.00193	5.81129	5.33957	4.35764	5.84138	5.19267	4.12383	5.53167	4.50739	4.7636	2.77824	6.20836	6.50126	6.07633	5.44361	5.7933	7.626	6.22231	6.44902	3.53652	7.54016	5.75608	7.61592	5.81801	3.2595	7.4054	3.82758	7.13984	4.95646
ADORA2B	4.60361	3.29692	2.8219	5.27523	3.90623	1.5314	1.48916	1.7175	2.25203	2.0656	1.59747	1.07103	1.23967	1.51817	1.88701	1.20294	1.77314	5.23369	1.57083	3.1698	1.86634	2.34128	2.46221	4.0083	2.97714	2.36318	3.48492	2.88417	3.31811	1.69738	6.67531	1.47457	2.00761	1.91055	4.00145	3.57014	3.25901	2.72084	1.91235	2.51158	2.43417	2.78755	1.55081	1.13529	3.21332	0.905193	1.98287	3.6988	1.0571
ZNF292	1.1755	2.97028	1.90663	1.33984	2.29753	1.94746	1.17623	2.72232	2.05385	2.47977	3.18968	3.07764	3.2244	2.42871	2.11044	2.98378	1.41625	1.32236	2.86558	1.30127	3.10506	1.68811	2.87542	0.984719	2.52026	2.93841	2.13981	2.95507	2.60802	2.7233	1.05069	2.52034	3.04925	2.72252	1.33878	1.61335	3.2016	2.42516	2.15616	1.48517	2.3701	1.93519	3.65739	2.99079	1.56452	1.88673	1.57052	3.49326	2.78042
IL6	6.72372	1.25645	2.36209	47.4058	0.711123	5.56392	74.1655	8.40044	1.83877	5.33783	1.88923	8.08329	31.6838	22.7848	1.06507	250.072	10.3242	13.0372	9.93435	5.98047	3.38627	2.99306	9.73554	143.603	22.3947	9.10125	20.1235	7.87116	2.52146	37.0779	25.6546	9.54314	35.412	1.21631	18.1677	6.05254	25.176	6.43592	35.0799	166.647	6.14477	11.1921	2.59848	31.6748	91.5802	2.31799	32.1399	14.1332	138.599
PFKP	6.98419	7.49802	6.60291	16.6381	4.84021	8.0208	5.42963	5.82525	7.2861	6.65706	7.71299	5.05048	8.73265	4.5979	4.09663	5.78564	8.89601	6.7158	6.3075	6.04519	6.0321	8.80772	5.19528	11.3453	12.8806	5.07737	7.76813	14.7991	9.35166	4.19162	11.4597	9.2325	7.49236	9.69613	4.70353	6.43811	7.5168	3.60373	7.89419	12.5519	6.40907	9.04256	10.383	12.542	9.27031	9.12947	4.82001	6.73231	5.05845
LXN	11.6803	14.4249	16.4229	6.09636	12.4062	10.5436	8.8053	8.93197	7.97908	11.7105	9.67691	29.5338	10.1847	10.9883	14.8652	15.517	15.0849	14.75	8.38355	20.7229	10.6719	10.9102	9.42231	7.97728	15.3879	11.0791	13.2857	30.4346	12.4964	13.6307	12.5419	23.0917	11.9529	15.1438	24.8145	23.6938	14.6611	9.0794	18.3868	7.89569	21.3375	5.07157	12.1178	12.8191	8.02229	17.5186	7.84754	17.7741	11.6545
SLC2A1	7.43303	3.54592	2.38596	4.65555	2.44328	7.3988	1.48494	1.71971	2.03663	2.73963	1.84832	1.84845	1.33719	3.05609	2.08865	2.29768	1.34958	4.60596	1.94915	2.13265	2.57899	3.57924	1.41299	2.68083	3.50106	2.50211	4.03858	6.77005	5.57468	1.34548	6.72479	5.90524	1.54858	3.42665	4.6656	2.50404	4.58997	9.20276	1.63488	2.1748	3.06929	1.9182	2.49805	1.88098	4.46776	2.08299	1.579	5.73747	2.20885
B3GALT6	5.1493	6.82124	9.50094	8.9394	8.80225	8.52386	5.31986	8.67096	6.9878	7.83691	9.08928	9.3318	6.73778	7.32172	10.0154	5.59021	10.4924	5.5907	8.16039	8.5275	8.15367	7.92378	5.49301	5.16895	7.70417	5.04907	6.75386	8.99556	7.81302	6.34737	5.69516	8.5642	7.3518	10.4042	5.01684	5.04332	6.22166	9.78032	5.67868	8.11491	8.94427	8.04319	8.25536	5.69123	5.07447	9.65849	7.14751	7.48711	4.21377
TPD52	5.72683	6.58297	7.17874	4.21557	7.95485	7.07833	4.54646	5.98557	6.05541	9.07458	7.40652	8.02483	7.7441	6.01178	5.63508	6.04338	6.26848	8.23924	8.05779	4.44186	7.2574	5.85208	8.89701	5.01082	8.63387	8.58987	7.07166	4.89948	6.31382	9.44297	5.03235	5.26523	6.54542	6.06242	9.27272	8.23611	7.99916	9.57665	7.16941	5.98016	6.25787	6.50267	5.82042	7.47008	6.41869	4.83716	6.87461	5.46191	7.23175
SELENBP1	130.802	137.926	142.103	102.563	197.065	123.048	156.222	147.586	164.296	172.299	192.868	111.278	129.783	102.265	181.42	102.612	136.549	127.261	175.179	55.3402	115.443	136.63	206.037	98.4149	128.118	184.726	140.583	106.191	129.066	213.87	88.8324	121.808	115.127	93.6739	110.769	108.741	111.387	166.681	110.61	109.938	104.835	129.084	103.06	158.018	123.737	114.148	118.12	95.6847	104.665
PDK1	0.554309	0.570241	0.900806	0.676836	0.402175	0.930355	0.369872	0.574173	0.41174	0.756602	0.832611	0.578549	0.719345	0.489033	0.425504	0.951239	0.476497	0.995226	1.265	0.63138	0.668681	0.893429	0.548849	0.460446	0.600438	0.632618	0.629161	0.564701	0.624449	0.983524	0.816157	0.733483	0.5782	0.451615	0.950487	0.668859	0.825267	0.486639	0.750852	0.75522	0.438805	0.55947	0.556619	0.658835	0.866388	0.470764	0.524713	0.457641	0.640641
NEDD4L	10.2856	13.9589	8.16727	11.5161	24.3428	8.538	10.524	17.3859	12.9455	13.9104	17.8018	15.8422	17.6295	22.8922	15.3106	9.89424	11.2621	7.85242	12.1743	5.18711	16.6166	8.97217	20.5265	23.7755	15.5326	12.7487	17.6374	15.8593	17.8767	12.6319	8.7135	9.83794	16.2397	15.8642	8.3683	9.25149	10.4857	14.4407	7.29479	14.2366	12.4852	15.9203	16.8037	14.9221	24.1971	11.0509	20.7248	18.6847	16.442
AKAP12	7.35425	10.748	4.89598	40.3242	6.03668	3.1523	26.9955	8.82762	5.73405	4.12485	6.85995	6.28933	16.8533	16.2063	9.1467	21.2678	11.5821	5.21187	7.97522	5.95713	10.9956	10.4723	7.87959	133.54	4.1442	6.54418	19.1327	16.9576	9.01175	9.86356	5.45612	14.2769	16.9913	11.4869	11.1262	7.59027	12.1239	16.7486	12.7813	36.2513	8.96413	9.51895	8.94353	6.33306	52.5608	10.2034	15.0831	8.01034	34.1012
TKTL1	0.221589	0.40324	0.0633287	0.0555382	0.0458068	0.132996	0.0433657	1.76583	0.146902	0.0494403	0.125319	0.181466	0.0361003	0.338439	0.169984	0.219016	0.0781864	0.0651525	0.056786	0.139983	0.205038	0.353103	0.389946	0.0651493	0.0525106	0.0556731	0.0992576	0.0159349	1.16425	0.136478	0.102884	0.100955	1.80402	0.759282	5.0354	0.130562	0.079674	0.175692	0.0854769	0.189155	0.117327	0.108235	0.138957	0.0453404	0.126169	0.0811081	0.0405215	0.0455989	0.0791587
PLAC8	10.4454	13.9999	14.7924	3.75974	18.2686	8.41126	8.24814	9.10638	7.96541	11.6901	11.1162	10.0349	5.92487	12.2264	7.81263	7.34871	7.74001	6.18962	7.48635	7.75468	9.22824	7.66085	12.2304	5.89676	10.925	6.93529	18.227	10.3101	19.153	11.5364	15.4105	14.3574	8.90654	8.91244	12.0643	14.0999	8.44002	9.06584	7.92803	7.36824	9.10702	7.80824	9.35492	6.37832	6.56173	6.02385	6.25701	18.1824	9.62348
ANGPTL4	8.77234	2.04084	4.13765	59.1947	3.24689	3.70675	9.77146	3.35542	2.3455	1.6577	2.99894	4.45325	2.243	3.73951	9.17154	3.34551	6.9333	1.76569	1.23871	12.4678	4.74744	3.71087	1.84501	89.9287	1.91123	0.818722	7.38818	0.867044	8.36581	2.65545	3.99782	8.27686	5.54456	3.23426	6.61701	2.66671	2.5708	5.74495	3.10825	29.5637	4.5184	6.17086	3.93712	1.61692	55.2916	3.89637	7.66333	4.82812	10.7873
TGFB3	1.88292	3.3647	6.00084	3.86821	1.87133	3.98908	6.25252	2.59375	2.85779	2.77626	3.13946	4.25425	6.28129	3.79794	4.48005	6.08738	9.08002	4.09964	6.15817	6.44199	5.73545	4.96406	2.58789	10.3073	3.2178	3.68728	2.30252	10.179	2.39045	4.53837	2.11918	8.94535	4.56586	6.32691	4.62887	4.55259	3.11565	2.94008	10.1296	4.14192	9.20773	1.44091	3.8258	4.79066	5.77285	11.8442	2.67274	3.50161	5.91891
IER3	22.761	6.59708	18.0449	27.024	5.99238	31.8782	91.6714	33.726	9.71611	12.8023	9.53712	24.1176	23.4672	34.0021	21.5996	125.799	16.5946	16.4851	27.055	25.4584	10.1105	24.3875	25.214	92.1304	30.1242	15.785	46.653	64.8535	12.51	38.884	58.4977	24.978	27.4913	12.4272	17.7427	11.4608	56.2394	15.3003	31.7722	44.0114	31.5519	6.07332	15.8841	35.4235	67.3624	21.8031	72.0538	36.284	78.6601
VHL	2.54946	8.55689	8.57475	5.71845	6.65128	8.16439	4.0284	9.25647	7.00598	8.00127	9.0707	9.59998	9.06225	7.4571	7.82045	8.50195	5.94402	4.83016	8.20777	2.81573	7.89922	6.05864	7.53521	6.95277	5.32842	9.37333	7.30944	9.01494	7.98735	8.75885	5.45782	6.41405	6.89678	6.49499	1.96503	5.3101	6.93111	6.35716	5.30498	6.07656	5.57479	5.042	9.79955	7.14922	5.31785	6.9754	4.4866	7.90411	7.55527
IGFBP1	0.939443	0.0346908	0	0.103767	0.0202292	0	0.25535	0.0219053	0	0.0436677	0	0.100174	0.0199284	0.282766	0.0129428	0.0156004	0.198541	0.0822078	0	0	0.00963289	0.0380336	0.33693	0.823906	0.217405	0.102443	0.0842966	0.615753	0.0836031	0.417265	0.0436883	0.232209	0.379377	0.0770839	0.113456	0.0160164	0.0103487	0	0	0.133655	0.0566719	0.0551525	0.0204555	0	0.0417891	0.0358191	0.0536855	0.147158	0.0291318
TGFBI	21.934	23.4882	24.8358	52.8699	13.7866	18.3655	21.1204	17.0986	15.2348	22.69	15.7494	15.7531	22.4855	14.1668	16.7211	16.6974	24.3761	61.42	19.7007	39.062	15.9945	25.6308	14.294	14.338	33.8081	30.4984	14.4588	27.4614	19.0794	14.8369	41.9782	26.5907	27.9697	15.9723	27.55	18.2376	19.3012	13.635	22.8718	24.8514	20.1477	30.8054	25.3012	30.3756	19.6619	26.9561	12.5405	11.6684	12.8495
JMJD6	4.11921	2.85006	3.40227	5.88312	3.81503	3.21819	5.79857	4.89546	3.28948	3.90602	3.60865	4.38311	3.64239	5.74994	3.62728	5.41324	4.0854	3.02217	4.58938	3.30485	3.55864	2.6437	4.78972	8.47832	2.84172	3.34763	7.62426	3.09861	4.05744	4.33968	6.44373	3.71944	3.09347	2.96188	2.59435	2.67013	4.19566	3.5011	3.76333	5.66767	4.09619	3.66562	3.05896	5.17771	6.82789	3.40897	4.812	4.06025	6.30878
PHKG1	0.316258	1.1765	0.29889	0.225828	0.314776	0.267817	0.413892	0.82592	0.249599	0.574953	0.52694	0.689448	0.441288	0.568128	0.333079	0.476161	0.253143	0.159899	0.48778	0.289547	0.443911	0.500771	0.571329	0.46961	0.199505	0.502744	0.665937	0.52645	0.95066	0.430081	0.355593	0.628154	0.71899	0.322932	0.426807	0.412175	0.613157	0.286808	0.636674	0.289964	0.52329	0.319074	0.722288	0.404444	0.575228	0.350137	0.278457	1.03831	0.348696
NFIL3	28.0229	18.6379	12.5909	31.3588	11.3227	28.2048	49.0586	19.8327	14.4014	20.772	13.2228	21.3238	28.9443	37.8541	10.2201	58.3649	27.5252	23.6259	11.8463	27.5313	17.7102	10.9456	27.9734	53.0438	28.7151	23.9592	34.8991	9.76344	11.9803	42.0312	24.8343	20.5083	29.8433	8.06686	32.8313	19.1992	27.477	19.7747	46.8904	52.9814	11.5277	27.1096	15.082	52.5449	89.8062	14.5679	30.7866	16.3888	45.2448
ANKZF1	2.1413	6.257	5.00259	1.57998	4.74889	3.85707	2.81959	6.2785	3.54684	3.30892	7.10833	6.02111	4.06453	5.25433	4.90895	4.37446	2.36923	1.56565	5.92777	1.47759	4.01787	2.89227	4.96053	1.42729	2.67418	4.46663	4.04432	8.21248	4.91218	3.39415	2.93635	3.42502	3.47313	2.44157	1.56749	2.66957	4.94547	2.56454	1.99777	2.54547	3.22811	2.64706	6.50396	3.60384	1.98686	3.21896	2.10289	8.25412	3.14789
VLDLR	2.17551	5.28881	2.5246	2.38267	3.9995	1.98512	2.65908	3.81906	2.47429	2.24146	4.30569	3.86087	4.65252	3.16384	4.44201	3.57307	3.70362	2.50273	3.92462	3.08518	2.87295	3.08659	2.20655	1.59488	2.38579	3.74616	2.63197	4.94494	4.42452	5.00578	1.51409	5.12445	4.27893	2.35015	3.56307	2.98798	3.91073	2.77493	4.0028	3.37999	5.20604	2.67153	4.07319	3.41121	3.08194	4.65353	1.71675	3.15854	3.37739
PDGFB	15.0707	11.6995	6.86592	18.2759	4.76556	10.2335	13.0653	19.13	17.1352	3.48343	16.9494	16.8515	14.1191	24.2432	23.9088	14.2479	29.8508	11.6342	14.3562	32.2855	21.4651	11.3754	14.323	53.7483	11.3197	8.07748	16.4721	6.94359	22.2488	7.06061	8.12607	19.6809	16.146	27.5269	7.50827	7.74331	9.53796	36.9298	14.8714	14.9721	32.5333	18.172	9.75458	10.9566	14.6873	25.0836	21.0392	19.805	21.7664
BNIP3L	39.9312	43.0401	31.994	25.0139	35.2945	28.9553	26.3216	30.8373	33.1568	39.3762	41.5831	34.5054	41.4848	37.0066	42.024	39.7199	28.1107	44.5656	33.3177	42.2116	38.7117	35.5511	53.6858	23.5802	34.5547	45.0103	32.139	33.6995	36.7309	47.9897	38.5413	34.0118	45.2582	39.3176	59.7731	49.8766	39.1022	44.8602	43.9962	28.9823	36.3852	34.9188	33.9228	37.6748	34.5628	30.2803	36.9295	35.7003	39.8365
PGM1	49.9598	38.8368	36.3074	25.7158	45.9888	34.4988	47.8596	32.0396	50.4855	37.3974	33.8561	19.7976	24.0014	41.5006	50.0966	23.5176	30.4429	17.9912	21.2674	27.1193	33.4153	28.0069	64.2431	32.7279	29.6927	24.6349	42.9815	16.5528	60.3889	30.9361	23.8086	30.5308	28.1016	23.3187	39.4541	30.5208	19.1768	31.3583	30.3877	36.9886	26.232	37.2396	19.924	19.6649	30.7893	35.5736	33.7683	19.2855	45.6588
ETS1	41.6291	30.5502	17.7417	33.5687	16.9323	34.4072	29.3145	36.8324	32.2618	19.5022	27.5766	43.383	37.3559	32.0136	32.599	58.8216	24.7617	23.9265	29.0555	26.6086	43.2346	29.5001	28.6345	95.8389	14.8326	27.6002	32.2774	18.4355	38.2218	29.5713	15.2879	35.6125	38.3727	37.3178	34.0023	20.6534	35.3974	35.7329	34.9209	30.7379	39.6725	18.8906	35.4021	27.831	55.6723	28.0985	49.6239	28.9634	68.4434
CSRP2	1.93352	2.87061	1.48436	1.99929	1.16151	1.43663	2.01536	1.40571	1.51294	0.841907	2.10287	2.47408	1.31811	2.21137	1.6065	3.4512	1.1249	1.16268	1.19404	4.22885	2.43741	1.90011	1.73858	2.65022	1.10142	1.30327	1.88384	1.54987	1.61774	1.42236	1.65018	2.40775	1.51863	1.23124	2.71887	1.73104	2.85739	1.40021	1.54056	1.81509	1.86396	1.72306	1.38176	1.06374	4.76355	1.40469	2.0852	2.50475	2.81238
PAM	18.6739	24.75	15.8201	18.5954	24.0718	16.6928	21.0665	20.4051	22.0665	22.7132	18.3894	20.1368	25.3523	21.3318	20.4271	18.5141	21.1132	15.6958	21.1229	27.3377	21.8705	27.5614	19.9269	17.0112	30.0301	18.8061	21.4353	27.0363	19.3327	23.7381	14.7764	27.0346	26.2812	29.6367	19.4412	21.2196	20.1851	18.0381	24.9962	26.5489	23.3463	23.8997	23.5842	21.0514	18.6528	28.3193	18.0641	18.6687	24.5837
B4GALNT2	0.010831	0.11732	0.0405351	0.00348028	0.0746322	0.0490128	0.0431781	0.0444485	0.0227948	0.132911	0.0696067	0.13397	0.0220566	0.063338	0.169513	0.0230219	0.041401	0.0417025	0.0154201	0.0148743	0.209679	0.0631432	0.162286	0.0699603	0.0614924	0.0718099	0.105739	0.0454342	0.0809651	0.0171047	0.0193416	0.0325543	0.0349911	0.120865	0.0926847	0.13886	0.0935406	0.0420959	0.0601376	0.0400642	0.253884	0.00339125	0.0867867	0.0461702	0.0770867	0.182805	0.145246	0.348608	0.0161215
ERO1A	6.17209	7.18444	7.66474	9.02592	7.44712	6.42825	6.04415	6.48584	6.2378	9.78312	6.37409	6.72945	6.97412	6.82947	5.75962	7.17797	6.28193	8.69563	7.24489	5.73026	6.51229	7.3631	6.48916	7.74721	8.1447	7.96441	9.54056	7.56309	8.68302	7.0769	8.08277	6.84689	7.5744	7.11123	5.17522	4.69662	8.87279	6.78179	7.20718	8.44815	5.21442	7.5892	8.63241	8.62215	10.5886	7.3632	6.34096	7.40892	9.0083
SLC37A4	3.11178	3.17959	3.5605	3.2417	2.65955	3.49393	2.9113	3.16086	3.80973	3.07471	3.39467	3.25232	2.90222	3.03318	3.56575	2.48036	3.57533	3.91017	3.8197	3.05246	3.0863	2.50015	3.46127	1.69489	2.88921	3.41087	2.88776	3.39891	2.78693	3.03528	3.67271	3.2539	2.61887	2.60566	3.01008	3.11144	3.21057	3.10997	2.87479	2.23665	2.99844	2.55453	2.80954	2.85586	2.08446	3.29576	2.28574	3.03823	2.02397
PRDX5	454.269	390.64	329.992	205.665	495.78	287.694	240.943	238.747	261.278	310.03	346.681	240.639	203.994	350.353	345.594	198.531	283.687	320.284	272.8	387.8	236.173	291.643	306.746	207.075	323.017	260.096	358.982	559.282	422.209	245.532	398.979	292.63	218.712	274.994	518.106	702.049	247.766	311.704	278.705	262.249	282.669	301.678	245.437	245.181	253.413	240.151	248.537	489.358	205.777
STBD1	1.36219	1.49228	0.89795	1.88306	1.09508	1.04765	2.04156	0.995229	0.925759	1.07641	1.10645	0.762573	1.65671	1.71814	0.907077	1.44017	1.2767	0.665541	0.989881	2.20848	0.991706	1.05702	1.07661	2.31348	1.00175	0.742715	1.8579	0.875835	1.38398	2.18485	1.2923	1.80024	1.54842	1.3692	1.49627	1.02959	0.900341	0.727971	0.779562	2.11566	1.1974	1.29731	1.26551	1.14925	1.86496	1.09069	1.25415	1.46371	2.23878
NDST1	13.2308	32.6828	23.2803	22.3076	44.6508	28.4019	36.6399	33.7356	34.287	23.6456	34.0293	54.5905	39.0051	36.5574	36.8527	22.4642	48.957	13.7009	29.8538	10.8661	42.0045	24.1212	34.2144	23.8637	25.1447	27.4916	26.3594	28.4494	29.7196	27.3769	12.7473	27.467	41.9617	51.0301	11.9578	14.9171	22.7075	27.6394	28.4283	23.5562	47.9481	29.4674	41.0694	25.252	26.1333	47.1878	47.7656	29.8727	19.926
HAS1	0.115492	0.0255885	0.515729	13.165	0.0596857	0.18567	1.40478	0.21005	0.0227872	0.0966302	0.278334	0.184725	1.83744	0.819394	0.553718	1.1277	4.01774	3.63827	3.88456	0.6939	0.213161	0.757465	0.0138069	10.2156	3.17515	1.16369	0.161664	38.5023	0.107917	2.10317	1.56615	44.1288	5.96982	0.341151	18.6742	3.73321	0.122135	0.100996	2.74642	16.1066	0.023887	1.22044	0.407384	1.25541	2.88722	0.211366	0.184797	0.0171389	2.40667
PGM2	6.49836	5.14505	5.58975	7.51885	3.43959	5.42951	4.86212	6.19783	5.43887	5.79762	4.68146	6.77281	7.04366	6.05717	5.40639	9.08547	5.90947	8.37386	6.63104	8.73834	5.46821	6.05102	6.61597	6.38493	5.05808	7.01312	5.13881	6.02193	6.93032	6.8589	7.84558	7.24986	6.07622	7.38752	7.83358	5.92544	6.84444	5.20411	8.26993	6.2182	5.66523	4.1186	5.52289	6.63489	7.37273	6.29281	4.63995	5.20199	7.96948
MIF	24.1838	19.6662	38.2322	17.0557	17.1868	21.3234	12.9089	14.9866	14.1594	14.6448	20.8853	15.8644	13.04	18.5447	12.2502	16.6723	26.132	23.7715	14.1107	43.7283	11.8885	21.684	9.90459	15.5749	18.4276	9.77249	13.017	16.7302	20.4365	14.8231	19.9264	22.6497	10.9011	15.9131	38.6296	35.8094	13.3582	23.5721	12.9921	11.5297	17.2925	11.0431	16.4338	12.1993	10.7343	14.6109	14.2169	19.0368	13.9818
TES	25.0502	24.8356	17.3285	29.8388	34.4312	20.3399	28.0368	24.3567	20.8977	22.5487	23.4245	25.0799	27.1383	35.1651	21.1846	28.336	24.0206	17.8514	23.1321	20.8289	31.4631	22.0851	30.6883	55.9889	26.4377	18.7935	41.4511	22.9863	28.0186	27.5394	22.5424	23.0233	28.8077	24.3899	29.9405	36.1682	22.5821	20.2624	27.7531	36.5468	21.9407	29.7003	28.8989	25.9742	42.517	28.5761	41.3922	27.87	37.0613
KLF6	75.9291	84.0651	27.5295	65.9526	70.255	50.1442	193.921	128.588	73.7875	65.2396	96.3204	94.2235	141.446	166.65	42.4963	208.622	74.9757	37.5749	70.5921	71.8586	78.1296	36.6065	202.754	246.401	52.3922	106.938	135.03	35.0167	76.6617	88.7281	69.6805	51.4255	88.9346	75.4369	49.3941	57.8018	82.626	51.0192	82.5103	95.1262	73.6254	48.2244	74.4555	191.662	105.512	52.0879	132.624	140.655	152.105
VEGFA	8.85753	16.4496	10.757	9.52505	22.5344	9.77435	16.2089	26.1026	18.1585	13.6002	27.2764	19.8106	25.3904	19.7645	22.4471	16.7169	10.8894	4.61879	19.4376	5.71877	19.6482	9.27077	20.8256	19.3602	9.26045	16.8858	20.4046	8.6794	18.8342	16.8719	6.7838	16.3782	23.1161	17.6614	7.95346	9.93618	11.3158	14.0056	11.3148	17.5984	20.9554	10.7081	21.5774	14.0108	14.14	17.9105	18.5138	20.758	23.7888
CDKN1B	35.5286	31.9665	26.5487	12.8142	25.7067	28.6668	13.0074	33.646	26.6775	18.3731	30.7694	21.1034	30.3986	27.8875	34.9725	22.9711	16.8782	24.8841	20.7932	29.4932	38.6325	28.2365	24.6782	10.036	19.9522	26.6268	19.7389	22.1186	26.4003	18.212	19.5969	30.6472	29.4729	25.0896	28.5456	33.2751	28.3952	33.2534	17.6675	14.1865	27.8127	26.2701	36.9283	22.0333	9.76406	23.7243	17.9947	37.3653	25.662
EFNA3	0.288101	0.400516	0.501635	0.473765	0.385362	0.581229	0.221107	0.436258	0.321002	0.151247	0.435653	0.346961	0.396886	0.297314	0.493116	0.202625	0.321408	0.30253	0.217149	0.372379	0.408714	0.395199	0.275539	0.260454	0.451801	0.283858	0.291969	0.594114	0.452449	0.2208	0.317769	0.426266	0.492753	0.483915	0.378931	0.527005	0.340517	0.533524	0.282291	0.376129	0.434639	0.732266	0.336535	0.260072	0.168864	0.56862	0.20144	0.34874	0.100901
FBP1	209.668	131.453	357.395	530.98	169.881	160.703	123.279	113.317	192.278	203.198	132.652	109.821	92.4457	88.3503	124.327	101.233	176.139	52.425	210.375	101.138	106.469	164.957	75.0161	89.7369	264.945	178.354	117.138	70.6281	132.438	133.863	525.546	170.62	168.224	107.883	112.613	155.787	257.1	185.625	163.562	240.37	110.094	247.776	128.643	256.548	104.072	197.552	141.519	64.7661	100.265
HEXA	11.38	6.18561	9.62022	9.68792	6.69521	9.88537	8.31875	7.21259	10.2529	9.17524	7.19155	9.46701	6.36054	5.77137	6.92001	6.16927	9.92756	14.7085	8.5821	11.191	7.2324	8.72676	6.7889	5.28144	5.39914	11.1317	5.77435	5.97257	7.3832	9.09126	13.2133	8.3239	7.52539	7.8608	8.91858	9.58359	9.05445	7.57374	8.60037	7.14558	7.65755	8.81718	6.64406	9.3927	6.3211	9.12242	7.54353	6.71153	6.57161
PKP1	0.411498	2.04041	0.23393	1.00173	1.00678	0.364734	0.566325	4.82714	0.970182	0.685684	1.78089	1.15306	0.763739	3.21986	1.5363	0.357063	1.72533	1.083	0.200228	4.24909	0.912678	0.698438	2.00265	4.89366	0.794613	0.468947	0.964695	4.37785	2.43083	0.12339	0.613918	0.669914	3.489	2.23615	1.56153	0.677755	0.765674	1.63376	0.246593	1.10271	1.32728	0.650739	1.92174	0.226483	0.826719	1.53798	0.862036	3.45887	0.162816
IGFBP3	19.6547	20.5155	6.36444	6.76135	11.9315	20.7644	19.2571	8.59488	2.16173	3.97945	6.08599	10.27	15.6456	22.6351	10.9898	12.9755	32.7242	4.68969	5.33551	8.6701	20.0058	8.86446	21.5053	18.2788	22.2598	11.0695	15.2237	21.5357	17.6108	5.96872	17.9665	15.6492	16.5318	29.6597	16.5171	18.9108	12.2676	2.91313	83.897	8.81483	22.2947	13.2366	9.54986	6.14578	10.2611	77.2095	7.26089	13.9483	18.9312
LALBA	0	0	0	0	0	0	0	0	0	0	0	0	0	0	0	0	0	0	0	0	0	0	0	0	0	0	0.0223484	0	0	0	0	0	0	0	0	0	0	0	0.0227448	0	0	0	0	0	0	0	0	0	0
MT2A	244.645	43.9239	48.7568	526.911	42.1655	46.0718	528.158	57.6451	92.5204	59.2354	37.7417	98.7278	117.033	269.457	39.4786	238.062	235.225	131.757	81.2428	193.177	54.0333	52.2945	187.149	881.417	87.4217	65.4412	227.003	70.2066	59.6562	83.1569	152.85	133.006	92.6371	51.8654	208.436	106.43	106.971	112.179	178.277	497.056	84.592	290.93	38.6805	140.65	627.263	38.637	412.741	77.9895	355.323
LARGE1	1.32896	2.81702	2.08566	2.34186	2.8223	3.23368	2.74168	2.62922	2.32705	2.44167	2.7665	2.64952	2.96218	2.28992	3.01689	2.08239	3.4995	1.26836	2.95119	1.47377	2.34817	2.6855	2.88365	1.78411	2.95468	2.93138	2.48253	2.02455	1.94292	2.77522	1.30148	2.86902	2.70579	2.1491	1.06796	1.2882	2.37221	2.5767	2.20543	1.76754	2.31664	2.5137	2.14198	2.90739	2.56608	2.68888	1.90986	2.01979	1.84293
PPP1R15A	55.7401	82.0513	31.2812	71.9021	58.2722	75.9023	227.639	156.135	52.6676	70.8759	90.7487	96.606	111.424	184.538	51.3662	234.938	67.3315	31.7866	99.9376	52.6315	64.7171	51.2225	146.934	229.855	67.6602	77.7547	154.948	56.1219	86.3445	97.8846	104.573	42.73	69.2397	41.7626	25.0161	47.6346	108.955	46.1374	89.8934	119.725	108.879	33.6215	55.4584	166.536	104.171	72.175	152.561	152.06	149.618
LOX	6.12961	6.04411	2.62698	3.60177	2.48896	3.5046	6.96991	3.50307	2.72701	2.23756	3.0039	13.0595	4.88581	6.19129	3.80312	5.54137	15.7591	3.6967	2.99456	12.0377	3.77986	5.0705	2.9821	4.6414	3.36936	2.66954	2.75729	8.57329	3.39298	3.74919	2.65992	5.12162	4.37724	9.60658	6.45788	4.19302	3.70411	4.04954	13.6627	2.85358	7.33501	3.56243	5.88077	3.12493	5.76066	12.8784	2.85636	5.12064	5.49536
EGFR	6.05306	14.9366	7.33498	7.29922	13.2584	6.89859	9.1783	11.7839	9.39094	11.4086	12.8108	11.3385	15.1276	15.2675	10.1319	9.17611	7.91451	4.74161	10.5785	3.08	13.7106	9.50489	16.4148	12.6878	14.7471	9.91131	11.3486	15.686	11.2036	16.3109	4.85197	11.3272	14.6659	14.8694	5.67423	5.75216	9.54906	9.30757	9.2719	11.7489	9.5561	11.8546	15.2146	9.83813	14.6831	9.5537	14.9376	12.1854	11.8557
NDRG1	29.8424	40.3075	20.6909	38.4954	44.3935	42.4785	45.6913	46.3833	32.3016	25.293	39.4114	39.7364	50.3631	56.0091	55.5325	48.5795	40.281	26.4433	33.4089	28.2687	48.131	36.4558	47.5948	43.1826	38.4333	37.9121	35.3867	33.7528	37.7637	45.1532	23.1773	49.7059	55.2828	46.1074	38.4763	34.6011	35.2979	39.3197	47.4224	42.4637	45.2487	37.8045	40.2016	34.929	46.6329	47.1316	59.2186	35.8381	51.9198
PKLR	0	0	0	0	0	0	0.0067178	0	0	0	0.0158835	0.0158124	0	0	0	0.00985004	0.00545035	0.0259529	0.0131951	0.067883	0	0	0	0.00825734	0	0	0	0	0	0	0	0	0	0	0	0	0	0.0144088	0.0108338	0.0105487	0.00511179	0	0	0.0158033	0	0.00753869	0	0.0146709	0
SLC2A3	26.3113	13.8914	10.4549	16.2745	14.5125	15.1254	41.211	7.90739	30.0518	8.30354	17.804	16.3396	32.3586	27.6297	17.8895	48.1708	15.3927	14.755	14.9195	15.0947	29.2868	12.4279	33.403	35.5241	13.9842	22.9745	45.0402	8.17803	15.471	27.0951	33.7012	18.7763	23.1698	20.166	18.505	8.21032	25.5639	28.8719	41.188	22.8501	21.6504	19.0308	15.0975	18.1776	53.4278	13.087	15.8686	17.2678	50.8992
ENO2	5.34289	11.6715	9.87325	7.16838	16.5672	7.99691	9.5146	11.9006	9.62037	8.19454	12.1418	8.03569	10.5265	11.9399	10.11	6.1803	6.06292	3.45199	11.2244	7.06242	10.7233	11.2419	11.0004	6.30706	9.75444	10.6722	13.625	11.5414	10.8465	10.6963	5.70851	9.7731	10.4982	6.9871	6.67762	7.37171	8.3914	9.06706	8.34122	11.3408	7.88705	9.89542	11.4605	7.47055	8.45517	8.79628	10.3716	13.2603	8.3239
DPYSL4	0.203728	0.403237	0.187149	0.152203	0.115815	0.727833	0.166126	0.0798066	0.0884331	0.0340914	0.0523716	0.469234	1.00609	0.388949	0.397442	0.941858	1.15015	0.0748761	0.326305	0.181858	0.110299	0.168259	0.194845	0.149745	0.339455	0.20261	0.0877471	0.952278	0.0435126	0.337823	0.0500242	0.357736	0.361997	0.451345	0.0674858	0.0833598	0.339329	0.0593862	0.52689	0.104345	0.139052	0.0382733	0.425855	0.143295	0.123249	0.988058	0.232845	0.717536	0.742944
DDIT4	85.1875	43.607	16.5428	20.8291	23.1538	18.2075	20.2449	13.4422	94.9239	7.73387	20.4278	20.7789	21.1927	23.4744	18.754	19.2716	51.2589	22.6317	16.7185	43.9545	62.9808	12.6778	21.6199	22.8152	14.7962	17.2959	31.5382	24.0506	43.5639	15.4355	17.1594	32.4679	25.2239	42.8138	73.0462	38.6191	31.3619	52.4957	25.3997	27.9118	17.2063	45.2291	12.8811	15.0375	13.4933	15.1139	10.5645	26.7129	48.0379
RORA	1.65178	3.07359	1.45728	1.64536	2.77873	1.29281	1.88361	3.09607	1.86553	2.46752	3.05772	2.92256	4.26462	3.36217	2.1608	3.07209	2.04908	1.43346	2.4003	1.21373	3.41451	1.51824	4.20178	3.91631	1.44816	2.75673	2.5448	1.83293	2.90949	3.04482	1.07562	2.36522	3.51257	3.2584	1.73267	1.56613	2.17345	1.9813	2.10058	2.34352	1.98227	2.48783	4.20478	2.65381	2.67824	1.9771	2.35048	2.76642	3.83204
FOXO3	14.2758	15.3937	5.778	8.88023	11.7801	6.46385	14.2502	9.39352	11.7166	9.28345	11.2884	10.2406	13.9386	16.5527	8.6426	8.81401	13.2877	5.99279	8.95275	6.66067	12.6482	8.17117	18.4382	19.2882	9.56333	8.93082	12.1638	11.4275	13.1287	9.83654	5.55398	10.774	16.2759	13.9987	6.0031	4.75255	9.02405	11.2712	7.21835	11.8571	10.5851	15.2555	13.2606	11.0332	17.2045	9.80041	12.2943	12.5557	12.455
EDN2	13.5804	0.0816366	0.241767	3.38698	0.346835	0.282074	0.987202	0.0441847	0.514088	0.396367	3.47583	0	0.0803943	0.549992	0.117481	0.125869	1.6106	0.228002	0.252921	2.01952	0.369176	0.345226	0.151026	2.49283	0.993986	0.206637	0.731143	1.18879	3.30945	0.537726	1.33066	3.86885	0.106283	0.757988	0.55578	0.226145	0.302677	0.874583	0.138439	4.8864	0.0489908	1.74287	0.309453	0.328158	2.33208	0.373292	0.397056	0.171849	0.705135
HOXB9	0.0250694	0	0	0.00604162	0	0.0716497	0.00681411	0	0.00989269	0.0139835	0	0.0160391	0.0127631	0	0	0.00999125	0	0	0	0.025821	0.0185081	0	0	0.502543	0.00928244	0.013122	0.118773	0.0112674	0.0133859	0	0.0167881	0.0178461	0	0.0370263	0.290652	0	0.0331392	0.0146153	0.0549453	0.0106999	0	0.0117741	0.0393021	0.0160299	0	0.0229403	0.0458438	0.00496039	0.0186574
GLRX	16.186	5.97993	9.4934	12.7349	5.94995	8.67382	5.27508	7.3832	9.3493	9.12267	4.72186	8.39005	5.76528	5.18651	7.49202	8.56675	6.88237	25.2966	7.22957	16.7907	5.4219	8.52043	6.23772	6.63679	7.56141	11.2511	4.79605	2.99838	6.19525	4.87523	24.5213	8.29728	6.6649	6.045	14.4457	11.3703	10.0016	9.12333	7.62239	8.67792	5.40612	8.81599	7.82975	10.0763	5.27173	7.57549	5.68615	4.75875	6.35603
DTNA	0.862961	1.60373	0.65081	0.894825	0.974001	0.958744	1.00367	0.991645	0.915503	0.919853	1.05982	1.03214	1.15246	0.988331	1.11765	1.14098	0.932897	0.486702	0.732785	1.04093	1.27421	1.19678	1.15595	1.06771	0.642849	0.839055	1.08968	1.62968	0.965315	1.00392	0.611619	1.47654	1.11407	0.998461	1.0285	0.861267	1.19423	0.58521	1.25044	0.721345	1.41835	1.11367	1.01969	0.615652	1.29399	1.09976	1.28775	1.35689	1.01006
SLC2A5	0.256187	0.111381	0.587113	0.193374	0.0249805	1.55764	0.0919696	0.113611	0.129706	0.285798	0.142897	0.235034	0.0984359	0.0848008	0.0927	0.130998	0.115124	3.01503	0.340648	0.189188	0.23077	0.192563	0.0647212	0.0936671	0.100228	0.212528	0.129079	0.14773	0.129049	0.326337	0.425122	0.169755	0.0989019	0.104708	0.184136	0.0751571	0.296482	0.152174	0.0381391	0.189805	0.0839791	0.0635659	0.197027	0.735605	0.12385	0.283085	0.543616	0.296493	0.215844
PGF	0.721708	0.407172	1.20189	0.779409	0.179478	1.45008	0.77877	0.498016	0.376871	0.145286	0.495203	2.4927	0.624354	0.789585	0.430617	0.402252	6.19633	0.518532	1.00818	0.909156	0.381921	0.785606	0.43594	0.616406	0.888077	0.352198	0.238392	1.43893	0.451999	0.456329	0.511162	0.607759	0.572672	1.66167	1.24477	0.763789	0.367264	0.322682	1.37961	0.903259	1.52637	1.16724	0.782653	0.464945	0.347588	1.82731	0.287769	0.375794	0.282694
GPC3	46.5769	89.721	16.1514	23.6576	50.843	39.7943	58.1786	58.2075	29.0272	23.3243	70.0669	30.8911	108.473	74.9012	55.8814	38.9047	44.3282	23.8345	31.3082	96.3074	38.8946	56.5269	18.4667	59.3829	43.1261	30.0825	43.2881	69.9727	43.1129	58.2203	19.3342	95.9729	95.1114	39.4221	74.1199	50.6454	26.7671	26.6323	93.0082	46.4622	71.3956	65.0601	80.1232	27.287	53.8146	59.7331	22.0955	51.8014	32.4171
CHST3	3.77827	3.61176	1.62975	6.89287	1.5736	2.88867	5.09449	4.77943	4.72929	2.58905	2.80402	2.31038	2.86407	6.4905	4.92657	2.83773	3.11585	1.14541	2.29473	3.41029	5.07622	3.61703	8.11046	6.69312	3.79478	2.3275	5.40976	4.76897	3.95058	2.01765	1.84013	4.22941	4.3037	5.93681	1.83353	1.10155	2.26532	3.46914	1.5626	6.03444	4.26248	4.82649	3.49286	2.40997	3.59758	4.18228	3.31456	4.99437	2.43883
CDKN1A	59.602	25.67	34.8511	102.482	23.3195	64.1715	226.195	30.4634	39.1283	46.4455	18.1875	54.5081	65.3323	87.2758	16.6176	156.272	73.5206	57.107	42.3599	73.6072	23.5245	49.0589	44.7686	274.836	87.7805	43.6395	102.391	54.6058	30.0519	69.7528	100.374	57.035	55.846	41.6099	56.9744	35.1467	87.0972	36.4977	172.223	181.518	33.0881	48.9313	29.6777	91.7127	208.855	46.4612	84.6105	36.4732	127.35
CAVIN1	162.555	221.301	108.872	151.066	204.005	125.477	246.956	271.533	205.505	102.881	222.493	232.333	229.816	239.07	316.637	216.121	203.546	72.0537	166.696	206.432	259.583	237.888	180.556	398.584	119.84	127.367	193.267	142.329	181.12	164.357	97.2738	266.306	242.593	247.483	166.231	173.478	146.205	254.743	189.596	188.634	336	178.214	210.88	109.302	198.161	265.161	303.341	244.025	221.465
UGP2	16.9954	18.6761	15.8116	17.2908	15.507	14.2967	14.633	15.5876	14.7734	16.6315	14.258	15.335	14.967	17.6777	18.0906	15.9608	14.4646	18.15	12.8499	20.9595	16.9234	17.5202	15.6207	15.0509	14.3711	16.3108	17.635	16.8084	17.7612	15.3983	18.7308	20.4857	17.4492	16.4008	25.0841	21.1964	18.8922	12.998	18.8299	19.5293	17.4995	17.3304	18.5385	15.0842	16.1659	17.8067	13.7633	17.2143	19.388
SDC3	9.98441	16.4612	7.59301	17.8573	10.7126	13.6629	21.1012	18.2507	15.8105	9.12116	16.2637	19.8578	17.9088	15.765	17.5558	15.2272	15.3957	28.7133	15.9697	20.096	19.6792	19.3893	9.92996	20.5195	10.3161	16.8692	12.2957	15.5179	15.9325	9.08222	11.3736	17.7109	18.2899	20.6356	8.00306	7.00932	10.4692	18.805	11.4944	14.6113	20.804	11.6491	22.2006	12.1538	12.0293	20.2306	19.6228	15.5836	12.8172
GPI	15.6577	14.4241	24.4218	28.0688	15.7617	25.1861	20.1408	15.2674	18.7743	21.9194	16.3466	16.9776	16.4274	14.4033	17.1142	13.0861	25.7538	21.7584	17.2838	17.4485	15.869	20.9163	14.8017	13.3189	25.7669	17.956	15.7999	21.1598	16.1939	14.7564	23.6036	18.8163	15.7565	17.158	13.4783	13.7605	18.2047	16.8698	19.392	18.3999	20.099	18.5262	15.8748	17.8896	19.157	24.0661	16.0824	14.8907	13.9148
NCAN	0	0	0.00478224	0	0	0.00334772	0	0.00524394	0.00369776	0.00522685	0.00602217	0	0.00477068	0.00483513	0	0	0	0	0	0	0.00461207	0	0.00448101	0.00313073	0	0	0.00403598	0	0	0.00554943	0.00209172	0	0.00504554	0.00461331	0.00388007	0	0.0024774	0	0	0	0	0	0	0	0	0	0.0085679	0.00370826	0
GALK1	9.2994	4.41005	7.12741	6.6721	7.84213	6.83644	7.51304	7.28947	7.8339	4.19464	6.19934	6.01407	4.48944	6.65191	10.0719	4.92378	6.1153	5.37024	5.30539	11.7336	7.22628	5.48015	5.45835	5.49603	3.71262	3.80734	4.57887	4.03373	6.20232	4.06914	7.57889	6.75007	4.724	6.34675	8.3128	10.9252	3.86981	6.9677	4.79744	5.49274	6.45756	5.49757	6.15205	4.77988	3.831	6.6971	6.96799	6.78445	3.69781
HS3ST1	1.18854	2.79018	0.541865	0.418192	0.921352	1.17476	0.366131	1.0642	0.919265	1.09609	0.539775	1.00374	0.540555	1.90932	1.62437	1.51579	0.657011	0.657315	0.499178	1.38468	1.07636	0.696754	1.17461	0.558577	1.12661	0.746535	2.83599	1.4423	2.18734	0.394169	1.90668	1.24845	0.524768	1.83343	1.62077	1.39735	1.33441	0.637479	0.63561	0.689907	1.04721	0.301434	0.915092	0.374922	1.70311	0.609055	0.608567	3.76589	0.518936
MAFF	16.6053	4.62972	5.33988	19.4425	5.75876	4.59849	36.8595	10.3566	5.91603	8.92804	6.51703	17.0158	13.3116	20.7336	2.99866	44.5757	13.7328	5.2335	10.7541	9.47933	8.67763	4.88737	13.1315	95.3028	5.38468	8.39608	27.7891	5.04452	8.93413	16.8016	27.5568	12.1352	10.1075	5.05481	6.66576	6.89813	16.7165	13.9602	21.0991	25.605	7.99385	6.95457	5.10656	20.705	43.3902	6.23196	31.0294	9.76796	35.7109
RBPJ	10.9577	14.132	10.2422	11.5961	10.491	9.53818	8.52656	10.8671	9.46486	13.1369	11.662	12.1466	11.9904	10.8282	10.3886	10.5903	8.43681	12.171	12.0625	10.9357	11.2803	10.8644	10.8176	9.53908	9.91927	12.3495	11.0022	14.1556	12.9489	10.8376	12.2206	12.3752	11.066	11.3849	10.1313	8.05726	15.2651	9.49882	9.5452	10.9505	9.48776	10.7197	16.192	14.1115	8.70715	10.9997	7.91866	12.2189	12.7764
PPP1R3C	3.52489	18.1983	6.03125	1.17383	5.00789	9.66218	1.73503	12.0363	3.45971	2.94565	15.5854	4.36274	7.59588	6.17731	11.0872	2.89138	3.07542	3.21688	2.79205	5.42166	7.18561	12.4045	3.3957	1.2676	4.04362	3.46192	4.82509	4.71243	4.62661	5.13144	2.23746	15.5909	7.86787	7.13076	9.39413	5.84256	7.30617	8.53381	4.32634	1.84913	11.739	3.16653	7.20734	1.96703	0.538242	8.74997	1.33605	7.09124	2.30853
GBE1	7.05101	6.87919	6.55192	7.25843	5.78117	5.28838	5.48601	6.06407	7.13009	6.95864	5.08229	6.25235	6.64437	6.11431	6.18956	6.45807	5.95486	9.07945	5.4446	8.78965	7.26103	7.24015	7.11454	9.8745	6.5837	6.12384	6.94691	6.64743	6.72806	6.63225	5.17011	6.97163	7.1013	7.34308	7.49716	5.9135	6.57992	5.85054	7.85448	6.07767	6.92037	5.86506	6.3297	5.08863	6.62142	5.95409	6.16097	6.41996	8.34399
GAPDHS	0	0.0251674	0	0	0.0220138	0.0152179	0	0	0	0.02376	0.0547506	0	0	0	0	0	0	0	0	0.0146246	0.0209653	0	0	0	0	0.0222961	0.0366932	0.0382898	0.0227446	0.0252263	0	0	0.0229358	0	0	0	0	0	0.037344	0	0.00881018	0	0.02226	0	0	0.012993	0	0.00842842	0
HK2	12.1587	11.0956	21.0468	27.5405	15.8647	21.1147	12.1985	13.1247	22.0551	16.2899	12.7821	14.0629	17.9484	8.19799	15.4955	10.4442	13.3796	14.2635	25.1566	7.74804	14.0641	21.8913	17.9607	14.7445	19.1616	33.2199	9.81647	7.44772	12.3292	16.0378	16.0558	12.9103	18.0173	16.894	5.75689	7.12522	22.5453	21.6853	16.3937	14.2591	8.88499	15.415	12.8304	22.9313	12.0407	12.8429	9.72202	8.02074	12.5072
ACKR3	6.93463	15.9147	11.0413	10.2345	8.94469	8.91675	20.6482	14.1759	3.92381	9.22264	10.6628	22.5501	27.996	17.7727	8.11059	20.6139	17.3529	3.30997	8.94983	9.66113	12.9332	12.2649	7.12556	12.8672	21.9845	10.3043	9.15784	24.0454	10.3433	7.09356	9.9338	26.1107	17.1729	16.3366	23.0306	23.9425	7.33351	4.26003	22.9867	14.1997	17.7211	9.24591	10.6021	6.41302	10.0751	16.8694	5.68557	15.5811	12.9664
PIM1	14.1927	13.7533	28.5402	32.0092	11.7716	21.8969	37.0413	19.7771	15.8327	12.4992	16.7059	14.3366	19.1209	25.4913	12.9359	33.696	17.5858	26.5891	12.95	12.5886	16.7148	15.1102	12.4202	72.8772	18.4614	13.6632	21.5403	15.3758	16.1778	17.9817	24.5251	24.9877	13.2477	10.4007	14.5794	9.91592	17.0777	16.7386	16.4727	43.4703	16.0259	16.1796	21.7734	20.4851	64.6223	17.4491	26.9475	15.4261	44.3374
GYS1	7.82514	10.9799	11.5101	11.4508	11.9391	14.1004	12.1031	11.1886	11.4616	10.5146	11.6248	10.8513	11.5753	11.2835	11.4732	10.4765	12.9114	8.60911	11.6912	6.61314	12.5818	11.2161	11.8635	7.9119	9.73328	10.0822	10.5409	11.3557	10.4233	11.1906	9.04495	9.65839	9.8463	9.36292	5.71046	6.60318	10.2212	10.8653	8.71725	8.78059	11.3592	9.70502	10.5357	10.543	9.62572	12.3921	11.1885	10.9273	8.24508
SAP30	7.20569	4.38767	2.55165	6.23736	2.96391	2.73189	4.59666	3.07231	3.53981	3.00762	3.15023	2.82251	2.54548	4.07215	2.73915	3.45786	3.32944	4.19507	2.74788	6.12587	2.90718	2.45287	3.91455	4.29079	3.50295	3.20718	4.26472	4.80279	5.15617	2.43847	5.94147	3.79188	3.22001	3.52335	3.71433	4.61308	4.85979	2.4005	3.73873	3.84958	3.37608	4.00583	4.30346	4.38806	3.88997	2.87073	2.64433	5.71275	2.77255
ANXA2	159.799	119.354	114.74	140.358	161.605	93.1476	103.335	106.109	120.625	119.215	109.905	76.9857	102.244	127.008	117.1	91.5652	116.282	176.518	121.103	159.518	92.9982	118.094	114.382	136.706	162.916	113.905	138.584	166.64	127.413	91.8149	161.106	125.152	127.134	106.258	167.136	175.925	99.8996	89.5388	134.222	163.737	84.5577	158.296	136.213	133.694	132.92	135.305	126.087	105.726	110.755
PDK3	3.25321	2.79449	2.46282	2.92774	1.55097	3.13931	2.14701	2.36469	2.52962	3.24086	2.19102	3.02604	2.49354	2.41573	2.43715	3.42556	2.19727	3.42875	3.20453	3.60216	2.68242	2.79939	2.31917	2.2861	2.30246	3.3805	2.63691	2.16894	2.32036	2.74417	3.87478	2.70042	2.86989	2.15124	2.2865	2.31841	3.13566	3.3453	2.44162	2.82826	1.95154	2.32287	3.12408	3.93007	2.68278	2.49725	2.17327	2.50355	2.46582
BCAN	0.0787314	0.0348878	0.0267868	0.0284609	0.00678137	0.0328152	0.0677666	0.0587457	0.0517807	0.0439157	0.0421649	0.109138	0.0467635	0.0947905	0.0607429	0.0313779	0.0636623	0.075785	0.0280226	0.0585665	0.0807299	0.0509994	0.0250995	0.0876809	0.0340105	0.020605	0.0169551	0.0353857	0.0210195	0.07771	0.0146455	0.0653876	0.035327	0.0581412	0.0543335	0.0429529	0.0450992	0.02295	0.0690232	0.0448048	0.108559	0.0616285	0.0411432	0.0251713	0.023348	0.0920574	0.101982	0.0233675	0.0585945
NR3C1	11.2414	15.6551	11.2255	7.34618	11.5826	10.8775	9.81563	14.9701	13.4346	12.3676	13.1069	16.6048	18.5395	12.6128	16.7667	19.4755	9.21295	13.4749	12.5532	15.6414	20.3015	14.1648	13.9526	8.17382	8.55194	16.4539	12.4029	10.4092	14.698	15.0819	10.2278	14.7092	17.5337	17.4417	17.5058	13.8437	17.7648	15.7395	14.9205	10.5926	15.8704	11.0198	19.0446	13.0994	15.2284	13.311	17.0253	14.4513	20.6701
GPC4	20.3701	21.8739	19.2936	17.6903	18.6881	16.8709	21.4096	19.5355	26.1353	22.6081	19.9867	19.58	20.987	24.7168	22.1149	15.8416	27.7268	18.5204	16.7361	20.7949	20.1351	19.3679	33.2495	12.9924	29.049	21.1947	21.5924	22.104	20.6806	20.1097	11.7527	16.9076	21.578	27.1473	11.1597	11.4814	22.6937	28.9228	18.4816	17.6835	17.7725	29.2494	20.4172	28.2856	16.2248	29.7278	21.9052	22.5571	22.7571
GCNT2	2.6698	3.91499	2.90013	2.17054	5.20867	3.50877	4.14228	4.25616	4.40312	3.9911	4.05632	2.46954	4.44704	5.20051	4.82156	4.69199	3.23465	3.51283	4.73598	2.03937	5.29482	3.12542	6.6176	2.46937	4.50999	5.28296	4.88899	3.13236	4.67167	4.26705	3.49595	2.79697	3.97198	3.776	2.98641	4.65917	4.6697	4.16727	5.9721	2.94715	4.09966	2.75959	4.89711	4.61631	3.18729	3.70001	4.8299	5.11856	4.71335
MXI1	9.86643	16.6252	5.3184	4.59307	13.2246	6.31713	8.25343	10.4769	7.00538	7.14464	12.5462	10.1178	12.0555	12.6749	11.1175	10.0194	8.217	9.04062	6.46356	6.47105	11.6996	8.05827	12.3443	8.24917	6.70324	9.66706	11.9047	10.8257	12.3287	8.20108	9.08235	12.2476	12.1224	8.08301	13.4628	11.2923	10.0663	9.05593	10.0843	8.54813	11.4626	11.5633	11.5963	7.34605	12.495	9.57041	11.4355	12.4943	11.1215
ENO1	232.276	145.996	265.189	378.087	214.971	246.952	193.837	160.984	222.069	235.251	160.176	125.916	172.656	176.355	149.345	126.227	203.152	321.081	228.626	265.897	138.654	239.374	189.283	238.243	290.359	206.125	197.135	246.22	175.975	196.667	240.841	201.23	194.98	166.261	177.241	180.463	180.275	179.909	215.587	276.417	153.069	215.257	161.615	198.19	226.971	194.401	178.56	120.908	156.911
EXT1	7.5119	8.45406	5.20409	7.11959	7.94099	6.8501	9.25309	7.71162	7.93748	5.29774	7.72221	9.60705	8.62218	9.66506	9.98154	6.97577	11.3295	5.26419	7.69737	8.94192	8.59755	8.51854	7.87193	9.11969	9.15727	7.85163	8.26179	10.6054	8.64866	6.71557	3.76134	9.4298	10.1484	10.7637	5.65123	6.02646	7.07684	9.01706	10.8034	8.04778	9.87665	7.6511	10.418	7.13656	7.42634	12.1761	7.43337	7.86775	8.69969
XPNPEP1	4.98989	5.85351	6.84512	6.93325	5.07256	6.97867	5.62496	5.81753	6.1667	6.34876	5.54358	6.71902	5.71591	6.30208	6.4142	7.06446	6.85408	7.0981	7.09896	5.24906	5.69721	5.44976	6.43706	5.35677	5.83284	6.39798	6.14764	7.74077	5.99999	5.60093	6.5838	6.38606	5.62868	6.02249	4.66085	4.71257	6.64215	5.47425	5.81159	6.06318	6.57433	4.84608	6.56448	7.17275	5.2652	6.61023	5.74726	6.18804	5.57765
COL5A1	2.08182	9.26945	6.87638	7.78486	2.83614	4.59675	16.7746	6.41407	5.6593	8.26402	7.26933	10.574	10.06	6.44815	6.2258	6.35639	32.5883	2.55347	11.0158	13.3062	4.33336	8.99581	3.46773	9.00722	6.87542	2.95726	2.76468	15.1942	3.6837	6.11649	2.08731	7.10117	6.3738	10.9751	2.92366	1.95682	4.70891	4.00855	6.3372	5.33622	12.2966	3.22658	9.28955	7.92409	3.75155	21.7807	2.52741	4.45334	4.57921
ALDOC	6.90575	6.66531	6.28174	5.83688	4.72805	7.5948	6.55316	5.4413	5.51995	6.80411	7.76842	3.53457	5.51276	4.57241	6.00625	4.26267	3.55751	4.32776	5.43892	6.05442	5.14457	7.07497	8.91889	3.73585	5.62947	5.85284	4.80655	6.5651	5.27438	7.14552	5.16468	6.64904	6.6038	5.95104	8.38161	6.94428	6.63694	7.06002	4.64964	4.1406	6.67762	6.95377	3.6954	3.57493	6.39344	4.54986	6.04141	4.84039	4.62142
F3	48.725	34.1936	35.1348	41.0961	53.0487	31.4216	79.3046	41.9903	56.7588	63.2698	48.1351	66.1485	44.812	56.0662	27.1915	125.439	52.2668	46.9114	52.5081	23.0724	51.303	26.4489	94.4062	93.1404	43.366	79.445	86.2032	20.4731	55.2543	70.2934	50.5492	26.499	45.9881	43.5111	49.0361	38.0965	73.5192	72.4527	41.9671	84.3386	25.6901	60.9155	36.3415	76.9181	212.214	28.2143	93.5779	53.9631	78.2873
CHST2	6.55938	3.76285	2.7746	2.39585	1.59824	4.48496	4.37569	4.67039	3.93973	1.7644	2.46848	3.70421	2.73195	5.77816	4.6926	4.15345	3.69649	2.26878	2.39748	5.77912	5.06678	3.71153	3.29537	5.35961	2.06534	1.92918	1.93413	1.98655	3.55895	2.40015	1.99219	4.15171	3.0034	4.56064	4.28015	2.78502	1.96377	3.98462	4.25256	2.78456	3.13099	3.74723	2.68614	1.73366	2.03524	2.79978	4.20921	4.07945	2.94268
PPFIA4	0.02333	0.254021	0.0986526	0.027309	0.0757862	0.0428647	0.126827	0.387944	0.226212	0.0520531	0.342706	0.136468	0.166286	0.0997435	0.178526	0.191274	0.0249895	0.0209987	0.124556	0.0823869	0.121388	0.080959	0.168939	0.0823999	0.0419579	0.10467	0.175129	0.110848	0.242024	0.169744	0.0327345	0.123373	0.154332	0.0426614	0.0634813	0.0300016	0.107499	0.0427468	0.0905786	0.0426752	0.115808	0.153401	0.080117	0.0468842	0.109116	0.0406641	0.0487577	0.15959	0.0744126
NDST2	0.305864	0.751606	0.574717	0.603097	0.359249	0.56126	0.415684	0.622422	0.389524	0.434275	0.634379	0.676012	0.445922	0.688679	0.648179	0.609501	0.462962	0.408778	0.675457	0.391407	0.650065	0.283683	0.47868	0.515592	0.257391	0.429351	0.323356	0.568625	0.519645	0.609281	0.44379	0.557534	0.464127	0.301164	0.241783	0.290122	0.595455	0.364739	0.316903	0.415376	0.540598	0.293835	0.675676	0.408931	0.46012	0.7082	0.33051	0.492414	0.455267
AMPD3	1.1573	4.20392	2.04652	1.5334	2.01333	4.24683	1.3437	1.4552	1.87936	2.09865	2.2527	2.10854	1.67787	2.1527	1.87395	1.87531	1.10069	6.38138	2.07482	1.26558	1.5963	1.62889	1.71719	1.4066	1.97152	2.07903	2.441	5.00882	3.27536	1.88407	1.60742	2.03871	1.47708	1.84761	0.745423	1.73435	2.58624	1.4438	1.08558	1.09767	1.67259	0.845507	3.65356	3.161	1.93887	1.98147	0.83608	5.2357	1.16258
FOS	122.115	265.373	142.447	118.964	82.038	648.925	458.93	515.33	233.22	67.7132	272.833	129.138	585.43	451.987	129.134	787.703	157.563	33.7206	97.3293	114.867	170.449	219.189	636.161	289.656	624.95	388.894	528.606	121.049	100.883	143.003	235.911	26.3117	300.02	188.513	25.0708	207.328	113.237	177.404	101.924	363.101	1489.64	51.3835	174.86	702.321	63.2819	425.251	78.8849	1159.54	148.138
FAM162A	9.21176	6.67727	8.20964	5.65277	6.13591	8.29445	5.98605	5.31733	6.79894	7.31724	5.96393	6.7776	4.77666	6.59281	7.4737	6.45195	6.54577	9.35964	6.43901	11.2274	6.79243	6.5389	7.06439	3.69889	8.59026	7.98255	5.16518	8.21908	6.63107	6.31407	9.13514	7.80027	6.21838	6.76907	13.4207	11.6566	8.26685	7.44895	9.0405	6.31257	7.37052	6.94629	6.61459	5.79202	5.37856	7.52404	6.18441	7.34818	6.05586
SDC4	439.582	200.166	268.165	443.902	310.843	182.716	434.377	201.14	220.426	363.428	228.81	194.96	210.824	264.946	149.876	333.302	335.587	278.527	231.898	267.69	191.303	207.652	387.365	640.101	414.905	252.473	411.553	265.881	243.072	378.349	259.107	185.748	198.21	228.714	263.817	279.614	309.946	320.515	307.746	505.617	160.817	366.855	196.498	354.767	820.584	175.179	523	207.804	402.415
CCN5	5.8196	11.5355	2.86393	7.90471	6.78714	6.42755	24.6842	12.6344	8.67847	1.48539	6.97086	5.78442	12.8102	6.38105	13.0961	5.85019	4.85565	4.31049	6.22791	14.5214	13.7941	17.3993	13.6537	4.56138	3.87195	2.95774	12.0851	11.6593	10.973	3.06181	6.43731	12.0061	9.98811	12.2981	9.29996	10.8483	5.26485	2.89296	12.9201	9.13714	9.67227	5.31396	9.76846	1.24593	8.22845	28.5564	7.82721	11.4971	8.84596
GCK	0.125578	0.11593	0.0640881	0.0718765	0.0811231	0.0336477	0.0896001	0.105413	0.0495547	0.0262674	0.0807046	0.0502145	0.0559415	0.0566972	0.145329	0.0688165	0.0380784	0.0494503	0.0335224	0.269465	0.0463556	0.114391	0.0675576	0.0786671	0.0174367	0.0903798	0.101414	0.0776061	0.0670528	0.0650732	0.0595674	0.0856704	0.109877	0.0772803	0.188492	0.115612	0.0830008	0.0457571	0.08257	0.0535984	0.188305	0.0294896	0.114842	0	0.072619	0.205886	0.0789392	0.118027	0.0467296
ZFP36	272.144	269.44	61.5578	281.519	109.483	499.363	1413.25	370.471	304.593	167.17	180.379	289.51	649.768	681.352	89.3673	1349.82	427.893	89.2747	332.988	240.88	247.427	168.465	693.41	900.34	579.592	388.519	847.16	110.653	217.71	357.223	492.008	125.839	284.297	162.159	85.8006	122.615	407.057	200.622	297.795	627.322	853.927	268.935	106.317	1138.85	450.756	219.937	564.77	733.72	833.223
P4HA2	8.20027	9.72818	7.29795	5.97362	15.1895	8.06965	10.6285	10.5792	13.6104	7.89154	6.85715	8.04857	9.56631	9.35782	12.0989	7.17025	8.25898	4.37941	7.143	6.32056	9.31192	9.04369	10.6086	7.66867	6.86164	8.78762	9.95162	11.5647	11.0002	4.83605	4.50357	10.9437	11.4902	10.5059	8.21844	7.3054	6.48686	7.54265	6.98895	8.12061	13.7541	7.51683	7.91035	5.74222	7.59673	10.9128	9.60276	12.5889	10.4783
ALDOB	0.0527981	0.0311948	0.0404179	0.108155	0.122787	0.0943124	0.157862	0.384106	0.2396	0.0294503	0.220555	0.439134	0.282241	0.299675	0.0872889	0.168339	0.151365	0.0831637	0.0704708	5.24778	0.220884	0.089777	0.227232	0.202859	0.0684234	0.124362	0.0795917	0.201705	0.183246	0.187607	0.170892	0.106492	0.0852864	0.0779803	0.185827	0.0648105	0.167505	0.200077	0.0462877	0.281687	0.491408	0.123986	0.206933	0.0506403	0.0469723	0.112733	0.446546	0.271622	0.255411
GAPDH	267.173	210.229	317.553	369.309	154.856	328.059	250.121	189.295	207.399	223.667	175.12	163.185	169.371	184.628	210.471	176.559	263.477	333.251	174.937	338.363	169.53	238.044	142.054	222.138	274.701	184.279	166.612	280.451	186.177	175.565	221.733	258.153	196.029	203.664	309.288	240.585	215.561	216.058	260.517	195.095	227.137	196.739	171.027	203.299	214.014	250.024	184.152	162.171	160.505
WSB1	8.60891	23.2655	28.0233	21.9943	22.8887	15.7528	16.7878	44.4556	17.59	44.6045	41.5927	48.6348	22.8393	36.1228	18.4348	50.3007	17.4042	13.0052	44.0223	8.3105	22.2576	9.74617	28.758	38.066	16.7639	24.391	30.0521	20.964	26.227	43.2724	20.8977	19.591	19.0034	11.8539	11.2282	14.7764	39.6798	16.7079	21.3825	34.8498	13.2987	10.6443	34.2728	30.6138	37.1031	15.5468	23.549	27.9274	36.9643
CITED2	86.0935	92.7153	97.6313	111.461	87.2182	136.562	95.5398	94.9586	87.9606	83.3448	118.073	58.4781	139.745	86.5548	74.1086	67.4745	87.2015	60.1318	107.382	92.443	87.882	90.9066	135.935	62.508	121.519	138.384	93.9173	30.1939	89.7592	74.1889	91.9133	63.0862	74.5854	70.7594	57.8958	99.4251	55.1254	100.458	84.831	136.471	134.402	100.446	75.8289	153.562	50.0845	84.1226	56.4425	92.7658	50.5484
P4HA1	17.6875	22.1243	22.3666	14.6154	18.2601	17.1744	16.2282	15.3946	15.2472	25.5662	17.0339	17.3859	19.799	17.0225	16.6771	20.7683	16.9632	23.9882	14.631	20.5843	17.0043	19.7064	19.2971	13.1677	16.0417	20.8923	24.2644	19.0301	20.8098	19.2399	20.1917	20.129	17.9773	17.0552	23.0845	22.6403	22.0177	18.5135	21.7696	16.3396	16.1907	14.4134	17.4694	18.446	27.2245	17.0882	16.9374	20.804	21.9367
S100A4	823.699	397.137	396.45	452.62	436.664	214.291	320.705	437.763	288.087	303.942	379.522	241.556	338.511	274.324	279.402	271.107	201.729	165.918	314.577	890.864	288.093	331.215	223.925	268.671	291.703	360.948	285.781	229.046	314.514	248.119	614.202	478.764	443.566	230.257	759.216	692.639	341.929	377.921	432	439.521	247.978	562.894	291.978	277.947	263.011	300.473	179.302	217.272	327.547
KLF7	4.53041	7.16953	3.29073	5.30668	4.85951	3.4342	7.85747	7.63126	6.48664	3.29273	6.37978	7.20936	9.97637	8.73775	6.79118	9.3132	5.52613	2.04671	5.13585	2.50881	10.0177	4.27977	9.97527	14.2539	4.22149	6.28576	5.70488	5.38795	6.41965	4.78675	2.13173	5.50025	7.07924	7.08155	2.99101	2.65265	5.95457	5.57157	4.50767	6.24966	7.63052	5.59418	8.33457	6.78087	6.31457	6.105	5.97874	8.30065	5.71391
BCL2	1.82336	2.63839	2.37375	1.39151	1.15608	4.23416	1.71398	2.19193	1.93205	1.20069	2.47383	2.27912	2.5786	1.95136	1.91476	2.31128	2.00306	1.63989	2.3796	1.62879	2.44093	2.62879	1.30789	2.14062	0.934564	1.87786	1.53068	2.12844	2.05536	1.61474	1.23046	2.7963	2.28172	2.29821	2.09371	1.00167	2.87898	1.89964	2.24238	1.8375	2.06196	1.24093	3.51142	2.60168	1.91056	3.09241	1.45491	2.42693	2.97159
STC2	3.09372	0.945126	0.598136	3.29528	0.278294	0.580917	4.63788	1.71947	1.62081	0.647855	1.65572	4.1005	1.8922	1.48736	1.39302	3.76628	1.45531	1.14757	1.43749	0.902654	1.61622	0.702768	1.18656	5.07635	0.738913	1.33194	3.91104	0.42236	3.04446	2.38867	0.690585	2.13217	1.23371	1.1904	1.4384	0.924554	2.30859	8.24248	2.16146	3.21773	1.60077	0.639717	1.80983	1.84991	3.25022	0.975865	2.05153	1.41858	5.10781
ATP7A	2.2835	3.21827	2.45076	2.17017	2.28964	1.91617	2.2167	2.81473	2.64641	3.22025	2.86679	4.09649	3.63056	2.95151	2.71414	3.55261	2.74038	1.95175	2.57598	2.15401	3.52666	2.57626	3.56974	2.636	2.53653	3.12907	3.408	2.71751	3.06643	3.89972	1.93899	3.37711	3.47619	3.45478	2.48474	1.93387	3.44376	2.89252	2.90645	2.36695	3.02518	2.33022	3.19932	3.12397	3.18565	2.54542	2.56997	2.97215	3.89575
IRS2	7.49369	9.9801	5.27904	6.56081	6.67299	4.63285	7.59634	9.04122	6.25305	8.8388	8.79386	8.53574	9.75132	8.60715	4.05386	6.10938	10.8254	3.74038	5.50136	4.55322	11.4894	5.32668	9.22386	6.77911	8.9997	8.78116	7.25649	3.23401	8.20634	5.41492	4.5222	6.69198	11.4733	7.63297	5.84364	4.40817	7.09231	6.74437	7.39914	9.15236	6.11741	10.0786	7.18388	8.63762	7.69602	5.35242	6.37559	9.07584	10.5209
PFKL	14.4037	15.5512	18.5158	20.1582	15.0786	19.3634	19.3448	17.0946	15.1694	14.7705	16.8177	19.7198	14.3044	14.5949	17.6746	15.1905	19.1447	11.2886	18.2825	16.1819	13.7575	17.2986	12.4688	12.8868	12.6339	12.6881	13.878	13.9411	14.3793	12.6255	17.8624	16.6661	14.3675	16.2487	10.7726	9.92741	13.6741	13.2066	13.7778	13.4154	18.8071	14.4796	15.4404	16.7235	12.0262	19.6346	13.9718	16.2079	11.5505
PGAM2	0	0	0	0	0	0	0	0	0	0	0	0	0	0	0	0	0	0	0	0	0	0	0	0	0	0	0	0	0	0	0	0	0	0	0	0	0	0	0	0	0	0	0	0	0	0	0	0	0
GPC1	6.00271	7.77081	5.27552	8.84249	12.0752	6.89293	6.90695	6.92957	6.03843	4.74683	5.66056	6.81688	6.1677	6.83	8.12637	4.42059	8.14184	3.9259	6.9132	9.81184	8.08621	7.42934	5.55577	10.487	8.64046	5.51469	6.30847	15.3573	8.15475	5.59845	5.01616	8.85025	6.56582	8.92192	4.98338	5.50548	4.17686	6.87173	5.09276	8.48502	8.97723	6.31006	8.30273	5.4288	5.79532	8.05081	7.10009	7.96539	4.36025
KIF5A	0	0.357197	0.0316449	0.0199245	0.0480675	0.0553809	0.0196631	0.0520499	0.0163124	0.0461158	0.0199248	0.304145	0.0315683	0.0586571	0.0580908	0.0988497	0.0136742	0.0162781	0.0496571	0.0354811	0.0432349	0.0853524	0.0345934	0.0172638	0.0344389	0.016228	0.00890224	0.0650272	0.0331087	0.024481	0.0115344	0.0882815	0.0445162	0.0661419	0.0128375	0.0211428	0.0409834	0.00602494	0.0181203	0.0132327	0.0577115	0.0242685	0.0702072	0.00660807	0.0294212	0.072502	0.0472459	0.0674799	0.0230737
ATF3	31.7515	31.9413	2.99154	16.0411	16.645	46.9414	172.786	55.2104	19.055	32.8217	29.9316	46.51	52.9104	103.126	7.76875	156.454	17.4972	8.19878	44.9852	46.255	19.364	9.61717	103.056	87.5785	22.6889	38.4366	105.231	16.2681	27.5793	49.7291	45.3929	15.1028	18.7305	12.0087	11.486	11.2978	63.6454	11.6901	35.1095	29.7972	43.0928	4.70127	19.5094	174.689	27.0325	15.8183	50.9315	106.219	102.401
CCN2	179.741	223.442	30.0849	69.2204	152.512	122.864	486.472	339.028	229.383	96.8403	186.03	297.441	241.111	509.291	205.118	278.766	477.472	55.7007	146.125	318.196	266.881	96.8713	563.81	439.979	299.89	188.857	245.741	133.507	235.624	145.625	98.2753	128.021	199.772	264.155	156.238	137.593	169.478	103.296	342.306	119.026	518.897	102.834	117.413	166.235	147.123	433.861	220.104	483.539	187.04
MAP3K1	2.56603	6.1684	4.61769	3.49013	3.63599	6.4261	2.23829	4.93679	3.72605	3.31633	5.1898	5.24703	5.97696	3.59135	5.53717	4.69895	2.86453	4.04622	5.556	3.90686	5.42328	4.71359	3.70527	3.66179	3.2447	5.09597	3.43119	4.76394	5.55667	3.5657	2.79283	5.69294	4.86741	5.35044	3.16322	3.37972	5.39399	3.87195	2.75688	3.40375	4.7037	3.35161	7.07721	4.9384	2.72454	4.65271	1.62165	5.56513	3.91305
CCN1	107.73	160.929	67.63	132.63	106.719	160.296	520.381	388.805	168.528	85.3844	231.713	261.449	198.83	405.739	194.965	428.281	154.78	31.3293	180.899	218.048	140.87	133.114	492.403	704.121	156.21	137.334	262.736	174.013	118.986	217.13	90.8372	87.2999	195.74	121.892	29.0291	53.7697	223.144	131.082	217.602	150.311	420.881	67.1034	129.288	253.345	205.741	313.457	346.618	549.815	252.426
TIPARP	33.871	17.3463	7.60774	35.1408	15.5271	10.839	40.7871	20.2781	17.1974	41.0461	12.1668	17.2131	26.6182	36.085	6.05217	32.316	21.7625	14.7451	33.8742	20.8021	9.43151	9.54003	45.2229	56.8664	18.7611	25.2063	39.8318	9.60921	21.6068	49.1131	33.9453	13.0603	18.4619	9.8821	16.5114	11.6589	24.4703	11.493	33.3971	45.4459	8.37212	18.945	8.66086	47.0365	54.1572	7.87028	39.8648	16.4625	39.6553
PNRC1	62.4118	39.9669	29.0703	45.9464	26.208	61.3361	94.8722	36.1973	31.4384	31.4593	32.6744	36.4989	45.0304	56.6188	36.7825	88.7132	43.3984	40.1832	33.0439	53.495	46.2155	33.9878	51.4897	61.0599	55.1706	43.4214	41.4394	38.4217	34.2488	40.5088	34.525	46.4252	56.1135	31.5355	47.029	42.5796	69.5122	52.8892	41.4445	54.4393	51.7192	44.5475	46.8091	87.0468	102.97	38.5821	82.6223	50.3895	69.7698
ENO3	0.339199	0.521065	1.00788	0.570402	0.693398	0.888662	0.618749	1.11362	0.731725	0.403632	1.01729	1.03203	0.475857	0.684533	0.48352	0.829139	0.309184	0.182051	1.07852	0.326078	0.556494	0.329582	0.497426	0.428123	0.803809	0.441891	0.551915	0.711444	0.611771	0.589246	0.457664	0.600981	0.430217	0.289455	0.193511	0.28375	0.829018	0.395502	0.594746	0.559795	0.380402	0.474386	0.811446	0.694051	0.477469	0.459839	0.365279	0.620451	0.482446
CXCR4	86.0152	29.0157	22.331	37.6303	9.0213	87.5892	44.2132	37.3328	47.7022	31.6936	28.3266	33.2999	91.167	28.3125	14.3143	75.9476	39.4195	40.4033	59.3817	54.5779	45.6216	21.4842	33.9743	36.441	17.8608	67.0199	23.6707	13.3768	34.2072	35.9411	31.8871	24.7632	18.5476	24.2923	23.3104	22.0705	44.1276	13.5861	39.3177	40.3197	18.3109	59.4663	28.0203	122.836	13.8838	34.0859	9.64298	33.0662	57.0323
BHLHE40	68.414	38.3189	45.9305	76.3212	27.8178	85.7345	121.492	44.4101	49.489	62.1276	34.8856	77.9926	97.5455	102.152	29.8475	149.435	90.3891	36.3009	76.2921	45.6684	69.9341	55.8158	69.0838	96.5332	88.5827	68.124	135.863	55.5474	65.0731	81.7908	94.0267	54.4079	135.172	61.2442	33.4951	24.6121	120.628	107.641	120.71	111.179	98.5302	59.7009	36.5888	145.448	274.899	44.7243	126.641	51.1978	170.079
[truncated: 206 more columns]
