# Supplementary material for: Identification of Clinical and Tumor Microenvironment Characteristics of Hypoxia-Related Risk Signature in Lung Adenocarcinoma
Source: Front Mol Biosci. 2021 Nov 15;8:757421. doi: 10.3389/fmolb.2021.757421 (PMC8634728; doi:10.3389/fmolb.2021.757421)
Supplement: Supplementary file 8 [file Table5.XLSX]

## Sheet: geoMatrix
geneNames	GSM1672281	GSM1672282	GSM1672283	GSM1672284	GSM1672285	GSM1672286	GSM1672287	GSM1672288	GSM1672289	GSM1672290	GSM1672291	GSM1672292	GSM1672293	GSM1672294	GSM1672295	GSM1672296	GSM1672297	GSM1672298	GSM1672299	GSM1672300	GSM1672301	GSM1672302	GSM1672303	GSM1672304	GSM1672305	GSM1672306	GSM1672307	GSM1672308	GSM1672309	GSM1672310	GSM1672311	GSM1672312	GSM1672313	GSM1672314	GSM1672315	GSM1672316	GSM1672317	GSM1672318	GSM1672319	GSM1672320	GSM1672321	GSM1672322	GSM1672323	GSM1672324	GSM1672325	GSM1672326	GSM1672327	GSM1672328	GSM1672329
A1CF	350.559	332.452	217.58	358.214	282.075	229.39	233.764	278.817	262.35	218.302	219.466	281.745	321.125	528.014	216.006	330.043	253.673	199.917	271.442	268.602	164.709	247.73	245.337	192.185	179.98	244.376	129.472	207.476	256.33	173.302	128.461	330.846	228.431	118.267	3316.98	502.62	172.776	134.997	135.785	176.045	145.957	146.323	169.743	217.168	245.408	213.916	186.026	157.612	186.003
A2M	13116.6	10595.4	8645.28	10970.2	6041.03	6168.36	7433.04	10974.5	6802.88	14596.2	10230.7	10786.2	7015.86	8339.26	4467.88	3318.29	7528.57	7006.14	3029.92	2219.67	8641.13	4519.19	5659.06	5938.87	9450.77	5565.67	4978.02	11699.1	4982.29	4766.55	7734.47	11272.9	2616.43	6202.87	3793.35	10014.6	3980.69	4983.61	7394.58	11994	10627.9	15295.1	9346.44	5794.56	12293.3	7714.38	4800.57	6094.81	11973
A4GALT	146.079	128.996	145.593	19.997	102.933	108.779	135.41	185.623	162.049	72.4492	62.4287	143.042	96.2039	123.32	130.136	80.0306	32.8371	33.5847	88.1472	75.8367	31.5862	62.8854	139.128	46.8601	64.4804	89.1372	31.4377	87.3595	53.848	83.8775	90.2636	65.547	54.5904	116.073	65.4396	51.6841	97.7121	96.0908	42.8425	50.4723	90.6856	76.112	43.8487	93.2316	113.194	77.7426	55.9684	115.377	70.5735
A4GNT	195.387	136.45	139.91	214.68	122.346	48.1892	112.718	125.619	242.23	83.2374	76.7444	231.035	129.088	33.0181	133.586	65.3944	111.423	82.431	118.374	90.2131	27.0876	115.666	91.1753	79.1742	118.008	126.19	90.7617	72.2953	60.3396	112.725	102.576	554.028	101.863	112.075	36.2617	146.665	83.4776	26.5695	22.8165	42.3589	88.8841	110.525	95.5952	121.444	63.7389	116.837	115.414	85.5755	72.1005
AAAS	157.577	329.452	254.562	215.791	236.14	178.895	143.135	230.005	239.665	228.007	151.834	235.901	73.6138	201.906	240.965	186.463	305.215	206.513	376.235	52.3825	203.816	98.8931	196.588	177.914	213.445	299.567	231.14	324.076	149.187	193.324	163.273	314.876	98.061	205.494	195.627	79.9878	73.2038	323.456	205.531	193.41	251.636	272.733	264.865	264.153	107.688	242.229	172.62	180.449	264.078
AACS	318.745	584.094	493.018	445.52	451.459	672.1	592.158	479.828	410.424	320.052	479.441	415.064	1135.99	573.986	621.873	1096.49	590.88	455.444	348.928	187.004	368.754	488.57	811.32	1576.17	288.43	929.76	517.621	320.625	666.143	545.689	515.001	523.804	500.32	522.999	1438.99	519.947	552.093	701.73	348.132	521.456	343.11	372.538	584.582	496.196	485.459	411.136	627.964	362.949	312.463
AADAC	66.9004	332.418	21.9287	211.38	533.731	389.244	35.9606	310.562	98.7477	83.3192	59.712	197.127	81.3333	283.158	91.9529	18.8737	23.7327	43.2221	572.379	744.708	1586.11	15.7213	25.7662	53.6706	60.9069	5.06171	68.3024	18.3705	129.423	21.0564	94.4808	555.903	16.4162	432.871	120.358	1586.11	42.671	13.0843	23.1244	70.9447	10.2019	180.343	56.1183	32.1546	4.4646	14.9796	37.3439	13.7562	10.9832
AAGAB	229.726	192.724	165.459	266.128	263.383	196.846	249.026	258.276	275.091	214.941	231.159	181.239	235.242	174.503	201.253	277.043	218.932	207.056	289.35	121.339	285.31	270.065	298.936	297.853	185.671	186.693	235.26	212.028	209.6	168.367	280.002	185.017	282.496	325.257	568.441	195.019	277.918	258.672	161.485	194.691	194.629	173.053	219.97	210.049	247.783	246.99	208.557	228.724	161.509
AAK1	197.58	157.884	137.631	194.334	192.002	147.271	181.452	200.065	121.701	167.26	168.521	189.757	128.665	149.791	159.073	104.596	115.544	189.436	172.781	90.5977	139.313	123.634	53.5284	151.916	142.845	135.63	92.2399	222.908	245.182	166.64	197.538	149.14	168.291	181.066	102.93	120.709	118.959	132.124	153.394	138.811	178.432	171.555	140.55	172.288	142.676	183.861	149.923	138.385	156.761
AAMDC	133.601	160.847	188.206	176.473	186.211	190.186	132.908	225.451	103.058	177.02	184.882	189.4	140.694	121.633	253.555	168.605	184.817	173.367	177.701	164.32	199.46	161.796	147.993	320.235	269.049	133.421	81.4491	259.287	120.815	263.115	137.806	177.767	150.829	146.742	170.29	249.132	328.263	133.256	125.471	187.251	127.157	132.496	130.946	237.085	144.292	192.415	109.15	189.359	158.032
AAMP	572.983	800.382	642.599	578.253	728.984	816.779	718.771	577.826	778.467	659.023	616.826	817.821	695.331	709.236	617.801	861.689	538.696	426.463	707.776	760.548	540.603	658.473	976.94	821.214	686.941	597.071	1151.83	933.567	1198.97	663.631	829.313	965.521	881.98	748.182	1700.1	1051.98	1231.08	1294.32	638.136	733.447	693.398	747.176	498.584	640.382	614.685	682.071	703.036	706.256	706.886
AANAT	15.9992	17.8773	22.1218	17.3897	41.604	7.60848	16.8591	13.5142	5.84691	21.9332	11.3958	9.47009	13.843	16.7081	7.92068	5.96926	8.90562	14.1811	14.9896	8.49103	14.0219	7.32697	5.89684	5.4686	5.74026	8.69415	7.39404	11.2844	5.8892	4.43805	7.42424	8.53172	12.7382	3.48019	6.74627	5.79856	16.1575	7.11854	3.10721	4.64988	9.13258	4.2536	9.94441	5.012	3.93354	5.83186	4.15389	4.55417	3.87567
AAR2	650.191	786.124	788.878	810.503	742.429	971.084	770.83	574.278	693.875	780.332	482.84	779.471	759.459	880.97	802.592	696.688	587.588	545.49	738.886	548.576	712.763	844.988	551.197	712.893	727.085	656.507	788.127	668.13	594.144	739.826	539.509	725.914	796.688	785.049	803.163	694.213	611.249	884.71	519.616	742.819	711.866	808.993	641.376	499.53	623.389	661.024	470.206	657.357	591.465
AARS	2330.52	1514.36	1857.98	2509.69	1787.26	2870.07	2063.51	1741.83	1797.53	1203.24	1975.53	1988.58	2298.93	1673.88	923.096	3475.17	1813.5	1972.65	1471.92	2666.02	1799.28	1779.11	1898.68	1274.54	1586.34	1730.67	1639.93	1709.38	1832.9	2838.25	1865.03	2154.47	1660.84	1928.88	1775.55	1638.35	1862.43	1912.59	1150.44	1526.58	1284.43	1743.23	1530.47	2320.26	1609.8	1777.82	1332.13	1646.92	1497.88
AASDHPPT	869.894	950.486	813.27	730.938	651.095	903.468	877.312	828.716	902.857	893.298	1202.38	784.229	1148.54	690.229	710.41	576.641	658.426	755.577	883.304	765.761	1098.51	976.098	1121.7	733.312	867.978	1264.32	766.11	922.305	763.915	1446.94	583.617	536.254	1162.85	901.705	1442.87	479.798	1317.46	907.697	630.259	988.649	832.466	917.621	979.506	1144.43	599.774	942.76	906.821	1101.9	1166.83
AASS	105.692	83.0924	98.9479	126.372	48.5275	43.5876	101.583	85.9334	77.4852	79.3761	114.776	221.767	97.8157	106.458	125.384	26.5996	81.8798	64.6351	68.4531	115.944	134.005	81.0019	49.5588	89.5751	101.48	258.939	145.902	76.3315	33.7559	84.0885	76.4617	116.109	24.4746	118.856	28.2775	101.879	56.6174	63.5571	148.254	102.643	42.6483	173.58	127.871	67.6736	48.7274	113.099	162.995	129.6	111.791
AATF	634.163	785.93	907.252	784.768	609.994	489.201	872.195	592.167	731.67	646.122	980.297	702.424	677.878	746.492	650.713	792.375	774.896	767.228	676.615	653.583	644.923	746.294	540.881	736.933	352.332	636.968	667.33	867.902	424.507	867.339	872.385	585.201	976.949	568.23	756.79	592.714	987.887	840.042	588.773	766.544	732.712	764.509	696.898	609.466	775.111	818.727	674.682	821.71	818.918
AATK	368.713	784.928	822.747	1046.67	667.335	648.819	524.771	413.216	427.467	260.514	340.429	472.748	486.628	508.471	244.58	586.816	319.808	259.507	281.212	208.264	279.477	785.895	174.779	183.418	199.105	590.495	338.501	195.841	552.15	249.8	192.145	485.005	869.88	290.664	427.341	437.808	331.751	358.995	272.484	239.091	271.617	370.969	238.372	214.386	538.811	538.607	204.311	261.329	199.097
ABAT	135.534	285.755	123.652	232.1	133.793	171.196	232.646	241.02	146.484	204.135	115.786	158.555	147.237	152.595	122.249	94.327	79.4651	76.137	99.7817	69.3064	103.065	74.7904	66.3731	69.8401	123.904	92.6851	65.5664	99.3344	45.1409	74.8451	95.0291	131.784	261.037	105.694	348.36	168.714	54.1166	149.593	145.965	150	99.5055	452.344	94.1764	78.0447	136.524	52.2546	87.4893	194.249	433.948
ABCA1	520.917	302.648	436.456	331.478	557.366	274.535	426.94	438.489	616.611	606.57	742.121	1238.71	329.319	831.268	606.589	276.692	557.046	548.591	594.094	319.459	192.42	787.091	453.323	595.817	567.295	570.854	324.965	429.482	280.566	845.098	838.428	727.806	1105.21	721.301	523.781	213.953	390.909	487.084	622.802	390.839	421.099	551.777	666.107	533.294	467.126	668.96	875.883	432.577	836.806
ABCA11P	186.695	34.3769	180.074	181.923	95.3395	39.4125	73.8222	119.511	83.4933	164.724	57.2069	129.464	137.646	83.6008	199.31	167.168	159.605	121.017	89.1771	94.3971	186.618	77.5259	93.4827	132.659	170.351	105.847	179.644	117.924	46.8374	73.1385	142.717	126.365	114.342	62.6927	52.9828	94.315	142.067	142.516	124.432	100.145	141.674	126.658	136.1	85.4494	102.607	160.653	98.268	129.874	113.597
ABCA12	23.2797	71.5192	55.9208	166.463	25.7673	128.339	19.5382	62.559	84.9516	80.827	48.9074	94.6139	150.792	36.329	70.736	53.8244	61.2386	196.395	44.8602	35.1661	34.9774	98.8832	236.531	58.6972	42.8251	45.4407	15.7342	96.0292	132.799	24.5409	26.1037	44.0639	58.8497	46.3662	20.2683	26.3636	31.6201	231.931	280.38	32.2949	29.3504	75.5865	46.0543	72.7697	153.279	82.7452	231.48	177.139	66.319
ABCA2	192.523	157.548	153.315	172.104	193.435	172.282	205.137	162.918	127.705	164.372	145.505	163.644	104.34	109.027	114.27	220.577	156.621	133.475	131.609	101.419	150.572	109.67	102.798	98.9962	143.502	103.39	120.491	141.275	93.3786	157.863	183.929	119.148	127.557	108.245	89.3995	124.318	127.564	104.871	117.647	143.247	146.874	141.291	109.61	115.373	77.817	100.182	103.485	112.879	100.829
ABCA3	192.12	1061.12	2578.42	4468.27	316.644	421.499	2191.12	1258.33	523.062	237.524	1443.21	826.376	1456.51	438.779	250.076	241.839	336.738	813.885	85.4054	234.705	2646.69	332.567	304.746	235.03	142.568	143.041	271.086	446.668	256.562	862.875	664.242	1060.94	451.585	428.662	98.7416	3313.52	517.72	121.717	384.901	427.522	175.936	501.678	309.092	686.389	205.29	908.657	934.037	212.559	414.716
ABCA4	375.631	64.6484	569.57	120.417	37.8316	61.1525	719.77	126.195	79.7783	706.529	180.838	83.0658	112.673	32.3827	103.543	19.2182	50.863	261.078	10.2736	65.984	117.394	9.66636	128.099	30.0406	153.044	14.1786	26.3046	219.338	526.681	23.7194	78.1728	43.2332	80.5133	45.9176	14.1624	20.2752	42.5719	125.58	178.854	556.385	107.516	44.5855	76.6782	137.412	71.7055	168.099	25.3902	35.7736	1080.81
ABCA5	384.642	257.353	391.07	366.837	294.24	288.077	302.189	320.202	298.11	231.219	349.438	324.504	334.764	247.901	479.872	210.893	470.653	228.454	224.266	227.635	511.106	208.011	411.674	162.479	242.944	226.649	288.443	161.95	208.006	75.1192	330.7	258.135	186.891	314.55	584.686	342.317	85.6346	138.428	246.457	166.955	313.475	311.018	206.042	169.415	226.568	297.677	100.183	347.925	178.094
ABCA6	129.709	139.797	101.052	143.785	77.1299	55.9207	57.7091	94.4911	28.4699	11.4854	37.7817	44.9899	16.2455	70.9326	8.1558	35.0657	55.4063	108.594	55.0507	9.58623	119.728	35.1702	13.7166	48.5419	89.5824	46.1849	35.0347	58.967	68.7532	52.7039	40.7339	85.1432	6.61255	56.7436	3.84744	100.736	39.319	44.3094	70.2006	57.3554	69.6804	179.953	94.3102	79.3671	84.5944	52.7051	11.6451	50.1528	85.6914
ABCA7	224.911	294.984	169.976	237.657	200.728	254.386	276.763	413.962	241.909	390.621	284.914	389.241	196.626	182.462	288.046	210.76	210.249	405.649	77.6331	207.948	200.597	107.548	142.291	187.408	283.802	203.468	239.413	356.339	142.304	220.476	302.461	129.74	369.97	145.296	82.2766	205.946	402.034	250.529	379.08	364.163	221.895	280.16	193.339	229.785	225.795	182.654	356.046	166.203	334.217
ABCA8	205.885	426.428	351.746	413.141	372.56	208.385	278.067	695.871	137.096	284.988	202.662	180.72	219.045	142.104	226.615	33.7952	42.3212	222.338	19.0191	24.9465	286.971	148.351	82.1836	65.1155	384.247	25.8371	97.6697	237.347	97.7874	55.0896	130.238	184.97	60.9557	189.888	46.7681	382.819	24.5158	126.544	64.1235	106.724	306.919	982.655	316.322	153.645	295.551	98.432	57.1104	143.042	326.433
ABCB1	202.063	131.426	127.187	217.718	165.727	118.2	68.7489	175.753	64.5977	107.568	105.972	158.474	307.629	327.345	107.076	74.1022	69.273	114.863	132.858	104.332	104.178	107.062	61.6007	149.981	53.7247	81.1447	81.8071	93.3426	64.8302	91.8028	153.793	103.327	83.9277	95.8918	146.325	100.787	77.9533	61.869	106.777	74.0078	78.5452	149.564	149.17	79.7878	109	62.5533	71.0762	53.8381	95.8852
ABCB11	86.7732	74.3026	41.4376	24.7691	27.6689	14.9078	37.6598	23.7373	17.7	27.8523	32.7065	37.0518	45.7758	48.2735	44.6198	76.788	32.384	16.8108	33.7485	20.5746	19.5804	44.5259	15.1153	25.3632	48.3681	30.1315	45.2291	16.5075	72.2589	17.6095	32.1534	36.6866	16.6665	34.4515	25.478	52.1249	64.3511	19.1953	28.7344	10.6014	62.7668	30.7582	28.8906	37.9458	35.645	11.658	11.0506	35.5725	19.6412
ABCB4	72.8745	9.69275	37.6871	53.0606	173.737	12.1778	99.6433	49.0423	7.30638	71.2563	67.9475	155.553	119.923	56.4121	33.0745	397.992	47.5319	45.3902	16.1371	19.3761	14.128	58.4775	50.8626	15.2467	98.8953	22.9898	16.6002	16.9637	45.6985	14.1342	33.4647	24.2535	67.6424	59.682	127.646	13.0799	11.6837	42.5306	24.8872	44.5978	58.6672	71.9038	39.392	57.5168	69.6915	32.7781	8.44454	88.4868	35.5877
ABCB6	227.264	128.512	67.6923	115.153	60.5224	567.664	161.609	101.421	53.1795	65.6431	129.849	38.6918	212.478	204.241	122.052	195.966	196.983	183.36	62.7787	119.558	48.2072	115.337	329.072	66.034	120.079	132.411	158.774	168.306	385.537	94.301	140.026	138.021	172.513	119.362	942.141	104.524	125.756	258.511	81.1483	176.58	127.82	167.541	131.31	148.49	139.453	109.048	130.8	145.376	90.7476
ABCB7	377.554	399.379	389.626	430.962	350.014	101.539	294.666	295.666	571.944	416.272	325.875	307.775	271.079	382.875	433.517	345.224	422.812	348.382	301.472	600.437	533.478	449.675	414	284.346	366.241	365.018	269.123	281.995	374.438	349.077	348.279	286.309	434.914	301.114	419.544	247.072	358.461	236.528	398.512	210.832	420.868	339.208	340.742	215.228	304.407	346.485	253.335	401.142	480.785
ABCB8	24.706	19.454	28.6133	38.8517	29.2114	29.0948	20.516	20.3537	22.9222	94.0512	19.5765	11.6935	27.4048	17.6078	19.4078	44.6668	40.3736	13.8337	4.98271	12.4616	19.6703	19.9819	13.1633	65.3882	91.5918	54.0202	11.5276	21.4154	36.0938	15.9045	18.8935	13.3598	68.1549	41.2683	9.89087	9.7548	9.39614	46.5934	39.4748	141.054	88.7046	15.9904	10.6666	12.3922	62.0795	7.76119	15.3897	35.3787	10.1248
ABCB9	36.9146	37.8488	73.4579	101.768	65.6692	103.531	75.599	57.8903	47.3815	43.4989	43.3049	34.2968	58.3769	18.0402	53.3375	43.1615	60.2865	86.4866	57.9661	51.8661	15.7995	13.7952	10.6152	153.852	36.1022	14.7857	83.9908	94.3244	76.9929	62.4278	39.5592	61.7397	20.9574	53.8873	54.9476	87.588	199.499	20.4905	80.111	63.2998	59.5276	31.5174	105.732	84.5945	155.482	111.126	56.5917	49.1418	110.942
ABCC1	874.182	1080.21	610.024	619.962	450.003	410.345	746.88	869.151	1025.78	627.809	650.101	651.45	572.769	1077.73	637.513	357.072	794.585	643.612	668.625	728.514	530.252	618.197	1371.45	480.891	481.805	797.402	746.13	640.18	1284.82	597.093	799.459	635.388	781.205	862.318	601.659	610.434	660.245	1021.58	529.101	784.336	818.49	956.668	520.745	1153.73	640.882	663.026	767.851	462.57	588.019
ABCC10	656.396	545.604	548.062	606.177	614.832	443.421	618.725	656.774	352.749	505.391	555.532	604.918	503.755	518.133	399.962	624.85	485.512	559.977	380.531	298.76	559.326	454.094	360.82	622.553	471.913	491.904	298.144	571.042	652.076	613.048	463.504	509.293	810.005	419.805	333.676	398.223	683.302	508.625	464.568	663.524	461.337	393.541	448.644	444.353	606.39	525.902	459.766	367.11	533.933
ABCC2	34.3975	36.2432	17.3197	99.1643	71.4229	37.5456	20.3443	30.0725	11.325	18.3008	224.474	30.8233	167.626	60.9805	21.0739	16.9745	503.097	21.2526	5.83811	14.3247	9.00651	123.355	350.031	10.1872	8.06152	48.5632	6.25451	66.3947	743.015	11.8178	6.95849	15.0576	6.24667	11.4645	2641.78	45.3963	6.09725	720.66	31.617	71.6216	17.8762	7.32094	6.6868	661.391	13.3792	6.21138	12.1188	12.8161	4.59877
ABCC3	1720.57	1153.43	443.899	1178.25	2221.7	2279.07	1965.5	1801.9	646.368	932.032	2342.44	696.274	319.198	776.889	608.466	346.77	961.559	3077.16	275.961	1201.47	1699.71	314.068	595.523	359.843	553.734	326.068	326.005	1825.86	2053.16	382.572	585.918	1842.99	1036.46	116.452	2144.22	2153.97	305.95	1598.9	920.157	3719.5	1107.83	1746.16	1930.62	1685.59	1846.38	866.317	1397.05	850.09	3035.84
ABCC4	159.958	271.538	293.791	534.773	197.299	995.507	289.023	194.143	167.359	251.204	156.739	246.12	962.235	516.356	404.135	357.03	210.935	535.464	341.916	865.122	900.023	251.736	285.797	209.455	267.855	476.053	315.133	176.375	178.373	294.21	255.591	310.86	927.557	189.729	332.411	161.458	33.7842	300.389	181.809	221.219	193.674	526.669	197.746	204.077	220.356	239.922	207.227	276.627	268.823
ABCC5	665.306	735.101	799.481	609.836	520.498	415.664	611.827	681.743	384.556	904.448	482.932	939.335	463.306	577.591	474.953	728.573	613.021	621.739	402.126	595.569	914.668	607.35	391.102	368.049	519.122	423.115	909.756	773.828	460.342	610.619	482.096	659.97	471.1	575.972	869.338	659.712	585.397	622.881	568.939	608.75	753.646	578.555	639.98	629.755	565.933	892.195	467.353	515.256	518.366
ABCC8	30.2273	56.0412	33.5246	33.0799	47.2257	44.1807	26.3114	28.3517	26.0157	21.0815	14.6152	27.7682	120.437	14.0293	22.473	139.931	25.7646	23.7832	11.6092	18.597	11.7067	15.6842	9.21036	12.2554	15.2868	14.3981	9.21147	11.9414	18.9026	10.3822	14.4863	13.4191	9.06081	12.9626	81.2229	15.904	13.9165	13.9096	10.3987	15.6647	14.2423	23.0809	6.83099	15.5752	13.335	12.6376	6.08733	16.4343	10.4892
ABCC9	109.279	91.9011	71.2559	93.0111	84.7172	33.4994	65.1366	75.5878	71.8661	88.3891	88.7679	95.9442	82.8441	63.4904	84.1323	41.7109	81.745	64.0185	66.8547	57.5519	68.7853	68.6429	126.912	49.1005	104.364	232.944	38.3414	71.1694	148.663	35.6597	37.611	62.9841	75.0983	39.2368	44.6755	60.8165	29.7722	50.5793	49.9602	48.0074	71.5393	57.6407	51.2287	41.6334	76.0193	60.6346	58.3559	48.917	42.9844
ABCD1	294.147	231.568	152.211	274.69	359.421	158.245	308.345	229.667	168.824	221.597	255.432	480.195	199.668	349.164	186.019	171.636	342.592	175.113	160.186	171.449	236.665	131.882	250.006	281.356	44.9957	428.574	124.931	246.141	307.466	196.881	385.734	394.859	320.151	269.66	300.818	213.709	314.993	145.37	264.459	230.827	251.977	175.709	130.564	211.949	226.407	384.026	260.946	192.156	205.056
ABCD2	87.1424	8.61451	50.2726	19.894	26.1836	50.3124	7.68941	8.74935	8.77991	39.8678	60.6055	43.687	5.80791	57.5255	13.8887	9.47887	23.29	35.067	38.4499	41.9985	66.3288	4.75477	25.4023	23.2207	5.42651	25.2029	34.9978	30.2255	10.7577	15.6593	33.9078	11.5477	23.06	45.5746	1.33168	43.3393	14.7518	26.0436	31.1455	5.24247	14.4456	30.1619	26.2035	27.5555	23.5293	29.7581	39.0051	13.5683	41.0973
ABCD3	762.879	1462.55	1321.91	996.394	1409.34	1863.39	1183.61	1021.2	861.756	2039.41	1561.61	1248.73	1875.68	915.059	1973.59	1544.52	1571.04	895.674	927.45	1348.77	1861.98	1419.46	2161.23	589.965	1790.26	1312.97	1189.59	1610.13	1631.4	722.292	816.524	1265.55	1073.44	1000.81	1736.5	2413.43	480.345	901.746	1563.13	1132.18	1202.02	1313.17	1503.21	1284.61	1251.31	879.424	1070.67	775.672	1988.28
ABCD4	139.988	143.827	139.856	114.262	117.194	162.672	246.102	159.977	196.821	144.535	171.366	202.018	196.855	144.039	268.59	114.073	122.288	129.653	105.942	187.869	224.649	88.7631	133.034	131.389	123.835	131.584	139.718	163.744	129.493	247.836	159.179	163.651	240.061	162.055	127.429	202.035	99.4898	100.946	156.637	177.603	134.074	149.076	183.064	124.781	135.241	220.346	132.599	157.1	167.009
ABCE1	600.988	627.434	691.874	465.884	462.171	631.823	694.881	576.993	734.125	469.101	699.34	416.099	562.985	585.423	735.814	500.177	689.605	527.778	727.509	635.344	649.937	779.77	1086.55	620.403	491.094	806.961	720.544	672.421	599.001	663.38	608.438	488.108	948.071	750.68	757.677	502.402	879.563	1092.12	761.598	705.459	705.154	883.383	788.062	1147.2	707.681	443.404	780.162	570.639	734.308
ABCF1	1323.78	1385.27	1293.22	1487.54	1057.41	1685.16	1759.84	1432.75	1438.55	1993.9	1485.2	1197.29	1348.11	1395.41	1907.25	2063.31	1534.99	1075.78	1503.35	1505.71	1876.93	1473.82	1469.65	1401.97	1799.28	1217.52	684.642	1723.91	2187.51	1920.17	1392.8	1551.33	1990.89	1402.13	1982.9	1271.23	1361.29	2302.7	1330.44	1646.12	1421.94	948.841	1253.16	734.694	1438.99	2140.41	1224.3	1240.54	1228.58
ABCF2	317.863	224.022	268.724	319.446	277.867	248.252	314.845	205.433	231.321	303.524	299.492	227.83	240.041	279.991	178.53	423.306	214.749	242.409	156.09	337.636	180.258	364.219	235.865	192.135	215.856	234.332	203.58	193.76	197.65	344.386	214.665	216.981	319.761	224.84	238.081	151.989	328.435	265.841	254.048	234.59	263.273	235.468	186.417	235.628	185.512	196.763	271.501	251.578	218.669
ABCF3	622.397	563.415	566.935	498.985	470.216	595.559	511.346	495.023	439.689	493.998	394.698	570.479	414.253	496.619	396.961	623.25	505.242	378.407	528.512	377.828	338.072	418.169	553.844	320.964	359.742	407.327	460.421	410.873	309.715	392.495	447.247	397.724	324.996	405.067	625.499	483.038	376.483	449.927	453.796	447.507	550.78	501.999	549.148	326.625	324.291	476.091	327.808	379.165	380.894
ABCG1	262.159	384.183	293.308	352.204	395.408	96.7484	328.873	345.505	264.502	270.627	275.608	636.031	324.841	462.257	912.444	308.101	283.416	349.797	411.711	491.254	415.779	504.072	651.515	329.565	295.212	393.795	230.851	186.559	168.734	148.75	474.841	444.917	298.791	524.014	273.082	375.57	167.999	182.838	334.771	238.406	214.833	271.236	428.269	253.579	440.56	610.878	602.642	182.738	239.25
ABCG2	130.246	254.66	239.821	205.974	171.978	137.221	137.755	333.475	108.514	152.514	185.254	289.444	219.061	300.672	185.9	146.463	155.381	148.61	121.702	79.9225	146.341	137.145	500.834	136.368	147.412	85.7567	91.866	114.699	226.507	170.851	197.979	132.502	161.31	105.678	316.001	82.1201	220.074	112.719	111.067	257.526	167.498	149.931	123.267	385.419	170.44	134.279	119.047	133.015	100.237
ABCG4	161.756	122.367	94.9746	161.328	84.1227	114.404	100.49	129.466	101.562	201.788	164.34	211.307	93.3418	141.081	79.6537	135.362	141.84	129.574	62.9415	157.279	136.673	130.162	177.876	106.249	154.445	92.6608	136.123	99.8141	151.03	85.489	129.966	136.464	109.626	62.7403	47.9942	71.1825	88.1733	147.332	71.8041	90.5376	112.068	73.1409	68.6078	73.6683	143.965	81.1243	113.622	40.0506	101.281
ABCG5	27.2838	11.307	33.8755	28.2513	31.4944	20.2325	9.77474	19.0983	5.53534	45.896	15.4528	68.1223	8.35558	18.1618	7.63088	60.5865	9.57617	6.51228	4.08131	4.39161	3.81528	7.91921	8.6713	8.03996	3.77629	2.17167	2.788	3.04052	20.6157	7.04344	5.77732	47.3674	7.55301	2.18145	250.402	3.23315	2.92886	32.7187	10.7602	21.4808	13.0718	7.92438	13.1804	1.68245	3.63017	70.3318	2.31283	2.00544	3.48926
ABHD10	758.202	867.751	750.274	728.701	812.11	845.738	790.112	797.637	705.743	802.146	694.825	907.384	532.674	870.158	624.716	1057.97	1031.39	653.138	1028.89	747.107	730.141	966.344	764.199	686.979	855.717	600.243	1365.49	611.552	628.26	952.536	903.72	671.611	811.878	712.322	1121.13	832.329	1586.17	682.977	785.248	710.836	872.392	545.225	576.169	611.55	605.288	789.131	891.082	696.146	693.956
ABHD11	743.815	605.438	490.699	488.145	764.65	923.186	806.685	910.671	944.893	1800.32	781.134	431.898	611.916	406.869	374.447	1151.45	538.443	535.183	791.908	1011.09	307.03	673.763	1028.97	570.643	892.904	207.865	267.392	1466.22	754.807	454.256	433.929	606.632	1156.91	547.218	492.933	387.83	2527.19	581.173	1171.09	1602.05	842.243	698.597	382.684	1206.36	993.722	708.642	420.01	437.325	934.394
ABHD17A	1353.25	1113.38	1328.69	1093.31	1275.06	998.414	1329.48	1291.21	1010.19	1025.86	1019.76	1591.27	803.697	982.226	1832.72	938.344	851.059	1316.11	981.555	1018.54	1279.08	1114.14	854.606	1121.93	1012.49	845.965	728.916	1099.03	587.314	1057.67	1587.34	1099.67	952.035	1148.91	851.961	1379.32	1174.52	699.837	1362.38	1155.73	1146.77	1457.24	1383.5	1211.15	1303.39	1083.73	1182.34	1210.15	979.092
ABHD17B	182.261	180.131	235.543	205.896	353.015	195.161	162.26	133.923	145.179	264.364	252.848	315.124	202.97	252.235	213.718	216.713	226.391	156.215	165.751	160.71	279.895	236.549	329.791	151.071	127.873	116.934	247.214	149.379	62.8593	126.556	150.014	101.798	129.477	206.12	103.135	122.376	135.167	113.418	217.124	147.166	132.615	147.162	173.838	148.607	202.915	107.669	200.072	189.625	154.04
ABHD2	524.47	418.733	352.54	367.827	1605.88	416.912	282.459	308.888	160.348	460.516	866.615	359.783	664.582	511.082	367.301	216.847	353.622	276.085	251.693	430.838	480.516	284.803	513.129	268.938	365.691	267.277	173.626	294.927	534.729	274.911	346.576	517.589	207.241	313.35	2637.86	1040.44	385.176	332.256	252.202	344.06	344.99	538.864	303.765	409.158	525.75	491.785	252.445	294.88	357.751
ABHD3	800.096	871.607	409.551	312.501	1038.76	379.47	482.408	903.459	1392.02	606.405	1251.14	644.583	1081.35	1131.53	1139.78	117.826	929.125	659.257	1750.85	1022.81	681.217	605.009	673.161	1627.93	437.805	794.71	452.901	361.6	1142.72	140.533	737.829	1214.31	1129.77	665.752	320.817	897.042	270.009	1011.37	994.275	439.771	376.118	1111.94	810.246	634.207	527.665	608.017	713.119	430.861	566.78
ABHD4	859.193	611.25	703.842	893.078	771.525	846.263	927.406	645.166	760.628	815.232	820.344	826.876	788.679	963.433	868.262	401.113	1227.77	902.675	571.597	633.749	957.654	867.711	509.894	611.093	790.111	603.782	740.173	658.283	1269.17	561.287	610.095	907.996	1164.8	560.045	1062.88	888.833	531.425	1003.57	514.067	735.996	820.932	695.461	683.237	926.355	816.305	670.481	546.256	971.437	817.201
ABHD5	116.455	166.365	225.224	157.473	144.039	121.147	149.271	149.444	182.762	211.055	139.29	141.907	217.859	161.5	184.13	170.168	188.924	148.444	133.884	171.427	182.158	128.062	179.77	111.572	121.15	111.141	156.814	170.518	88.5524	94.8446	154.422	152.679	193.396	141.955	57.5864	142.015	135.754	133.953	195.655	170.498	157.551	156.248	158.94	138.584	161.697	203.942	166.731	173.596	236.588
ABHD6	65.8737	134.3	88.4501	172.792	123.308	86.8735	112.08	114.102	109.447	153.323	107.882	164.648	97.3813	136.61	78.2487	75.7109	99.2312	89.7826	83.3653	58.8671	104.804	117.24	101.945	75.3686	73.6977	100.58	121.74	86.8814	57.4075	87.0441	137.834	135.22	111.954	93.7971	104.452	142.315	61.3175	73.27	93.7551	102.258	104.616	99.6044	111.386	88.7027	121.563	126.421	91.8712	95.7199	84.218
ABHD8	56.4581	34.5552	126.107	93.33	71.7037	17.3136	181.353	233.523	10.1242	76.6516	49.9781	134.958	105.841	121.957	171.213	87.2228	72.1047	128.549	31.8035	61.5729	145.841	101.888	48.848	39.8895	76.0592	9.68606	78.0132	113.918	19.8299	165.695	154.919	75.5807	233.063	59.1538	57.081	76.9165	79.2339	62.5986	94.8493	105.488	36.349	144.988	79.6509	70.5122	110.87	87.0788	83.6572	63.9595	42.2573
ABI1	610.614	671.356	700.778	540.378	543.438	658.5	803.691	860.72	784.508	1023.42	787.915	858.9	750.279	824.173	447.548	518.243	1194.53	784.101	955.677	517.779	831.83	540.584	916.503	1146.82	458.087	1005.76	518.892	623.649	536.274	477.531	905.086	671.744	589.425	971.816	885.783	666.098	520.591	646.471	938.203	804.22	700.189	975.269	913.956	951.12	994.193	792.093	841.129	614.634	969.319
ABI2	318.878	192.723	245.533	174.828	243.586	183.078	246.736	179.47	102.496	209.836	188.567	240.224	313.349	277.675	416.353	405.25	266.785	249.51	239.591	231.913	253.571	209.945	270.527	332.244	325.445	168.575	703.767	261.248	213.652	432.281	282.343	223.017	526.513	163.769	310.26	159.479	250.764	308.028	243.077	217.834	339.235	245.458	293.125	216.789	218.254	220.924	169.285	260.213	279.177
ABI3BP	68.2549	54.2105	38.0114	22.9011	22.8086	58.6887	50.7362	149.059	14.4565	126.618	101.312	39.0512	58.9743	17.4628	28.7736	83.548	8.12137	49.8182	67.8854	19.0288	65.0008	82.3046	17.0178	34.0324	31.6532	26.0026	29.1685	52.449	24.0094	25.7941	84.72	87.0289	34.1847	29.9676	15.6732	52.4406	50.6436	27.1999	41.802	27.3653	29.9748	108.913	59.4631	27.8842	15.0419	32.0257	40.3157	32.3865	5.73413
ABL1	1076.13	792.439	743.887	1279.73	1164.35	1095.15	1331.7	1040.02	639.571	869.804	558.9	757.649	730.537	1051.96	907.267	909.206	737.358	695.27	631.902	757.771	1070.22	942.064	1055.41	683.61	1391.81	960.964	1300.38	746.153	457.333	1895.6	1145.36	934.38	1474.19	764.748	545.367	912.036	826.792	1101.95	1102.97	1282.24	1016.26	885.056	857.51	588.612	721.936	969.202	909.812	1028.87	1069.43
ABL2	163.26	125.753	168.402	187.077	177.381	47.9166	188.722	75.1854	102.63	302.425	156.196	102.637	236.107	215.183	144.828	322.864	210.168	247.493	169.725	218.031	190.793	245.601	154.184	149.768	161.747	166.835	143.335	157.973	159.98	294.862	150.586	116.58	127.997	99.8647	72.9048	190.267	204.231	168.312	154.378	163.228	141.218	166.554	183.963	189.634	166.683	142.831	178.918	176.807	208.954
ABLIM1	2933.74	1723.9	1344.63	1873.92	2529.69	2939.15	735.744	1295.97	1091.93	1071.61	409.858	596.659	573.822	838.866	638.053	1344.23	1348.58	552.807	1357.28	1446.26	1535.47	2023.7	966.861	558.668	419.945	607.649	328.616	1236.4	1298.97	257.987	1109.27	1455.85	1181.28	1721.91	1899.31	2730.34	172.462	1447.89	602.897	1084.38	855.157	1302.43	475.861	736.119	877.567	765.906	503.268	307.263	916.875
ABLIM3	148.766	154.748	101.071	357.506	500.32	40.3809	172.108	188.004	136.511	122.53	17.3386	266.794	148.643	141.772	27.4755	39.9617	155.113	141.201	44.0563	56.9719	311.903	135.148	133.435	190.338	67.9457	101.906	15.215	88.6611	774.179	90.453	292.861	194.93	22.1691	156.779	31.956	353.068	96.6661	211.613	92.8297	56.2424	185.564	169.268	129.941	664.848	69.3092	119.252	74.8302	136.54	192.921
ABO	27.8435	56.4162	38.7869	130.148	25.2361	147.792	132.143	39.6506	58.7995	70.2869	21.9678	42.688	67.1232	26.1783	92.3911	40.0027	69.6832	53.7593	58.6377	79.3523	66.9093	48.5039	33.7535	28.5649	13.4412	64.943	54.0452	65.911	47.5762	11.095	39.2313	37.4671	61.9571	10.9578	16.2984	10.2204	50.0204	45.378	16.1961	22.9504	35.2743	43.7978	48.8638	40.5051	34.053	76.7287	49.3463	53.3498	44.3167
ABR	461.966	807.786	522.098	629.952	913.003	491.435	798.488	524.197	654.944	361.233	619.857	421.463	615.188	558.253	480.051	444.082	493.827	715.393	221.261	856.251	814.021	412.423	404.933	544.919	475.204	415.183	311.779	631.573	304.934	1101.16	597.88	587.238	836.763	383.671	278.952	770.625	896.639	497.462	479.334	664.574	629.491	800.755	672.432	848.394	690.979	559.943	592.491	506.87	816.577
ABT1	441.557	367.137	407.134	298.313	198.27	362.939	474.549	389.457	414.115	615.914	517.854	342.691	130.282	502.487	445.539	469.308	437.652	250.232	425.49	328.865	388.538	244.944	388.272	372.458	351.088	406.445	312.718	462.854	726.997	679.448	634.262	452.462	611.72	454.516	586.923	344.423	548.434	664.817	540.276	437.645	437.93	367.217	317.784	476.197	431.662	544.918	372.259	366.873	449.31
ABTB2	152.586	170.342	100.426	295.082	292.834	198.939	175.389	131.055	192.379	157.734	167.941	257.272	250.834	241.247	195.585	180.802	248.67	192.485	196.705	387.405	231.459	181.918	216.204	125.639	157.491	60.2969	136.751	178.375	200.783	55.394	145.55	175.769	281.896	161.051	102.436	176.542	316.875	170.855	126.783	263.106	399.83	134.259	157.977	228.012	193.071	188.571	218.307	151.361	222.396
AC003989.4	61.1265	32.7205	32.8714	60.928	31.5663	18.3191	22.7687	20.6127	33.1549	31.2132	28.7945	16.7132	63.96	25.1247	24.8531	23.7554	24.9928	15.0702	23.4326	56.94	11.2223	62.1378	95.8864	41.2518	62.7815	41.1922	9.7949	32.6884	9.7904	44.9688	20.4495	20.5017	20.848	12.3177	15.0818	62.515	30.0705	21.9695	24.8387	44.2369	16.9029	40.7451	42.8873	52.7232	42.3717	22.3348	23.5437	42.6153	40.8275
AC004692.5	517.453	254.643	776.061	124.077	287.031	171.8	242.371	455.308	381.515	352.224	331.786	454.543	410.958	359.761	600.704	491.549	416.185	360.43	465.63	444.484	525.39	453.488	407.774	267.957	242.158	636.824	436.143	393.282	275.594	422.293	354.764	307.837	305.374	337.417	329.645	397.272	509.639	398.736	488.146	227.918	376.086	512.133	357.1	361.698	409.849	306.694	391.928	320.332	374.134
AC004941.5	159.577	173.534	125.737	109.652	41.2333	138.111	169.923	225.901	159.099	110.913	108.39	137.773	188.248	121.643	192.331	22.3175	134.51	86.4429	181.399	34.1482	90.0681	88.6647	210.182	153.122	89.1646	113.525	101.06	46.5328	87.5203	230.095	35.7157	78.3743	68.9256	14.1989	205.794	67.7197	145.169	164.58	83.1063	85.2516	131.575	170.452	90.9953	93.0983	41.4665	123.618	145.862	77.3761	90.2887
AC005838.2	90.4669	67.4004	17.9516	195.981	48.0246	18.3879	77.6248	40.3765	37.5863	94.2291	69.4763	84.2959	32.2033	52.3346	63.7541	127.737	21.6749	34.4585	19.1542	78.3471	26.6157	96.1497	42.5967	31.6745	30.2976	10.0282	47.9908	15.304	12.5597	11.064	31.7825	12.7193	13.9514	6.79351	4.42757	99.479	9.77587	47.5663	4.20402	41.1751	69.3082	43.6778	20.057	34.3835	11.2074	3.52226	42.0129	60.9517	10.0519
AC007292.3	86.3965	21.674	156.814	18.0697	54.6583	53.1751	45.6622	126.138	90.9579	14.6214	144.35	149.765	27.6404	15.5141	9.84845	21.2352	16.3114	28.8483	12.1095	13.5429	11.1354	14.6211	29.4063	16.6347	16.2804	57.5524	115.666	33.7871	12.8114	88.727	55.216	8.76157	43.165	14.0116	6.49834	60.2452	30.8277	54.1113	7.16451	9.07455	73.6767	7.24913	9.95448	53.66	71.9325	33.206	3.94586	7.67673	110.965
AC007389.3	97.46	102.034	178.368	367.855	97.8903	77.4384	96.0729	86.7392	161.029	94.4493	163.623	104.046	174.049	178.538	46.7102	98.9487	145.253	265.783	106.517	281.879	242.992	64.6494	143.952	121.275	48.76	189.948	45.0302	184.797	151.32	82.3616	94.525	213.02	224.604	93.2669	174.465	34.0045	31.7371	184.796	134.276	109.886	88.722	184.077	142.242	85.3302	222.965	150.869	95.6404	25.4232	106.148
AC012065.7	128.456	131.468	92.9773	225.502	191.033	39.3436	89.7421	147.079	50.5486	157.122	90.6521	112.245	97.0564	115.919	50.0781	135.051	79.5211	125.139	100.871	84.7687	122.242	47.7409	56.0473	32.3264	64.1222	91.7011	160.18	361.564	68.084	65.7633	133.949	15.8461	96.2982	33.067	84.2126	32.7906	34.0506	21.2905	53.066	103.383	103.608	101.326	52.266	39.0672	95.4854	109.447	34.9171	40.7614	114.99
AC068039.4	92.2462	180.168	140.493	219.374	306.729	141.363	173.456	119.247	97.0145	206.545	128.921	166.993	136.851	74.3593	137.526	80.5479	97.1996	112.741	56.8529	64.5196	109.57	59.3583	65.4342	109.824	124.299	132.826	87.9915	124.606	60.4206	100.979	53.6741	103.116	81.0172	114.477	95.7511	84.285	97.7676	49.3308	83.196	64.8371	37.5157	54.4744	79.091	47.5781	103.325	96.2676	72.4148	42.1841	117.056
AC074212.6	20.9702	14.2458	16.4048	21.1028	46.3784	15.6703	12.4304	14.6733	10.7705	10.5156	10.7023	17.4591	9.69584	12.7472	8.52009	9.42044	8.87859	11.0891	6.16727	6.97472	6.65764	8.92351	5.87189	5.05558	6.05365	6.49353	7.88161	4.82657	7.81587	5.42302	5.13883	5.5209	7.82571	4.9207	4.48027	9.28814	6.45175	7.47311	4.53245	4.42352	5.38387	5.04128	3.8301	5.00795	4.20763	10.5962	4.34621	3.82391	4.29431
AC084219.3	44.4602	8.79804	55.3479	19.9184	29.8593	27.5552	10.579	14.4236	92.355	7.17012	40.6542	183.668	53.21	61.7671	38.5446	48.9148	50.6446	4.61993	33.5783	39.9938	3.51074	17.272	45.3727	38.5669	10.1175	76.5973	46.8496	74.4228	42.1368	34.5042	33.6116	31.0231	17.9887	30.034	10.8695	64.9105	4.19912	28.0324	46.2594	37.1935	24.0082	12.1895	17.0326	11.6726	4.59433	8.91083	22.9998	39.8961	38.4654
ACAA1	639.404	773.038	730.064	912.129	898.976	740.572	493.554	599.45	548.415	546.492	545.131	544.157	447.264	729.228	373.318	437.022	490.957	606.619	447.872	675.908	492.344	767.837	457.024	413.073	595.774	705.588	435.092	747.391	485.401	549.793	751.869	653.514	561.5	520.116	492.186	810.879	587.949	377.615	596.865	605.187	597.442	533.842	829.407	482.392	447.022	438.666	367.442	465.026	583.725
ACAA2	209.946	272.16	303.515	446.072	582.519	237.046	328.861	366.616	129.242	261.979	392.353	158.919	304.37	709.448	352.56	202.246	239.046	193.593	369.012	387.209	356.605	209.647	205.276	307.61	393.118	351.626	202.02	221.815	274.327	542.328	298.802	523.901	313.242	414.162	305.548	540.674	198	219.129	361.853	251.515	317.016	284.632	351.468	239.605	352.587	354.478	350.127	337.55	264.415
ACACA	83.6167	811.636	644.704	351.481	267.006	842.295	587.269	248.445	500.46	247.395	741.52	484.73	593.595	174.214	496.603	537.036	818.633	372.396	522.265	702.633	578.982	441.036	733.971	428.394	565.851	452.749	679.198	574.05	847.899	376.378	99.1144	489.751	788.265	477.494	609.256	637.862	621.987	597.838	352.356	571.776	373.419	444.659	225.697	549.859	323.472	862.054	566.724	389.458	558.194
ACACB	200.498	263.277	211.794	273.223	207.056	177.101	93.7943	253.202	145.183	144.118	146.979	169.642	120.947	152.459	153.977	139.84	184.142	165.038	114.672	172.651	151.299	114.387	192.166	133.899	139.08	110.1	175.279	161.178	118.91	103.852	160.151	214.71	179.375	85.8765	115.73	183.998	58.8321	142.794	126.855	162.187	149.901	195.147	200.169	99.6374	146.524	165.371	91.5789	86.1941	193.025
ACAD10	150.18	134.878	15.4905	31.4586	166.394	277.545	82.03	101.449	162.418	144.437	101.906	113.144	247.944	143.157	91.5951	268.488	173.433	127.629	145.214	154.721	86.6041	172.254	91.6215	94.5798	58.2956	124.093	133.014	138.239	144.266	116.64	143.829	113.325	109.516	136.283	211.226	166.959	130.828	140.815	125.04	158.32	126.784	140.879	128.183	77.1903	144.423	134.413	173.604	60.7542	93.7319
ACAD8	584.62	1868.33	604.452	637.806	375.5	1118.29	1231.15	805.077	595.706	1349.14	1179.3	543.46	497.637	427.887	869.452	289.261	597.597	2629.26	363.393	773.67	1160.12	783.501	555.612	410.538	603.708	901.298	419.133	1432.8	369.108	537.635	442.266	497.717	624.876	613.174	350.648	475.59	630.091	428.074	565.279	661.393	634.637	1036.82	934.936	780.81	476.727	1448.06	577.652	1335.51	1259.46
ACADL	68.3748	140.734	401.808	195.667	52.5377	35.0134	26.3204	83.8297	118.684	42.2492	23.0384	153.7	34.7426	110.093	271.364	37.8825	87.0387	51.0134	104.283	253.932	91.797	98.5457	147.055	57.2903	72.3983	46.7268	149.071	70.6747	39.358	59.1182	49.8597	103.134	34.922	62.0258	4.41964	155.429	18.1041	21.1532	28.0986	87.7408	37.816	87.8958	105.359	24.1725	66.8556	59.3394	20.1499	109.859	27.2736
ACADM	446.812	951.986	1094.84	888.435	558.425	2016.37	687.925	920.838	1120.36	1244.34	914.868	880.308	1396.07	1234.82	1069.5	1153.08	974.439	672.89	849.896	2181.46	975.452	698.689	488.041	653.036	1094.76	1320.62	2030.01	689.16	1048.21	729.316	661.352	494.455	825.682	710.399	988.879	657.65	566.478	756.16	793.83	703.842	860.632	993.009	893.922	1565.85	544.678	376.743	958.898	1357.19	824.622
ACADS	309.229	261.155	351.78	411.654	309.617	452.207	271.287	312.712	302.502	275.828	231.511	114.812	204.261	260.887	229.185	213.9	298.49	291.584	250.711	281.949	361.311	233.779	274.673	139.607	158.548	166.254	241.088	241.158	328.308	228.193	213.425	236.147	297.446	142.465	163.007	297.118	205.138	136.616	337.451	197.569	256.556	248.589	204.055	149.393	254.978	163.187	182.753	141.799	161.901
ACADSB	54.4122	201.161	170.914	68.9291	80.4973	197.924	89.4539	25.6979	302.492	73.0658	173.606	148.246	128.766	77.6605	83.7365	98.8743	90.3674	118.409	100.238	73.4567	143.378	223.952	80.1873	34.7938	44.2371	140.451	100.018	97.3335	114.379	33.5739	75.4171	25.7607	24.6619	60.2598	193.577	119.864	82.0245	39.3107	77.1822	92.7367	56.5596	55.373	79.4791	74.4512	22.8046	135.648	171.816	226.545	63.3509
ACADVL	1640.7	1653.24	1376.84	2239.58	1547.86	3708.46	1721.13	1361.48	2841.08	1318.4	1149.54	1423.83	1464.44	2193.1	1506.17	1634.53	2093.58	1828.6	1629.75	2209.49	1941.04	1922.46	1552.23	1208.67	2071.95	1808.87	1508.38	2819.68	2046.13	2236.05	1283.34	1882.74	4069.61	1714.17	1170.68	2654.65	1519.25	1807.48	3367.67	1765.32	2081.06	1524.75	1000.68	1644.67	1488.4	1143.02	1767.81	1638.12	1512.73
ACAN	239.551	216.046	179.142	190.182	187.342	182.409	154.337	204.612	157.736	212.324	162.615	186.406	240.169	183.336	117.965	242.248	247.334	147.633	94.4243	149.494	166.466	140.754	244.281	126.031	124.998	111.936	115.592	191.963	266.898	171.172	118.889	152.608	151.109	120.716	188.619	220.003	204.367	141.974	135.632	107.822	140.502	123.185	156.125	150.206	136.632	188.21	116.47	86.6059	96.8333
ACAP1	140.285	27.9291	66.274	220.264	27.1222	23.001	52.3992	142.462	22.922	75.1559	160.131	128.061	18.3857	117.166	13.0676	25.9584	27.9578	115.812	94.7036	10.6637	89.0102	55.0665	15.9791	96.8629	28.8083	48.2204	42.0072	54.0261	46.2644	36.3111	287.555	102.486	69.6283	151.595	10.0963	31.6317	95.3753	49.4102	148.796	68.0163	110.04	171.262	121.085	118.094	74.7762	79.5821	119.843	42.3077	120.502
ACAP2	235.848	313.183	256.709	231.007	192.919	201.8	208.651	371.44	308.513	331.192	211.173	320.698	191.43	349.323	259.743	171.964	305.006	256.488	268.493	169.28	266.196	239.94	265.368	272.575	218.359	232.267	340.693	183.988	226.393	253.803	325.638	363.333	351.526	312.185	284.379	251.756	322.52	234.339	313.81	249.65	330.865	467.679	313	342.734	257.14	266.516	370.853	282.132	361.124
ACAT1	1795.01	2508.26	2118.1	1214.05	857.973	3060.96	820.859	1697.17	1729.93	1445.35	2021.09	1906.27	1871.35	1948.44	1703.32	1859.43	2191.92	1359.19	1544.32	2000.74	2554.81	4043.15	2084.88	1258.59	2233.53	4541.8	1631.48	2114.38	1797.46	1592.86	1625.12	1635.65	1613.83	1524.75	3345.55	1382.57	3639.91	1092.43	1666.72	2336.73	1594.95	1547.52	1376.19	2318.19	1015.51	2066.48	1878.27	1885.22	1487.3
ACAT2	502.717	532.746	255.016	452.633	328.959	514.512	492.757	245.636	448.523	257.279	391.017	312.558	585.614	511.845	834.772	686.994	398.175	356.501	897.224	386.845	386.432	328.255	620.041	564.057	497.553	354.786	355.929	369.576	392.341	186.994	411.207	530.279	572.152	693.418	609.634	666.319	366.563	452.574	394.638	463.436	307.852	294.318	321.733	521.225	328.918	598.56	393.495	238.909	198.783
ACBD3	728.661	1157.27	1359.3	922.919	893.964	1174.36	1389.95	1103.67	1133.6	1570.84	1160.41	895.196	1478.97	805.354	1491.38	1159.09	1368.53	1349.15	1027.02	1168.77	1089.29	1032.93	1152	852.418	1452.37	1088.51	1459.15	1452.02	1062.87	743.53	787.936	758.663	1267.14	880.673	634.264	1450.09	1002.79	851.231	1386.42	948.465	887.179	822.491	1041.05	1126.13	1146.81	1375.16	1418.94	1564.33	1141.31
ACBD4	435.641	250.406	268.678	268.485	102.628	258.407	232.389	214.361	267.433	232.373	241.442	339.049	202.937	330.312	139.24	100.254	179.05	239.079	206.311	279.272	325.238	187.858	178.173	192.277	227.907	154.326	145.734	284.098	148.872	191.263	298.607	252.874	177.728	247.404	142.476	243.551	259.889	306.522	176.132	211.631	240.357	273.224	164.966	183.913	278.577	307.793	138.251	128.549	183.919
ACD	302.218	194.392	217.77	174.055	476.172	152.97	295.279	350.886	154.476	254.813	276.02	331.1	248.104	151.942	204.496	290.057	245.863	217.924	397.806	314.41	352.69	269.113	354.526	345.082	227.991	196.645	400.029	235.843	213.182	414.317	311.17	238.934	212.874	229.708	450.165	268.77	326.291	233.942	244.41	207.66	211.127	379.584	371.485	514.686	139.948	235.885	220.646	173.533	359.911
ACE	42.7163	68.5611	97.3467	68.4806	79.9722	90.5577	67.2178	81.7034	72.7036	11.2579	71.158	52.8153	69.1365	81.5254	62.2712	13.8352	96.6147	84.468	68.2862	13.7951	45.7112	63.9939	73.1888	121.958	12.7852	80.3352	85.551	73.2707	29.8539	46.3897	84.5404	67.9217	29.2749	35.6984	88.7621	106.89	52.9832	44.7937	58.1021	105.822	49.5475	63.4863	68.629	64.7954	56.0857	23.3765	49.0301	36.4862	14.7794
ACE2	257.562	126.958	119.85	220.299	44.2815	152.339	57.9303	153.431	260.503	407.862	361.796	71.1911	113.431	131.241	66.5528	86.9232	60.5457	119.58	71.5159	205.988	1340.87	106.632	1680.67	69.6493	103.793	290.454	77.581	178.944	2555.22	27.6099	64.2099	196.492	93.891	59.7672	28.3861	138.608	54.2582	37.9601	53.56	68.3935	35.653	135.933	73.1801	66.7824	139.081	72.1881	40.8442	64.3936	53.8485
ACHE	40.7373	47.1537	26.2348	29.2597	31.1107	15.3559	102.04	64.4825	33.4821	36.1782	30.251	28.2919	30.5373	34.2599	23.697	23.4188	14.6934	98.0533	38.3381	16.3747	26.1921	31.7119	20.8624	8.43105	10.7128	10.6976	15.6653	12.7773	130.976	12.2097	31.9306	46.7578	20.8333	15.2151	9.12185	20.9439	75.8059	38.6281	33.9113	36.6482	25.4524	20.5672	7.90338	56.3988	117.92	25.897	89.6676	74.5933	14.8603
ACIN1	487.697	349.795	522.42	649.022	345.848	458.609	477.853	526.463	552.673	335.778	352.699	369.684	296.805	219.326	894.913	450.298	523.36	577.699	392.942	511.894	576.016	389.837	235.945	488.534	415.537	580.729	523.128	414.516	647.421	540.176	373.372	443.628	618.457	476.625	553.201	495.662	501.126	514.994	514.314	362.878	562.195	486.95	460.592	379.109	522.96	367.231	418.157	443.793	448.429
ACKR1	462.813	328.871	498.174	939.255	613.281	42.3445	509.468	474.164	157.468	682.461	39.3577	132.66	126.438	422.117	377.072	24.4323	16.9358	161.934	9.68483	21.22	210.667	131.388	18.9113	140.224	10.6555	13.8233	10.2144	21.0518	223.907	45.7035	592.596	689.397	26.747	435.311	9.44557	17.1028	29.7547	13.2316	362.915	167.39	208.236	390.164	345.551	36.7973	750.537	32.092	190.696	12.2941	303.442
ACKR2	75.5228	149.841	200.547	75.3694	64.1042	46.1122	114.286	99.1803	148.319	174.959	25.404	52.3493	112.324	175.646	160.929	19.4559	96.1838	61.9462	27.5215	85.4602	61.1114	156.461	81.3485	46.7333	151.279	67.5815	76.1721	63.5837	52.9105	93.3687	83.1577	114.296	85.6543	95.0832	48.4044	61.7641	47.1639	72.2505	49.4098	89.4129	131.828	108.117	82.6753	59.1329	138.301	119.378	99.3694	84.2929	63.9829
ACKR3	368.643	310.327	196.644	167.301	363.008	132.582	311.638	240.324	215.072	267.202	138.61	296.985	424.287	239.173	668.202	560.441	767.934	443.107	223.633	162.282	194.526	529.186	898.159	288.682	1323.86	916.676	886.782	948.831	1203.17	295.023	247.298	462.286	322.203	676.547	170.912	110.486	124.061	1937.66	469.952	440.5	658.065	256.368	626.62	416.853	392.896	458.733	483.131	1039.92	295.129
ACKR4	137.796	89.7893	75.5086	18.1523	207.987	31.078	41.4553	111.179	56.9456	29.5087	50.7212	40.5543	25.1055	48.0763	92.9774	52.7845	34.4531	18.2426	7.64702	55.0621	29.7849	29.1562	34.9727	50.6021	45.1151	74.4001	73.691	50.4035	19.204	49.6512	42.571	165.489	52.165	64.8956	33.3511	218.433	16.5796	41.2401	55.0764	7.18894	37.7224	50.4198	103.421	49.8268	47.9885	24.1657	29.4282	66.2585	8.38184
ACLY	806.927	1195.57	851.967	718.864	924.279	1450.57	1133.29	1079.74	921.531	911.784	1088.65	1171.34	1273.46	1095.08	1141.6	2285.69	1453.68	910.734	1466.45	748.909	791.76	850.484	987.671	1410.04	1238.03	840.658	1123.67	1353.41	984.738	2612.31	1298.08	1127.84	2092.82	1007.21	1259.52	1139.83	1249.54	2030.35	1287.02	1342.2	906.82	694.445	945.01	1249.16	1045.75	1201.9	1234.45	788.919	1146.36
ACN9	36.9505	26.5723	72.2032	13.6698	20.1143	55.9691	63.1689	58.9035	54.4656	158.832	95.0841	81.4884	228.408	44.8517	69.9408	61.9697	203.481	61.4349	346.13	278.389	166.043	167.74	237.858	108.185	158.879	94.3366	225.364	57.4559	141.796	100.263	48.0882	74.3045	130.64	94.4134	124.029	69.5907	124.131	53.5728	119.534	102.652	95.5882	76.1897	74.9393	110.711	69.0276	194.373	126.966	158.905	81.5261
ACO1	781.836	861.583	623.048	1130.83	826.485	1545.37	3117.69	2158.75	353.01	846.991	1690.89	1177.05	669.22	719.773	617.818	1037.57	1280.46	1376.44	1340.22	864.317	1457.75	1329.41	792.717	457.615	786.829	1070.89	822.542	519.932	821.326	1328.04	1007.76	786.523	1603.56	589.502	371.896	764.157	1597.92	1016.61	904.035	821.465	1089.04	571.132	926.827	988.532	787.668	602.274	1270.92	1099.44	514.721
ACO2	647.316	384.367	277.023	271.183	668.631	889.915	519.25	378.371	879.938	327.809	491.592	433.588	190.316	546.559	399.09	343.574	625.456	309.866	490.768	554.372	365.991	586.351	1062.87	316.009	768.057	762.815	496.319	420.9	1113.66	538.586	572.66	517.534	237.373	800.389	447.05	315.413	524.891	396.841	479.065	287.209	237.73	452.995	348.215	426.289	273.187	640.344	276.2	445.216	556.661
ACOT11	93.9168	78.3067	60.4331	33.0455	174.44	49.454	89.6655	77.2546	109.733	73.1192	116.337	90.0396	52.9675	94.8518	90.152	58.5655	93.1242	120.467	68.0707	15.3398	39.3158	28.448	71.866	128.998	67.659	83.6266	59.6885	83.9604	171.704	67.4982	96.7438	113.368	175.923	61.4454	62.8835	294.026	149.686	103.725	79.0387	201.405	130.489	54.8486	94.3372	141.878	106.236	77.415	92.0786	114.203	48.5693
ACOT13	819.52	938.755	1001.43	600.053	635.036	1475.03	454.154	861.015	865.917	815.682	1021.74	761.204	667.87	811.741	773.431	905.484	1327.89	708.485	700.119	1032.22	765.716	1437.48	779.379	856.434	681.816	522.864	292.466	671.291	1846.01	743.072	495.838	893.6	1729.76	635.833	1808.15	496.979	727.225	1328.39	690.019	1302.43	715.498	438.183	392.725	1436.13	1038.54	831.767	588.03	642.503	329.816
ACOT7	213.979	217.429	224.888	174.06	306.613	203.712	219.202	247.099	109.29	203.081	265.487	181.748	194.522	319.038	138.631	367.318	431.752	346.8	274.749	134.386	126.899	207.6	151.291	577.535	317.492	152.715	302.613	177.708	143.077	183.08	360.06	418.37	275.063	277.928	353.068	169.478	284.085	265.139	269.551	211.569	167.34	151.106	233.346	328.231	278.236	415.5	273.612	337.471	203.271
ACOT8	319.285	255.146	375.84	494.019	316.831	276.828	359.035	335.471	237.336	242.064	388.252	304.873	222.015	332.49	344.533	279.51	247.339	314.876	251.902	203.261	199.839	278.066	267.21	299.136	227.604	199.239	275.409	353.49	162.967	341.826	276.597	268.898	324.124	105.805	330.018	267.32	213.282	198.214	185.757	162.765	234.659	215.007	250.089	218.613	245.103	199.903	174.7	290.019	277.454
ACOT9	864.49	910.406	690.519	722.152	1201.01	804.831	833.18	1048.98	767.59	790.568	880.497	884.378	824.873	1156.29	872.905	556.473	563.069	745.189	1858.52	1011.12	681.06	801.355	1273.06	1045.43	753.744	690.766	829.937	594.651	749.314	754.513	838.837	1007.29	1333.23	1038.88	557.196	1183.42	802.231	528.384	1195.02	635.772	777.88	935.277	865.226	1108.09	913.985	626.996	564.28	787.427	620.92
ACOX1	171.399	158.226	120.451	126.562	163.07	203.229	165.481	121.663	138.281	227.436	163.052	193.09	234.937	209.153	248.692	177.725	172.859	138.572	123.833	129.46	175.216	187.923	192.486	127.646	110.766	140.754	217.084	155.837	228.777	102.241	96.4489	195.094	303.191	161.752	193.194	203.858	130.791	120.209	125.621	112.68	107.214	159.022	245.715	145.605	159.412	166.952	140.011	104.6	128.988
ACOX2	371.358	492.729	570.196	791.69	204.972	817.26	450.406	356.045	211.487	259.794	250.479	214.808	455.932	190.596	420.221	465.868	289.278	409.135	97.8175	248.544	606.609	293.328	299.041	136.19	451.215	1431.7	240.915	341.094	249.619	493.734	290.268	308.924	414.754	159.293	568.003	263.625	389.708	275.01	925.024	469.184	226.262	520.965	1222.82	440.588	363.287	281.865	810.483	1527.5	557.892
ACOX3	68.9578	308.077	112.1	101.411	131.422	186.225	95.9885	206.604	87.2923	155.215	198.36	126.697	238.927	155.5	171.224	165.143	154.168	199.11	115.29	273.618	197.821	157.472	159.548	109.619	117.648	150.756	179.201	241.012	145.665	238.117	266.317	141.23	290.274	287.916	113.037	241.613	228.639	159.39	185.931	191.05	159.525	140.455	154.782	263.907	182.68	143.813	145.072	154.923	140.813
ACOXL	19.8741	5.45854	54.1421	13.0686	19.4596	8.71443	10.835	9.13577	4.10755	5.38414	16.124	6.61672	8.43957	14.6756	35.0802	2.63659	2.80201	3.95863	3.06672	39.2754	9.93226	4.35609	2.97615	1.7377	2.49585	3.77849	3.9978	2.05641	2.16854	3.39769	2.59261	6.14567	2.59446	1.89085	1.83211	10.8369	2.2651	1.55926	1.3708	8.11295	5.40448	3.18283	1.77501	1.81398	5.20067	3.48044	1.74879	1.45432	2.31082
ACP1	685.853	806.976	948.359	703.086	779.79	966.269	910.717	825.353	772.279	983.761	1123.22	997.106	1069.07	1003.52	1021.88	2357.08	1408.63	820.027	1444.19	898.756	1013.8	1570.34	1533.15	1237.48	1155.32	1004.93	1660.63	1425.97	1621.85	1482.36	996.194	806.602	1699.49	1074.08	1992.37	938.921	1243.85	1762.3	1271.91	1167.97	807.827	839.102	954.059	1171.27	920.191	811.536	904.399	832.099	889.007
ACP2	816.74	775.564	793.055	630.276	947.361	1163.02	772.555	710.552	628.599	809.572	750.18	1028.36	710.644	1074.58	842.721	845.758	699.695	991.096	1322.92	673.661	573.726	834.208	692.22	554.37	519.565	877.677	514.291	644.37	524.982	462.891	1561.11	979.301	850.021	1020.6	1309.41	560.578	684.267	630.712	931.494	582.296	795.046	518.551	943.787	793.146	811.683	1002.37	827.66	727.983	501.973
ACP5	1355.21	2058.7	1517.93	2846.9	1010.32	962.741	1649.13	2012.72	1124.78	906.539	2188.46	3932.41	957.832	2830	763.22	533.459	1110.03	1841.38	1500.46	390.423	1259.4	799.492	880.56	2165.43	380.395	695.435	920.016	1193.58	550.567	700.465	2682.95	2725.3	915.096	2333.2	838.245	814.806	1605.75	917.86	1592.64	1590.76	2371.12	1014.73	1698.03	2166.66	2070.69	1883.81	2620.08	787.414	1242.09
ACP6	531.205	825.437	1176.05	918.713	1025.75	964.54	824.899	588.515	487.399	647.94	756.038	490.055	650.201	929.163	1235.5	370.581	1728.36	1068.34	461.819	698.077	860.164	1755.7	1029.78	920.322	642.617	1072.2	856.911	1274.82	1337.29	1632.93	618.308	1007.01	609.898	444.613	672.5	2260.56	1026.23	789.281	906.393	1092.15	736.001	421.188	966.818	2211.02	1637.11	1062.09	752.168	1636.94	1124.8
ACPP	61.011	103.116	164.36	204.115	67.2362	316.052	32.0448	132.641	112.081	69.6239	264.443	100.327	145.661	150.327	89.846	167.712	145.631	226.515	241.111	248.185	146.672	115.63	82.9084	82.5749	65.1633	110.034	91.1419	106.752	78.4262	90.0273	94.2741	154.677	102.21	410.392	16.0105	259.357	272.889	121.434	218.452	117.95	165.308	86.7365	69.2098	41.6825	175.135	255.761	109.618	124.62	152.253
ACR	23.3909	25.1618	27.1721	46.5603	35.9826	20.094	28.297	36.7605	42.6539	19.5575	31.6049	82.908	23.4899	43.0375	11.8935	32.9781	27.0117	26.1162	38.3183	25.2961	66.038	49.2227	35.6832	11.4442	17.2478	51.4829	52.7093	30.3241	23.1105	11.6684	62.663	23.5421	33.4302	37.2301	8.18647	22.6674	22.0348	26.2834	4.75824	51.9431	35.5854	46.2043	9.54673	33.678	22.7538	18.6065	22.7033	31.7492	64.7987
ACRV1	236.098	149.598	157.401	140.761	223.6	109.867	118.256	124.926	151.647	177.594	156.358	242.206	175.826	208.988	138.366	171.766	182.101	145.085	115.065	128.267	167.947	172.08	157.132	105.214	96.0986	98.5563	74.1315	145.696	125.018	132.983	124.013	127.195	151.956	76.7766	75.3343	116.293	120.448	130.566	106.729	105.827	119.571	107.561	90.3618	128.246	131.367	122.835	111.229	85.6092	117.017
ACSBG1	69.2659	75.2248	77.6381	29.4689	89.3095	45.4182	76.6823	99.239	73.347	55.8406	32.7381	110.123	38.2848	53.5845	51.5836	51.5243	16.1664	66.7633	37.846	55.9016	38.1332	69.5275	26.0357	28.458	30.7377	25.2224	23.0744	29.0653	35.2294	39.4318	43.1905	33.8801	47.0433	35.1761	33.4781	48.466	12.2102	12.0393	16.3073	44.3154	26.7994	63.575	32.9067	23.9838	35.5588	24.9244	23.5172	22.8927	40.4302
ACSBG2	140.065	168.104	97.1274	79.9825	79.2108	40.3655	51.0117	86.2132	77.7472	155.133	143.358	139.165	161.791	147.916	188.887	141.471	136.476	141.941	132.754	116.416	177.644	69.5437	122.082	76.4252	55.4326	115.426	22.1058	128.216	95.4567	108.388	79.2608	107.243	148.315	10.1899	61.8489	114.119	70.3015	92.5561	91.2089	70.1577	120.638	56.6117	94.8676	59.4584	69.8659	105.744	57.4732	61.3683	55.8883
ACSF2	390.327	377.504	189.738	422.935	342.244	408.98	203.137	478.625	194.244	444.039	320.593	375.066	259.567	298.573	288.516	200.746	564.269	255.231	175.982	419.804	467.699	268.201	907.189	269.24	744.293	254.538	770.221	594.38	159.202	171.024	238.967	332.493	532.715	259.3	199.271	299.117	240.308	353.338	264.886	352.495	448.388	319.691	329.522	190.304	233.198	310.635	159.827	146.362	411.627
ACSL1	1020.59	2427.94	912.482	1712.88	366.128	1726.03	886.288	787.24	460.781	741.803	1134.68	1365.79	1046.33	640.764	969.377	873.678	700.029	1704.72	435.32	340.982	760.689	587.439	2292.5	1019.31	831.824	841.542	2779.02	3074.41	442.361	427.175	1450.57	905.97	691.979	828.213	387.796	961.168	922.659	815.556	819.312	1064.06	908.253	927.337	1514.87	714.357	1113.83	834.535	974.467	2022.82	1564.37
ACSL3	712.952	792.534	569.062	691.895	516.737	1237.22	529.562	625.025	520.067	680.947	442.319	629.615	849.337	430.352	668.902	576.427	743.838	546.737	828.867	644.621	537.806	985.625	1425.04	1164.89	758.788	641.221	1292.97	695.737	1346.23	472.658	971.175	581.233	1083.59	1108.47	1595.15	1203.83	929.72	837.594	517.598	562.137	622.666	752.219	670.588	564.071	825.034	707.795	616.385	614.114	543.108
ACSL4	204.834	158.683	98.9751	159.293	107.829	81.6301	170.859	93.0425	111.8	268.371	116.002	195.399	200.984	132.343	150.583	59.0144	392.007	174.724	173.261	29.2569	415.94	355.37	171.255	312.029	174.285	555.311	261.937	83.1789	594.766	371.938	250.291	209.12	139.902	192.387	505.833	180.934	251.212	341.814	222.402	198.687	135.535	320.594	233.519	236.783	197.58	184.297	347.62	366.583	454.771
ACSL5	462.001	1444.14	1098.49	3737.77	858.951	1000.74	993.997	1795.35	475.926	2214.3	3021.08	766.376	1371.87	466.471	503.042	1045.81	734.938	1007.06	280.231	806.128	4717.44	880.395	538.879	554.788	274.977	1124.34	519.063	1354.54	2339.87	1025.32	542.297	808.995	1515.01	350.83	2232.97	1269.82	712.175	662.909	1490.77	1893.39	508.58	1992.33	426.087	363.503	663.004	2000.66	427.218	473.885	2235.22
ACSL6	147.754	103.208	84.4166	101.635	76.3093	85.7573	62.674	48.653	109.292	117.636	106.362	184.741	99.8153	67.4668	74.2872	105.204	89.866	101.275	77.5926	111.385	98.6354	91.2584	112.365	42.4774	47.0566	65.9562	68.2539	98.705	65.5575	49.576	56.6796	68.5195	83.7579	50.8304	63.5393	68.9564	58.3069	67.1373	72.7171	52.6373	86.0327	88.6973	53.5489	67.7989	73.212	79.0695	86.3517	65.1538	56.4972
ACSM1	101.037	26.5199	88.2324	22.3492	141.48	24.8827	22.1415	76.1368	43.2362	18.6416	5.07399	28.0813	17.4695	13.8855	89.8853	5.83961	27.4061	6.41359	57.237	36.812	9.7058	22.2023	5.77626	7.5233	33.8929	12.5428	5.81276	66.0902	9.12194	14.1969	9.53868	10.2645	5.81513	17.3241	6.72925	13.9781	16.1941	8.37995	31.7366	7.92001	19.6805	72.6267	26.5971	13.2845	29.1102	13.227	10.5535	16.0742	30.8773
ACSM3	102.108	199.701	324.138	267.813	72.6534	256.988	77.3067	202.553	148.206	116.832	157.195	136.827	59.9376	120.629	83.4383	151.058	213.857	118.465	114.373	261.225	350.414	95.7008	111.142	71.0031	47.2832	64.0726	74.5405	302.216	97.6263	122.09	60.0007	132.083	70.4924	72.009	51.8237	169.088	116.668	111.221	136.564	174.278	59.5164	337.804	116.073	63.7953	137.846	109.893	75.597	263.579	139.858
ACSM5	114.198	101.3	108.73	201.722	125.374	28.5654	58.0967	107.425	39.764	111.533	74.1565	172.206	91.0725	129.188	95.4689	64.863	75.8945	52.4898	67.9212	27.4272	90.644	82.3873	37.7407	63.0909	59.1745	49.9068	61.0195	112.278	56.3	48.4019	132.74	120.55	57.3165	69.0363	76.5925	64.3781	47.2619	57.607	58.4072	82.8834	113.479	117.814	90.8753	96.8956	95.9812	83.1613	49.5577	31.9728	103.884
ACSS3	230.262	326.163	145.47	292.912	286.583	124.794	155.579	138.508	183.65	138.834	115.452	292.596	237.433	230.04	242.011	164.392	154.052	134.004	194.315	108.105	290.091	221.565	287.96	88.5611	237.773	120.786	178.719	149.055	114.734	143.521	111.626	125.62	269.469	132.139	223.041	143.638	124.482	289.218	99.0667	145.248	158.259	101.642	122.803	140.445	152.101	246.165	129.41	124.117	59.455
ACTA1	23.0275	42.7234	23.6508	20.9644	61.2409	17.7987	11.4835	41.1942	13.1559	11.3832	27.6606	33.3804	25.8627	69.3081	15.6438	32.4956	18.8849	12.959	10.4015	21.004	12.4299	12.3848	16.7133	8.24422	37.8154	34.9902	10.7178	95.8438	43.4482	32.7086	56.3035	18.265	24.03	30.8414	5.13224	9.22865	46.6806	27.6727	6.30848	35.7446	39.6044	36.3251	56.6318	21.8064	15.8909	14.7276	5.79337	33.6067	8.4542
ACTA2	2858.35	2362.49	1745.36	1548.49	4255.93	629.141	2150.28	2726.32	1203.85	1826.44	1981.22	2165.01	2224.96	2958.81	1482.01	826.879	2477.23	1659.95	696.654	1004.64	1249.62	2480.87	1464.07	3714.11	7367.31	3339.48	913.202	3434.23	3679.77	2193.38	1926.34	2789.67	1142.36	1926.77	1204.19	2464.22	1106.19	3796.23	4463.05	3484.63	4367.3	3109.97	3481.71	4471.24	3712.46	2645.51	2824.71	3706.57	2512.43
ACTB	24730.3	22521.4	22266.5	22759.9	24275.5	16230.9	17889.1	20709.1	18547.4	24554.8	21345.5	27328.6	20324.9	26739.2	21376.4	22769.8	21490.7	20626.9	19233.4	19824.2	21527.8	21944.4	21174.5	21295.2	25659.2	18458.3	17022.3	22018.5	18862	25096.6	23305.6	22930.1	19735.9	20738.2	17024	23135.5	27236.2	19809.3	24413.1	24026.5	24120.9	19974.7	17965.6	20367.4	21124.3	22369.4	19884.8	20915.3	22775.2
ACTC1	213.841	172.776	128.623	115.025	295.7	229.916	135.708	274.178	213.267	216.466	203.707	283.055	260.694	283.919	144.993	240.326	185.165	224.783	123.13	148.198	171.964	299.18	242.291	149.497	281.089	174.958	156.038	216.315	201.809	186.983	166.23	209.953	233.932	113.583	112.822	191.213	171.092	158.554	167.293	233.061	180.357	175.314	372.629	240.852	188.891	283.749	194.422	160.729	160.174
ACTG2	454.474	501.805	304.527	308.067	1567.38	154.373	390.834	422.17	165.083	391.598	346.017	295.915	287.524	402.773	254.145	148.196	268.4	222.289	138.859	148.478	159.191	275.201	293.706	466.804	1550.72	155.705	148.586	363.295	419.039	227.799	378.414	362.386	225.242	354.419	251.258	469.551	197.234	250.47	326.118	786.526	383.311	371.681	514.875	517.954	498.926	459.241	279.16	519.423	419.057
ACTL6A	269.076	387.436	338.463	375.551	244.383	446.543	243.897	322.645	547.013	547.76	300.06	416.912	486.841	330.116	402.147	891.284	803.543	275.869	707.439	467.201	299.564	431.31	587.478	463.753	350.87	377.002	729.575	411.233	398.498	507.076	328.125	506.145	566.618	390.1	771.507	282.597	307.841	593.968	543.306	383.804	384.759	397.374	401.017	565.182	345.437	423.337	533.133	326.517	428.132
ACTL6B	21.8983	13.7411	15.3977	21.8848	30.8242	18.465	14.2518	16.1357	8.40396	8.38565	8.62021	13.2542	10.069	11.3679	8.05599	7.0172	7.81878	8.03865	6.22234	5.59277	7.50953	5.0732	5.34306	4.88983	6.0343	5.84835	4.92204	6.52097	4.96462	5.14417	4.28472	5.73633	5.294	3.26619	80.7253	4.80415	7.54249	4.17095	3.92238	5.73154	6.41049	4.97218	5.35552	4.60629	5.03544	6.22028	4.17343	3.66386	3.2955
ACTL7A	27.3151	22.7421	26.1211	46.909	52.0369	18.7234	16.7653	18.287	12.1149	22.5259	9.04451	17.3061	16.1835	18.691	13.298	16.9383	10.1312	12.5898	8.25265	13.3403	14.5896	14.7437	15.1047	10.7247	8.89814	7.40572	10.2419	11.537	8.99042	7.69541	8.80278	11.9982	10.4005	7.76294	7.15566	8.18344	11.091	12.8597	7.3385	11.1968	8.10149	13.3036	7.83027	5.82065	11.5689	10.3227	5.62188	4.80854	9.0777
ACTL7B	31.3316	15.2423	15.8955	23.9415	30.6617	12.894	18.3363	15.1408	45.5022	27.5994	8.86152	74.4745	60.2573	15.6714	16.6551	22.775	12.4226	15.721	17.0255	16.2875	10.6779	12.7525	11.1368	20.0063	16.3681	14.0346	56.8612	15.5777	20.9031	9.12122	5.15471	8.57609	10.9797	20.9415	4.1074	57.941	14.216	13.4197	37.4797	29.3631	10.6155	10.8645	6.47866	10.4048	11.3369	32.1749	5.4244	11.9012	8.2909
ACTL8	48.7584	31.586	36.9835	43.1706	31.997	28.385	32.2228	70.0841	20.0789	21.2486	89.4532	39.6663	17.8443	115.791	15.6558	23.5097	117.01	14.5444	15.6013	14.5922	79.2553	24.086	83.1048	36.9776	46.2849	55.8097	14.4107	62.5913	23.2579	43.8073	31.9985	35.5282	27.2965	15.8706	11.5183	58.296	16.4969	54.5036	30.158	19.9215	20.9059	22.7888	26.0898	40.4454	18.0611	22.5598	94.729	85.8018	15.0699
ACTN1	987.974	712.19	1002.92	696.447	1942.42	433.627	1177.65	1053.91	1064.33	1176.4	1130.82	1095.32	1248.41	1289.73	1860.97	1202.81	1053.93	1305.4	921.102	541.508	1111.23	958.111	590.291	2065.01	2435.25	1083.59	666.27	1102.51	833.019	3943.78	1809.02	1768.36	819.258	2052.62	1254.13	1727.5	500.756	1429.65	1544.06	1717.62	2783.01	1651.94	2110.03	2444.22	1991.9	1751.68	2360.52	2209.1	1469.46
ACTN2	53.4808	61.8035	52.1041	80.919	63.1397	36.3362	41.3027	46.2812	45.9664	53.7268	71.1623	104.668	67.8483	53.3583	37.1693	44.9508	63.8331	34.8785	51.4962	47.683	63.2955	57.0946	41.7835	39.6557	50.4118	32.6107	38.4761	52.4534	53.1782	13.4992	41.3342	54.7033	50.5312	31.2558	44.8862	29.1577	30.6429	40.1254	35.8049	38.7424	43.1937	47.5555	32.7895	36.1798	49.3762	36.57	22.6073	31.9422	46.5502
ACTN3	161.609	141.942	157.288	112.713	198.075	99.4823	143.606	129.43	144.811	137.81	200.294	208.179	142.95	154.42	102.962	118.899	145.619	63.4943	96.9458	93.1154	88.5472	72.9307	103.5	79.4313	122.114	48.9332	52.6257	103.425	125.353	91.6428	94.1156	69.3662	116.08	78.7547	99.6631	82.039	110.242	66.7295	99.6294	77.2643	81.7669	68.0947	61.3208	67.5371	90.1269	93.6897	72.2159	65.5282	77.8909
ACTN4	1185.13	1993.66	1547.73	3094.35	3732.38	2449.36	1976.31	2204.88	1753.78	1450.75	1089.04	1618.61	1171.37	2024.61	2046.93	1042.29	1151.98	3265.51	3573.07	1409.1	2395.72	1553.18	746.511	4433.66	3103.51	1166.67	780.888	2068	2984.52	3657.23	1913.62	3142.33	2352.99	3090.61	967.44	2459.58	2996.42	2891.9	1354.14	1682.11	2474.41	2086.76	2027.53	1760.77	2408.47	1798.44	1396.22	1042.02	3189.83
ACTR10	1484.39	1371.12	1457.19	1615.45	1837.45	2232.1	2040.85	2008.22	2472.29	2302.74	2607.69	1979.21	2934.18	1734.98	3333	2705.4	2071.03	2127.26	1684.36	2808.87	2373.25	1702.23	2621.16	2314.73	2776.12	2135.66	3298.74	2425.42	2412.62	2808.8	2067.96	2239.97	1777.02	1591.11	2654.26	2465.53	1752.11	2187.59	2201.48	2036.73	2110.07	2171.23	1987.02	1846.67	2072.73	2494.47	1833.31	2055.91	2629.52
ACTR1A	597.08	505.334	502.656	536.065	667.899	775.286	781.513	533.235	596.692	507.772	533.221	712.98	682.79	614.765	427.598	748.497	509.603	652.093	707.03	410.202	373.25	701.726	521.341	771.023	577.049	594.253	432.942	555.719	520.551	1476.06	845.095	567.649	875.686	667.75	717.947	533.906	715.74	639.793	619.345	933.432	508.12	472.394	487.195	881.936	529.723	756.202	529.085	517.513	606.408
ACTR1B	890.078	830.377	910.759	1091.63	1162.2	1204.73	843.434	861.161	921.159	732.566	1061.95	896.509	882.549	763.239	779.927	1350.88	771.568	731.451	616.041	824.747	1007.71	783.418	981.916	607.993	842.751	520.652	783.442	1629.03	786.996	1138.03	686.985	582.112	1006.98	706.536	836.029	1256.97	1020.5	549.193	916.389	965.113	819.988	958.289	787.085	805.238	787.724	680.571	698.513	800.601	1046.82
ACTR2	2422.9	2957.95	1956.5	1786.47	2323.67	1703.92	2512.93	2063.05	1645.43	1820.02	2648.14	2329.42	1980.98	2563.39	1947.78	2308.69	1658.69	2218.03	2130.01	825.772	2032.25	1498.31	1973.58	2606.04	2112.55	2172.26	1966.68	2351.63	1841.88	2469.1	2013.1	2810.44	2692.3	2244.31	1758.13	1976.74	1597.92	1969.15	2601.35	1815.08	1781.53	2212.55	2482.12	3074.55	2738.74	2048.21	2168.07	1973.42	1942.92
ACTR3	4146.35	3504.68	3196.85	2486.27	4029.53	3712.95	4184.25	3936.96	3076.3	4087.94	5388.72	4905.66	4361.42	4937.52	4277.35	3872.51	4761.95	4413.32	5027.28	1837.85	3724.22	3517.6	5342.88	6771.61	4060.08	4742.93	3699.12	3894.78	4000.81	5508.6	5523.61	3889.08	3159.57	4877.67	4875.45	4202.18	5334.15	3594.19	4984.22	4364.51	4490.96	4536.86	5141.93	5502.13	4600.02	4639.36	4989.46	4505.21	4221.72
ACTR3B	105.283	103.457	149.218	84.0265	100.293	188.057	122.094	47.7441	130.699	184.565	189.335	143.719	87.8102	90.6787	65.9799	224.192	131.365	134.995	59.5603	237.256	180.105	230.735	123.438	25.1238	113.915	106.108	110.374	89.1646	89.256	186.839	137.638	131.748	175.625	115.426	115.235	97.7449	149.818	81.0694	109.118	151.948	150.204	118.258	81.2993	114.106	139.818	87.7573	137.272	151.688	141.929
ACTR5	217.839	239.84	237.065	276.155	272.687	291.298	324.74	312.911	143.376	381.611	154.229	288.421	203.303	214.349	313.354	193.645	298.88	191.726	290.989	198.403	222.774	240.872	263.447	456.195	319.525	193.786	530.643	251.446	167.984	210.118	200.922	292.383	378.19	244.655	322.17	218.342	313.217	291.582	221.056	250.684	310.081	274.384	272.728	308.062	230.517	277.408	206.318	226.397	289.616
ACTR6	225.427	304.473	323.926	254.639	374.944	487.541	344.409	415.98	557.911	454.942	253.807	246.652	318.089	303.886	282.142	352.854	440.708	343.701	465.676	412.964	328.78	355.98	568.198	296.062	349.871	404.033	688.917	268.35	347.661	420.416	348.373	251.938	399.252	280.804	958.76	233.551	608.075	381.86	362.353	331.733	257.441	328.245	351.304	496.998	378.181	314.346	402.261	247.087	263.402
ACTR8	152.152	178.372	230.417	209.718	332.892	156.307	137.235	136.222	177.584	220.823	181.032	311.648	213.363	296.181	182.833	166.948	174.601	192.4	214.757	205.037	202.306	205.492	110.192	145.877	179.859	163.139	129.553	180.564	150.386	141.745	203.446	157.135	190.143	148.39	114.743	216.795	172.277	173.413	165.378	187.202	182.801	109.203	135.035	155.898	224.241	139.429	205.844	162.859	164.145
ACVR1	760.837	932.141	1151.37	818.764	1508.36	1346.79	1833.44	994.962	1044.61	784.114	838.445	717.194	1059.15	1045.86	934.493	576.514	854.301	1530.04	1007.31	1077.93	1154.02	618.014	784.054	905.814	1264.12	745.543	669.992	1184.45	739.103	716.187	907.178	822.231	1289.62	914.81	649.779	959.739	830.229	1149.43	1065.66	1134.98	1933.98	1646.95	1176.59	1099.19	1295.88	1366.79	1287.75	1179.43	1356.43
ACVR1B	262.042	401.504	544.626	430.011	255.644	495.035	442.817	412.772	157.314	233.178	405.761	292.361	321.563	271.804	438.761	496.863	576.75	395.597	470.942	234.648	226.704	306.122	222.638	179.464	202.504	368.197	334.618	351.254	301.71	224.239	303.379	296.624	434.515	169.284	235.35	236.675	370.548	330.772	291.263	211.11	303.821	232.158	520.969	226.743	354.041	238.156	299.144	572.75	401.051
ACVR2A	501.409	296.863	331.702	491.498	438.683	241.708	224.693	265.214	234.749	288.506	407.797	468.138	321.478	550.35	425.28	470.976	577.926	318.42	169.652	350.619	340.319	255.591	294.592	306.535	466.414	201.508	344.712	343.718	382.567	358.646	363.472	275.905	350.381	260.336	337.882	351.447	281.761	281.143	435.052	320.138	216.877	326.597	386.057	297.773	344.677	354.448	209.684	361.569	310.923
ACVR2B	339.334	295.689	250.657	343.737	340.198	133.342	278.883	134.877	172.726	268.204	187.888	232.511	203.912	312.336	184.814	357.729	256.165	278.587	252.15	191.851	283.083	94.3926	212.599	147.327	182.079	248.553	234.965	165.975	226.168	286.837	304.356	192.261	324.893	158.426	291.739	167.216	220.445	190.462	212.475	211.838	206.91	151.803	117.853	194.744	181.417	287.009	135.156	188.152	148.068
ACVR2B-AS1	144.914	89.6779	82.1078	159.915	38.6786	70.741	40.997	76.1906	72.4759	138.95	125.181	173.635	149.328	154.464	96.6048	191.414	83.4723	23.0666	71.7545	201.954	81.7817	164.549	74.9248	79.4357	56.6141	96.3906	131.035	86.5219	17.579	50.9749	28.2707	89.6732	102.57	62.8883	62.1582	26.7208	91.2937	60.6418	109.082	115.884	88.9164	107.824	24.8841	55.5693	117.937	137.097	100.792	83.4262	82.2235
ACVRL1	248.46	46.3225	115.849	132.138	95.1398	48.3925	32.8553	66.9566	142.132	120.093	35.7918	163.789	163.2	204.496	113.912	44.2909	149.571	173.128	130.587	147.076	66.2406	137.173	100.602	72.2651	187.781	93.1917	142.821	231.525	111.779	27.4018	177.049	189.414	140.956	144.519	24.5636	103.081	168.492	107.408	212.071	136.906	141.244	76.9184	143.811	108.367	210.955	171.58	98.784	145.062	120.945
ACYP1	138.018	117.16	135.986	223.971	198.965	146.552	141.64	177.402	150.497	111.832	165.12	74.4611	121.679	140.065	671.618	193.69	177.014	114.568	265.15	180.559	132.646	170.299	181.89	217.702	198.647	177.885	1174.12	145.867	159.217	337.516	179.359	141.103	266.71	172.485	234.43	204.146	220.681	150.65	172.851	120.546	213.201	325.101	208.425	160.853	161.408	266.671	160.756	263.837	126.821
ADA	310.308	176.446	265.728	182.133	201.185	125.311	149.637	185.512	154.886	278.844	176.005	339.207	245.971	299.678	232.811	166.842	231.081	175.85	467.25	122.737	206.236	239.367	264.117	487.158	252.441	299.049	157.81	156.816	197.442	227.163	368.838	214.804	223.81	313.782	180.489	124.466	269.753	359.675	264.74	147.31	280.535	171.118	196.901	196.285	274.74	197.839	194.732	132.975	173.881
ADAM10	830.034	581.375	551.106	590.281	1282.6	549.553	637.891	826.381	843.747	874.983	918.557	920.335	839.398	986.623	836.666	816.123	825.935	764.734	853.004	354.884	750.818	722.896	1148.4	822.549	879.547	760.866	574.17	718.893	674.673	705.447	817.459	897.848	611.894	1207.66	760.293	1003.14	739.995	639.082	880.927	745.214	864.348	657.549	882.367	1016.6	972.818	878.372	1322.69	779.282	1033.83
ADAM11	34.6737	29.2928	35.8777	36.3685	55.3109	38.3096	29.8679	29.5326	14.3481	19.1133	24.2775	24.0224	17.9854	23.9173	15.3672	37.0027	17.6992	17.5666	12.7048	30.1926	32.7826	26.7607	23.0416	8.43614	11.0506	19.232	10.7419	13.4359	18.256	31.9243	17.2702	15.3225	18.2315	9.16407	12.8876	16.7498	18.6884	18.9324	11.5903	25.8399	10.814	9.94099	12.6075	15.014	9.63598	14.6387	16.4591	14.5541	15.6074
ADAM12	189.572	41.4209	85.5769	99.8857	251.739	49.5424	263.582	116.266	59.9934	143.169	58.8591	297.755	111.853	238.503	125.768	153.493	222.188	241.786	77.3702	22.0994	104.777	224.238	228.218	202.72	761.201	453.036	140.729	208.904	114.093	190.107	235.397	312.624	99.0511	352.487	45.9531	56.5633	76.3242	353.172	617.345	114.023	686.72	86.4858	301.448	329.287	197.508	182.315	285.409	385.885	50.137
ADAM15	59.3573	217.066	376.03	56.822	357.447	218.037	354.762	118.299	246.728	325.234	500.42	148.777	161.455	123.05	222.27	473.071	390.591	448.311	95.8872	305.132	72.6073	416.603	358.656	139.918	62.5138	222.707	492.381	338.853	365.017	171.431	181.382	100.485	370.324	23.3277	146.484	217.062	93.1873	184.835	168.674	166.017	343.515	238.376	174.503	388.173	352.885	306.506	302.605	192.929	128.548
ADAM17	430.881	454.904	420.677	309.884	407.811	409.435	520.506	523.308	527.25	447.683	496.542	470.432	341.561	460.09	319.474	580.677	572.692	425.92	581.155	225.047	314.84	261.368	327.21	404.551	444.386	514.801	485.349	603.56	530.24	418.128	374.324	365.978	654.589	528.179	343.767	196.165	411.001	644.9	484.041	494.378	517.551	347.33	556.864	533.177	343.636	387.417	385.422	271.688	526.105
ADAM18	142.045	86.3594	128.324	105.892	91.0939	137.244	46.9527	104.706	30.3857	43.5971	99.9928	118.012	88.295	74.7538	16.8189	112.98	37.9623	53.8617	87.4491	41.8585	58.4738	17.0667	65.2903	49.1647	74.1095	64.7788	38.2492	79.6369	72.7706	23.8686	15.021	31.6126	6.91612	37.0265	50.8429	61.7939	102.117	61.3332	24.7015	33.3891	21.9086	76.7592	29.2853	42.8059	27.4226	47.4793	51.8098	16.9881	11.3843
ADAM19	335.88	146.52	169.478	304.199	420.625	165.886	196.865	307.902	117.513	204.671	198.331	356.19	188.802	313.223	183.597	153.571	275.519	236.34	187.305	83.2168	188.362	214.587	134.112	233.62	254.488	277.361	125.885	150.737	130.145	313.575	403.368	251.989	128.503	419.575	104.714	149.442	233.637	356.215	310.18	293.123	241.767	220.82	216.944	240.426	162.504	236.345	244.084	193.668	234.43
ADAM2	13.0305	28.3812	10.481	15.9824	29.4075	25.0807	15.3941	11.4073	11.6007	10.5176	21.5748	13.7003	2.24436	7.35011	2.66068	31.9316	7.70156	5.54473	27.681	1.43453	13.6659	5.92142	7.13711	1.37839	5.92141	3.6975	61.1553	15.4622	2.36968	2.37027	16.1945	21.0283	16.0303	25.7349	3.02962	5.54397	9.35967	1.34131	2.47641	4.40767	22.1144	2.48623	2.84683	15.1448	24.663	3.67857	6.68669	2.44118	3.66183
ADAM20	121.179	43.4883	103.96	54.6603	157.968	80.0914	28.6342	47.7348	28.7172	74.9355	56.4338	141.168	121.416	110.46	103.848	91.7926	75.7012	75.0186	43.6131	103.728	35.5908	77.3578	19.4625	52.9639	99.9228	50.4147	87.0309	115.596	41.1553	31.1634	67.3641	60.5747	105.373	40.1701	24.7156	65.0753	65.6883	71.2125	61.3009	71.0067	69.6203	51.1829	50.7462	45.303	78.5594	60.2396	52.7863	54.5774	53.5647
ADAM21	252.362	151.52	159.582	184.057	144.162	202.787	125.045	99.8913	107.916	157.617	155.721	205.881	182.03	132.958	207.774	129.326	111.651	92.6849	84.4095	151.944	142.451	145.486	69.1315	36.9651	91.8846	55.7269	102.024	136.066	102.328	100.362	143.266	145.913	119.133	124.84	95.9939	79.0078	147.129	87.6977	123.702	113.716	100.719	53.7755	84.2227	70.3999	73.5401	109.719	98.0239	47.8238	88.3567
ADAM22	64.6663	45.0654	60.6496	71.8338	64.1238	26.233	39.1084	40.491	37.0903	55.1731	39.2236	83.419	73.8094	66.8228	37.6503	86.4008	22.0099	41.6693	70.2348	73.9004	44.0252	27.3161	45.8492	35.4344	44.68	47.2861	42.5325	50.3462	32.0618	77.35	109.543	43.4808	43.7706	32.8164	11.343	28.9142	25.1988	40.1675	47.1525	16.3534	38.1556	26.9774	49.5084	24.9116	41.7146	39.1093	39.5942	33.5743	37.455
ADAM23	135.996	40.0506	52.2841	34.0625	75.7609	25.6878	64.6272	84.3992	59.0596	105.473	79.9051	117.884	76.3286	101.563	83.6052	143.738	59.128	78.4202	87.8562	96.4532	71.004	90.8326	51.2649	52.0855	81.1108	27.0701	49.3316	69.9367	89.1292	56.4303	51.2184	67.1154	56.2468	42.2624	63.1135	76.5206	55.9979	47.9511	54.7483	59.2685	74.5386	114.052	86.1205	79.9559	82.5105	52.9382	56.6995	45.8691	74.5115
ADAM28	550.765	137.214	229.392	469.288	949.706	174.559	280.784	434.147	218.143	323.55	187.367	569.82	536.631	346.116	300.084	35.0651	152.365	330.867	177.281	307.423	148.39	294.357	206.789	163.321	195.593	286.607	82.7934	184.397	211.422	59.5122	362.401	741.745	90.4618	632.209	23.0161	1215.71	150.516	137.464	223.973	157.147	272.495	433.834	382.247	291.758	333.851	269.931	403.338	394.384	277.798
ADAM30	62.8471	47.8915	20.3701	32.431	178.812	40.7355	26.291	50.4335	56.1811	40.2196	73.8128	159.425	96.1773	30.0469	129.93	98.2829	68.1742	37.1787	109.933	14.0951	103.754	22.011	60.5026	98.4484	31.4246	11.6291	73.8972	12.9734	99.9552	27.5	12.808	116.597	61.0361	50.5679	37.0825	90.7031	54.4829	55.9022	82.7557	24.1409	71.3142	49.6933	14.429	66.1998	100.868	35.9686	37.8788	35.5047	49.9546
ADAM3A	94.4368	36.7261	17.5166	22.7605	66.6111	11.0942	28.4208	32.8287	4.08723	10.5318	9.16646	14.9176	19.4298	45.4627	3.29529	26.7361	7.59501	8.1577	20.276	42.9986	5.6276	19.4394	27.0984	29.3557	17.401	2.47901	5.80092	22.9018	1.28377	27.7115	5.18612	12.4426	18.3284	4.14416	8.24049	20.29	2.22108	6.36169	0.698689	21.756	3.11081	24.2192	1.60825	3.64755	1.75306	3.08351	14.6967	20.1281	20.6931
ADAM5	148.338	72.8428	145.985	228.257	91.5964	108.105	70.4192	95.3187	78.6132	64.5251	118.287	100.011	168.357	130.322	128.907	123.559	133.554	51.1106	108.761	89.04	98.6261	118.583	54.88	75.0312	75.1123	42.9843	52.7377	45.5641	81.5684	53.0255	77.2447	83.5041	94.5669	69.1047	39.8653	68.6497	56.4597	56.4446	54.8021	47.3197	66.0489	73.0322	55.6799	25.5418	66.4274	69.9337	59.4947	40.8231	57.6989
ADAM7	61.3117	10.1777	14.9064	46.261	57.1771	15.5257	10.5868	12.8886	31.0701	27.2931	37.637	63.6161	16.9252	32.8882	46.5363	32.0894	44.4513	10.1921	39.4687	19.4043	10.0117	5.97191	55.6748	17.8858	33.7257	24.7934	11.4909	33.0331	57.4916	15.4957	33.8233	14.5814	22.1521	10.7513	27.021	52.8749	27.8973	34.4876	5.10156	18.6046	19.1373	38.3019	24.4302	17.0325	19.2692	6.38891	16.993	18.3264	8.8641
ADAM8	111.616	179.992	174.663	252.235	295.272	34.9768	188.113	131.038	47.7572	138.513	264.243	267.195	178.787	152.781	226.918	128.733	204.877	170.29	223.22	130.99	85.7439	209.446	181.607	224.586	159.548	264.715	169.348	269.835	81.5952	358.831	300.279	260.343	188.954	229.545	63.8941	253.186	322.837	210.509	211.739	250.739	230.89	216.719	315.303	192.695	239.648	195.798	176.848	439.7	259.999
ADAM9	1541.28	1603.39	1427.95	744.877	1550.43	1737.12	1370.35	1292.04	2520.35	2057.93	1718.95	1580.51	2885.17	1199.65	1823.21	1383.01	927.507	2787.1	1683.65	2104.54	1601	2085.31	3730.54	1629	3354.96	1273.74	3159.12	2246.62	2925.68	1904.99	1385.23	2330.83	2224.52	2407.63	1115.55	4215.03	4775.59	1466.58	1143.03	2019.91	3572.55	2301.05	1912.15	1958.96	2605.9	1965.3	3178.21	2847.06	2463.61
ADAMDEC1	1661.52	190.621	259.983	621.893	360.496	10.2746	267.927	570.762	134.804	442.631	551.59	3730.93	301.054	1987.98	773.69	155.413	850.161	393.184	1874.06	56.873	146.139	310.676	126.827	422.047	92.6722	709.235	316.613	106.15	216.193	71.2166	3431.58	1132.45	162.394	2482.34	185.864	40.0483	770.294	496.553	982.172	115.466	322.023	542.972	1778.68	1073.5	422.637	965.898	426.218	57.3597	417.154
ADAMTS1	500.373	378.427	361.821	922.488	128.566	66.8558	342.301	702.998	573.044	704.875	328.463	236.312	709.362	357.127	254.487	287.826	275.332	422.331	347.35	330.959	422.416	264.308	543.069	404.475	353.89	162.016	139.933	252.091	573.461	264.29	252.173	232.006	239.225	471.72	86.2528	311.139	185.162	244.828	549.009	257.976	336.675	1006.65	397.556	295.045	710.077	261.423	406.798	268.366	1436.61
ADAMTS12	224.26	102.957	151.079	72.1256	237.488	274.784	129.343	184.374	105.395	137.13	161.65	332.06	250.09	291.932	196.279	237.901	144.372	116.955	92.4821	152.42	141.33	106.986	137.582	86.1088	101.482	110.011	167.544	257.019	137.896	148.262	116.926	138.019	126.696	93.611	108.126	195.01	140	83.9993	117.731	148.287	150.388	113.678	96.187	132.679	109.94	150.383	94.916	108.592	84.6245
ADAMTS13	194.571	197.361	186.749	218.167	171.32	170.894	31.9286	85.955	129.916	66.2685	208.474	97.4022	180.005	163.965	100.307	61.5049	131.569	155.679	153.432	125.165	165.963	173.945	118.153	74.9785	66.2942	94.3912	143.032	150.87	127.518	120.585	137.324	103.54	130.526	121.518	66.0965	122.865	60.2416	49.6126	96.7027	140.827	115.519	139.363	100.845	27.9864	100.604	104.072	151.835	73.9239	145.694
ADAMTS2	226.22	128.845	180.583	106.721	208.421	139.898	129.961	204.028	89.4714	153.645	124.954	182.563	160.69	173.662	110.378	138.912	114.657	113.996	97.8879	104.265	97.8068	95.5469	67.9361	116.697	107.082	113.463	97.1144	113.419	86.2668	113.882	121.621	120.05	78.597	93.1758	63.5769	139.673	94.0027	96.1291	133.51	90.8919	143.55	115.622	127.992	103.004	122.937	101.845	131.901	148.296	82.4698
ADAMTS20	71.8261	29.1209	28.1105	33.9044	71.9887	17.733	36.9336	57.9675	23.645	33.3796	63.4657	48.1565	36.7033	61.843	41.2637	35.5962	42.6018	27.0792	19.7447	41.5464	33.4498	57.799	35.4234	36.1553	22.8895	17.4925	29.3192	46.0043	29.5435	49.4751	31.1183	39.1476	14.5929	19.9306	24.569	40.59	22.3824	31.184	21.2823	26.5827	17.1711	43.3428	0.767309	20.0351	11.048	34.656	35.9342	24.8281	21.1442
ADAMTS3	139.493	89.9983	124.488	68.7945	155.095	49.8116	39.2903	83.8749	38.1023	86.8387	57.438	136.266	83.5313	57.4332	246.955	42.8363	48.0329	73.9818	98.7786	67.2697	135.511	82.4993	67.0056	63.3954	79.694	90.9107	33.5937	111.209	66.3755	135.826	89.412	98.1019	97.6187	142.171	22.1641	73.8447	57.262	48.0386	116.191	101.396	137.165	114.33	87.4953	83.8748	71.7365	160.124	84.7898	120.938	49
ADAMTS5	128.951	116.495	72.5694	178.857	117.351	78.8366	176.552	44.7289	54.1213	236.609	165.08	277.858	179.176	285.901	240.773	302.392	382.003	200.563	182.241	66.0281	82.0444	76.5011	237.696	157.963	493.82	227.786	64.4276	154.926	194.306	180.59	216.562	217.118	63.5004	217.367	135.99	118.387	108.33	366.218	136.935	153.352	198.373	71.5789	193.95	223.94	229.447	287.172	113.658	257.817	202.472
ADAMTS6	23.9365	102.029	117.566	102.616	125.198	64.4381	50.4674	123.207	57.3042	134.924	52.9698	134.78	149.891	127.301	127.894	148.651	50.1659	92.5423	97.1893	112.611	88.9872	127.533	88.3521	61.079	70.7854	72.3674	86.2428	81.4808	81.7902	61.9254	58.0412	54.8632	72.9073	66.0489	27.6102	100.503	95.3141	100.325	44.9484	61.7301	70.9247	83.1533	42.7748	80.0089	41.574	86.7948	79.371	48.2022	43.0198
ADAMTS7	131.129	25.0469	36.8991	167.606	76.0636	62.2737	52.2919	71.8267	73.8774	99.5178	57.797	102.309	88.2978	107.627	25.5101	72.9052	59.1407	75.0014	58.8231	45.9905	92.1716	56.223	52.4451	42.3835	52.3824	46.7576	17.7265	69.9269	47.9179	66.0282	70.1312	56.1046	92.9699	45.2856	49.1414	68.1643	52.6745	39.9143	56.0328	50.1026	67.037	36.9753	31.4397	34.8804	63.7531	62.461	41.1219	45.3584	52.3865
ADAMTS8	68.6546	110.833	66.9523	95.356	135.29	99.6379	50.6392	93.8504	45.5658	58.8205	48.4817	36.9475	41.042	78.8362	53.6647	34.7872	19.5877	47.3593	17.1438	28.925	56.7287	19.8489	58.7416	17.147	52.3698	20.349	21.1212	88.5344	33.9046	46.1611	43.1692	34.7728	27.005	51.7801	9.71386	78.4928	44.6071	30.2189	24.5747	56.0717	15.7269	149.888	56.7004	7.83741	52.0926	25.6464	30.7174	9.54232	85.5951
ADAMTS9	384.808	224.838	183.366	255.166	197.395	126.587	220.511	321.15	261.893	247.548	190.644	322.862	374.126	309.031	217.6	238.408	265.485	216.833	200.489	175.67	185.288	251.49	197.819	211.922	167.553	138.514	511.883	284.09	227.078	248.818	145.999	234.815	216.804	122.375	99.081	264.091	162.418	261.772	171.058	193.398	212.899	200.493	148.377	168.603	207.076	184.879	181.913	172.973	315.987
ADAMTSL2	28.3678	27.1128	14.898	20.0963	96.7651	18.2254	16.6479	34.958	38.4127	8.95703	34.5924	10.8206	10.3719	31.3393	10.7288	13.2959	8.91403	46.0181	5.83469	7.21605	29.3287	8.78272	16.9475	6.30799	22.6499	8.27052	29.109	8.88297	3.81585	6.42241	9.9556	8.66345	6.20918	3.25731	11.5045	10.9802	9.17802	6.61915	6.44285	35.4953	56.481	66.5795	19.8276	6.81571	7.26013	32.1754	2.65464	53.6108	90.1861
ADAMTSL3	201.517	165.754	96.1337	292.075	126.538	176.153	81.2955	205.268	239.207	109.818	151.044	231.475	174.425	105.654	224.348	138.893	84.9535	114.91	181.825	90.6085	193.228	94.2899	206.282	45.862	140.73	175.019	123.585	135.612	111.819	115.202	101.865	187.231	74.5659	112.487	84.4151	196.014	76.1963	54.1214	123.72	139.05	174.115	121.446	275.224	105.697	70.2338	161.795	61.0706	48.427	122.33
ADAMTSL4	334.161	248.547	307.157	167.093	183.051	141.396	138.776	191.099	244.988	144.09	200.483	174.736	179.588	21.1717	148.669	190.335	115.237	237.042	119.205	130.871	195.437	127.897	10.5703	106.417	102.529	97.8585	109.459	193.641	79.1461	134.329	190.01	74.8662	144.968	122.303	76.5148	81.1249	111.854	126.415	102.597	140.373	133.188	130.243	84.4498	105.932	127.673	115.991	121.341	40.2195	83.2458
ADAP1	342.749	462.557	399.787	327.533	568.38	553.668	337.172	394.626	387.777	291.909	529.199	352.992	353.65	518.082	430.201	415.393	308.447	388.434	507.07	369.012	422.296	607.138	291.813	440.783	228.397	334.33	317.605	368.36	252.353	136.818	314.045	906.31	408.186	351.159	335.798	790.16	675.866	206.88	290.286	362.589	395.58	325.014	345.74	482.713	518.376	457.243	374.383	252.464	390.108
ADAP2	369.176	431.357	450.061	390.086	443.849	186.62	355.577	475.033	437.843	353.845	621.365	668.451	337.044	552.554	410.833	247.199	455.155	463.613	426.603	222.144	610.315	346.224	225.949	580.67	488.751	525.305	302.963	605.645	401.744	309.795	569.242	484.25	343.697	484.66	215.817	259.872	383.671	334.499	437.505	352.298	592.489	383.94	547.677	594.961	470.933	540.152	386.571	315.545	345.513
ADAR	3928.94	2270.85	3576.08	2828.79	3124.36	2610.7	4828.04	2905.96	2283.89	4267.17	3143.44	3126.03	2984.83	4271.65	4217.82	2455.25	4929.68	3067.01	3222.56	3540.54	3764.71	5058.48	5110.9	2816.7	3237.15	4026.91	11090.5	4424.04	3960.79	2327.23	3360.86	3024.7	4669.34	3374.33	2144.16	3701.92	4011.56	2808.94	3789.52	3249.19	4448.05	2348.79	4010.65	5028.15	3796.3	4577.97	3370.27	3782.29	3593.82
ADARB1	135.575	209.808	125.154	273.74	114.403	100.649	137.043	220.17	109.549	191.003	178.768	139.791	130.865	125.912	129.696	60.2699	137.238	177.015	117.234	136.286	163.433	263.109	131.722	107.627	292.814	170.264	101.792	157.802	190.764	105.021	134.89	109.154	128.021	101.23	43.0808	136.642	96.3375	177.163	141.159	119.661	262.753	289.849	198.826	135.307	147.331	165.385	99.2181	175.823	205.035
ADARB2	37.9659	36.6256	107.259	29.0464	31.2922	15.8711	33.0406	30.7546	10.8619	33.4539	10.6065	24.1933	11.1928	14.5728	26.224	25.3374	32.7835	15.4935	7.49287	14.3456	15.2545	22.6526	11.3887	44.393	13.6898	4.76456	18.579	60.064	14.5204	5.90719	37.812	34.4695	6.43642	6.1779	8.24964	39.8626	5.50504	9.92436	14.7143	6.31531	7.06747	14.1183	11.1417	12.9451	21.1302	25.1507	9.78224	4.9632	12.493
ADAT1	574.254	473.23	508.364	381.396	524.288	579.337	429.512	568.403	472.238	507.169	636.749	482.46	629.4	552.956	317.852	392.995	452.808	492.813	531.828	803.829	387.215	466.922	524.344	544.985	393.85	358.015	304.881	411.675	391.422	415.098	297.736	519.525	434.541	473.199	272.549	399.051	396.068	306.213	323.669	441.96	485.486	552.327	406.943	511.574	416.094	334.944	475.84	478.74	344.136
ADCK2	225.829	173.96	198.436	223.026	256.849	211.642	172.575	223.543	255.862	210.901	288.482	298.457	160.87	254.557	170.771	333.08	140.274	178.322	139.363	311.276	258.096	233.466	208.12	177.186	204.551	168.543	134.908	228.256	173.044	191.171	270.415	160.719	223.335	230.712	162.869	219.652	323.658	130.097	167.709	279.858	230.826	265.399	195.885	239.059	292.396	257.341	214.016	171.141	163.075
ADCK3	365.192	336.568	1089.88	454.287	366.715	621.678	448.733	520.636	382.086	651.335	603.136	537.128	619.869	584.463	389.935	317.976	464.909	534.67	408.628	572.696	876.358	170.376	186.789	233.85	296.171	581.135	277.592	402.953	334.555	498.258	373.383	497.12	479.983	321.356	1884.73	786.969	183.244	362.652	421.171	380.307	406.536	434.778	287.239	312.304	349.586	454.047	480.853	326.631	423.608
ADCK4	41.272	17.3542	35.3803	45.5506	65.4842	46.308	34.3996	78.9654	22.1614	18.1444	113.966	58.893	30.9997	40.6806	34.656	67.2014	67.1489	46.0774	65.4428	74.1104	53.1708	53.829	23.1625	50.9794	60.0844	14.7189	14.6632	61.9507	13.6295	28.737	65.4045	18.5219	7.256	24.653	51.4063	12.3968	12.742	10.432	16.2924	10.3011	17.0178	15.2554	34.5219	7.60788	13.5705	13.5576	10.985	45.1639	14.4594
ADCY1	72.7717	85.1898	85.5394	142.022	93.8221	54.355	65.2763	82.6044	159.507	115.193	84.2736	127.073	114.654	76.6403	81.2517	23.5622	37.0984	104.876	89.5684	59.9643	127.668	62.8432	108.139	46.3971	112.902	56.2844	97.8806	84.7971	94.9894	48.7356	44.9962	41.7812	292.65	20.9247	66.3998	72.2532	41.0221	65.4714	60.1483	56.8283	87.9936	88.6063	41.395	68.9594	67.526	60.6824	54.5935	63.846	32.0292
ADCY10	98.1121	60.6572	39.5491	94.9176	134.15	21.3203	48.0125	50.0611	43.6712	68.7531	51.1848	116.058	65.4106	37.702	13.7552	36.4677	34.9985	42.8384	28.6823	35.8682	30.6348	33.0648	22.5725	14.8769	50.3536	20.1	37.4548	40.3652	33.9934	25.3128	12.1694	19.0082	31.5911	17.1233	35.4131	48.6473	19.4118	15.4256	10.7472	10.5603	22.6002	16.8987	24.8888	32.1754	24.9534	20.1026	18.8575	16.4037	18.0231
ADCY2	123.726	69.4586	58.4295	114.073	57.6933	84.9766	73.9855	92.0565	42.6577	57.3564	52.7809	82.8582	66.6382	54.4116	67.7828	58.9641	43.3523	73.1372	48.5054	26.5214	160.853	43.1515	38.5743	40.205	123.404	74.7165	76.9724	33.04	55.4532	38.249	51.8974	59.8052	26.1174	66.5954	165.114	62.3951	46.7746	54.1932	27.9613	20.9672	49.3832	56.1593	62.0424	55.3517	43.2914	56.9035	40.2864	50.4483	62.9899
ADCY3	306.827	275.687	331.955	392.288	470.714	240.136	364.767	299.748	298.801	240.708	286.293	380.947	370.677	316.08	218.888	726.689	349.728	202.232	410.966	134.381	221.867	252.043	302.6	278.175	202.71	188.077	303.163	250.655	186.476	462.012	243.218	277.971	298.652	218.983	144.845	141.616	252.664	180.696	236.732	365.705	227.409	296.672	202.133	347.63	241.01	227.361	218.524	177.278	251.312
ADCY6	392.115	513.557	586.726	459.238	558.917	722.728	731.163	673.131	754.264	332.483	455.633	457.354	398.152	469.472	563.355	563.561	596.338	519.836	174.02	576.474	290.45	549.413	454.993	271.693	350.771	561.13	779.584	645.379	391.491	454.528	339.329	586.086	779.961	344.861	473.511	803.43	163.591	363.724	514.745	475.703	346.849	330.665	540.194	298.055	372.658	448.822	367.162	439.463	631.8
ADCY7	389.339	415.266	232.69	520.608	185.753	419.083	291.75	374.256	228.654	259.02	836.795	565.005	553.599	290.616	185.305	161.37	255.018	307.598	280.475	124.546	1074.16	216.626	480.598	512.772	211.757	231.683	130.937	141.538	499.324	156.144	679.478	287.876	326.481	339.575	216.625	173.881	570.541	219.077	413.35	521.411	348.827	428.749	409.817	634.634	298.714	318.887	338.458	220.041	274.569
ADCY8	108.271	15.568	83.754	13.7153	43.8962	17.5081	9.42783	62.7831	5.72619	45.6179	67.0128	59.0747	84.6656	10.1268	12.1022	66.09	26.1802	28.9083	16.7466	49.9657	138.672	44.8348	34.3119	25.9331	11.1883	4.4227	35.8042	18.2923	24.7	7.3746	21.8994	24.2436	40.5104	6.76893	16.2731	55.2282	47.5792	9.38041	28.9691	31.9132	13.2803	52.3141	28.7074	31.2136	32.7944	56.5303	18.1128	28.8603	5.23712
ADCY9	185.784	354.984	299.551	222.39	260.824	218.606	235.611	266.259	390.708	217.962	207.506	174.452	128.715	106.177	176.316	112.041	114.472	242.456	102.284	399.925	338.584	188.569	91.6238	89.3981	132.641	144.279	78.877	247.357	106.704	158.415	147.918	168.721	111.233	126.66	190.415	254.141	191.226	109.293	146.049	226.444	223.254	220.721	192.704	230.706	201.204	399.286	120.811	203.979	184.886
ADCYAP1	276.142	153.122	213.953	188.035	207.999	66.6171	26.2072	219.607	119.849	130.071	139.566	100.622	124.76	157.374	135.645	157.596	113.206	115.201	89.7287	158.942	137.165	128.321	156.143	122.909	85.9654	50.2364	102.281	121.8	74.2799	109.739	124.924	108.422	108.444	84.9442	53.1223	133.171	132.775	57.957	108.444	67.8714	127.808	79.5629	84.5743	91.8957	159.956	95.3555	100.329	110.957	85.4786
ADCYAP1R1	37.6253	40.7907	30.0371	81.657	54.0376	69.6399	60.1187	35.5699	80.256	66.0503	91.6975	154.402	77.7933	21.1522	21.1801	101.277	23.3002	23.5974	12.6931	90.513	41.4956	38.9171	46.2246	21.6168	54.8206	13.6991	64.4182	99.632	52.3015	25.5363	65.0357	31.7788	49.3377	4.92895	44.6788	38.2965	80.7842	53.0187	9.99603	41.4944	22.5902	41.7659	52.2729	39.2178	26.2379	63.2956	10.0602	20.7969	20.6365
ADD1	803.215	793.049	749.038	821.739	884.43	888.417	618.216	659.956	613.895	866.769	822.934	866.915	765.288	724.923	629.531	742.436	636.8	708.94	489.259	792.932	918.992	699.599	537.134	790.639	856.335	731.082	596.835	657.89	589.185	718.129	998.474	712.618	768.336	771.494	386.367	699.972	874.462	530.011	684.625	827.298	724.059	764.452	759.977	798.989	783.559	770.777	632.11	627.313	750.886
ADD2	135.804	96.1835	114.02	92.0765	74.1848	64.1573	53.1233	53.7323	80.3263	132.231	97.252	162.048	234.414	106.483	43.3193	122.169	92.0665	98.0527	69.1566	57.1175	119.595	154.569	93.9406	104.557	74.449	97.2039	69.1242	69.1221	100.642	218.793	134.093	47.7123	72.0835	88.7793	36.9483	108.743	39.2161	64.9473	58.6834	80.5825	103.966	94.6104	78.2016	67.9505	81.5414	92.8974	73.4317	160.669	55.6018
ADD3	1954.51	1379.19	1183.66	1149.53	2326.58	1938.79	1063.94	1247.26	977.88	1701.48	690.566	1629.42	831.75	2220.8	1546.54	2930.47	1598.72	3912.56	2568.97	2938.45	2863.26	866.209	1038.6	1700.12	1527.37	1533.66	505.149	570.938	452.585	1364.46	2518.29	2419.93	2026.98	1965.2	2158.74	2559.15	1597.42	1710.75	2031.04	1955.5	2299.47	1446.16	1847.83	1422.3	1278.83	1025.86	715.098	1129.01	1639.01
ADD3-AS1	33.4377	21.7979	23.3437	20.3048	39.4492	16.686	31.2514	44.0862	13.9366	15.0348	16.7943	13.8701	55.3623	31.7244	10.7249	11.3323	22.352	54.5129	37.3291	27.3795	29.4622	8.36374	14.3468	16.6545	10.7726	18.3256	13.3953	8.05012	3.94494	31.4037	49.8199	14.0154	17.6702	17.0272	13.3766	57.9829	15.0356	38.7151	18.1271	18.287	19.3764	11.6049	9.27157	10.9519	39.3886	6.20939	22.0262	24.1691	21.4688
ADGB	27.0916	82.3262	52.5961	27.7306	46.2378	26.1738	39.9671	38.2963	24.9461	33.8364	10.2329	9.95476	11.8547	9.2741	27.732	28.8931	10.7899	5.85418	13.9049	23.3265	31.9143	17.9162	9.89031	14.3054	42.8866	22.8605	41.2882	3.49191	67.488	37.4606	22.3316	50.2424	14.6955	18.9611	22.6714	23.7743	29.0425	15.1708	14.7212	12.412	27.3174	33.2415	26.5815	22.4362	8.35799	24.8528	5.37136	4.51362	11.963
ADH1A	125.671	92.9186	126.74	168.21	70.6316	95.2105	50.804	72.7935	45.1826	105.603	112.644	91.964	114.894	157.305	97.3952	106.485	64.9538	80.5382	100.675	56.1452	91.0529	104.247	46.2304	45.1631	50.3818	43.4659	86.7364	112.487	84.5618	11.8452	47.421	37.9844	88.2868	27.9246	45.9684	53.5264	70.9617	65.4084	29.2824	53.4687	70.1179	82.2479	43.1396	37.1051	33.9898	25.1131	32.4191	7.55706	57.1351
ADH1B	689.609	1690.41	842.156	1466.43	319.711	979.052	349.406	2048.56	310.643	1014.86	457.83	794.909	189.443	330.709	110.241	80.1564	44.8921	272.469	99.9589	160.926	767.998	125.18	145.143	102.559	66.1039	71.7931	213.779	409.427	153.954	63.7687	465.454	329.67	35.9823	276.69	33.4869	895.636	70.1764	23.1358	142.404	182.819	280.187	2493.17	1009.9	133.902	532.906	165.569	54.7335	110.325	703.947
ADH1C	262.156	121.473	75.7767	111.07	32.1581	321.33	17.582	123.433	38.7045	52.2208	65.5995	52.5066	121.573	184.406	277.466	14.8563	26.682	12.268	23.0854	164.041	174.614	15.3556	18.2949	29.9042	62.1777	7.08171	37.7234	165.007	4048.43	6.37966	38.5075	194.228	7.52485	24.6959	33.6913	46.9544	27.078	15.4191	4.1119	15.1154	18.6625	115.671	58.0536	34.056	363.797	37.7848	23.3827	13.902	48.2501
ADH5	1152.37	1279.2	1572.81	1332.54	1609.78	1750.54	892.17	1457.43	1090.39	814.253	1445.6	1297.86	1098.93	1195.5	1083.21	1093.66	1073.94	1238.91	1384.88	1531.79	2274.92	893.929	1358.49	1322.16	1304.83	1012.79	1067.25	799.534	2154.05	1513.84	1080.64	1204.14	1198.82	1123.33	1966.36	912.366	1005.03	2552.8	1053.99	1424.51	832.976	1271.59	1262.04	1146.39	1260.46	1623.62	860.115	1389.06	1370.54
ADH6	82.0198	29.2795	43.8978	110.254	86.7533	22.9633	65.1503	81.6569	56.3227	38.2059	119.399	108.784	17.6839	65.9678	95.3833	86.5496	86.4637	92.4	19.0904	43.1206	131.332	86.5893	13.8875	31.2868	26.0292	56.2474	26.9615	70.435	102.966	25.7803	66.9321	130.615	49.1415	70.4343	551.361	87.9383	52.2858	50.8623	16.172	15.6939	58.3909	27.0845	44.3395	45.7047	100.093	64.5122	17.7528	25.5596	47.9311
ADH7	27.4411	194.279	18.2184	38.4819	165.961	17.1897	89.622	18.3723	123.106	171.588	187.453	80.8689	171.958	53.1326	72.2031	80.6543	111.389	93.0209	59.3569	23.1671	53.0257	183.597	94.4436	54.7381	21.8032	47.8427	101.38	76.0808	441.464	104.247	47.6585	53.9464	103.833	44.4699	48.219	75.8342	78.6016	53.0543	87.5878	90.2325	56.5442	17.005	72.0102	82.4293	113.045	95.0222	80.3803	73.9083	76.1861
ADI1	1728.82	2779.5	2190.74	870.727	1601.86	4931.96	2465.01	1785.51	2362.61	1699.02	4023.56	1422.01	1935.39	1069.06	1270.69	2673.99	2685.67	2038.27	1407.04	4860.64	3632.73	3031.52	1786.92	1644.9	1546.67	1806.02	1832.99	2430.05	4419.33	789.774	1082.59	930.49	2758.76	1440.63	3517.06	2404.93	681.083	1873.79	1650.71	1620	1147.62	1456.67	1307.95	595.476	1396.63	1513.22	1580.74	1380.75	2927.4
ADIPOQ	114.039	90.2731	92.7188	125.482	24.6286	15.7022	21.259	51.7189	46.1017	64.802	45	10.6058	34.0326	41.901	74.4894	14.0193	81.3855	39.1967	22.4968	29.5931	41.8274	91.3756	47.0163	41.4606	19.6086	36.2794	48.4824	44.8397	30.2872	19.9603	34.8526	45.5099	39.9279	29.9793	53.6258	42.3109	41.89	27.6645	41.9084	19.6425	47.763	43.5689	12.581	42.3532	44.4079	49.6909	23.1242	31.068	54.8473
ADIPOR1	2051.01	2460.04	2379.87	1910.18	1797.09	3168.69	1810.32	1508.57	1566.31	1971.98	1806.9	1872.02	2075.77	1201.32	1308.02	1660.32	1661.39	1729.08	1327.99	2041.71	1162.73	1508.7	1823.61	1063.43	1759.05	2365.66	1908.48	1581.49	4438.63	919.02	1277.43	949.365	2571.55	1554.72	1485.89	2127.61	1577.73	1149.27	1623.67	1263.51	1147.36	1130	1302.21	1383.71	1423.68	2246.93	1747.34	1905.43	1560.79
ADIPOR2	1041.59	1318.82	835.99	1181.34	922.652	1767.2	950.887	694.985	779.862	1085.22	998.501	983.07	1348.57	939.996	919.906	1328.34	1132.05	982.428	1557.54	1242.04	879.258	1635.92	1968.02	1455.94	1105.72	811.51	1202.57	872.746	1049.85	862.347	999.662	1322.33	1285.95	1112.96	1092.41	1504.23	1041.37	986.759	958.207	992.818	813.133	978.638	1010.55	784.23	921.491	892.394	891.25	826.021	817.051
ADIRF	361.476	488.894	430.648	784.967	198.892	577.466	80.2619	527.39	198.748	258.634	714.34	356.818	115.64	160.378	198.165	38.6373	54.7374	89.7492	452.636	550.503	205.212	68.2484	330.781	317.343	165.587	220.726	207.404	420.766	2741.22	259.728	498.413	308.705	147.461	183.726	1498.88	1099.72	106.539	137.114	134.546	284.308	915.805	532.07	952.621	122.931	316.783	267.271	90.8607	200.642	428.407
ADK	480.46	387.925	650.224	531.11	324.673	806.226	1418.47	673.758	2027.63	483.06	1004.39	494.471	721.562	404.241	398.135	577.073	451.996	1044.15	547.51	1320.33	685.635	874.352	1055.72	1085.36	351.605	489.494	332.064	1168.59	745.434	990.78	766.693	429.505	1183.4	534.192	642.701	315.628	2220.28	820.878	646.942	936.168	931.763	997.035	486.355	2201.18	378.667	738.049	749.874	566.49	730.878
ADM	322.992	222.693	162.471	196.234	1091.98	119.45	1114.99	566.421	253.606	535.866	426.255	498.566	483.488	336.065	1549.9	489.382	2214.77	364.111	805.615	87.9998	197.107	711.267	8419.33	389.932	4370.11	952.759	792.553	179.568	1764.47	764.904	672.484	605.782	296.29	1758.56	494.658	445.115	580.822	659.805	195.398	384.191	370.136	288.848	503.046	226.787	724.044	738.16	827.543	1884.12	475.699
ADM2	45.6638	19.706	96.1863	62.3647	84.3087	68.8112	30.737	42.222	99.3925	48.4303	35.3299	49.7322	32.3485	39.5724	138.403	227.104	84.7621	93.538	136.901	57.045	87.6709	33.5996	116.744	19.3269	125.687	70.6455	95.0905	169.801	73.2881	119.548	148.389	102.182	176.696	91.8545	147.452	181.857	219.983	73.2735	103.009	133.905	130.603	38.5294	107.826	43.2643	170.279	91.9674	92.6358	174.571	58.9761
ADNP	1162.88	657.005	1247.81	512.561	721.849	1266.89	1128.96	597.26	1572.36	1568.86	1613.7	1228.14	859.844	1153.43	1795.04	1799.97	1350.37	1178.98	1478.32	1704.99	1531.95	2276.59	1296.6	1646.56	1504.26	1432.94	2464.11	1225.77	876.464	1397.11	1356.81	971.599	1095.38	1608.15	2524.36	784.398	1314.29	1555.35	1020.24	1276	2022.87	1221.02	1478.83	1375.5	1567.38	1544.16	1123.47	1125.24	1248.95
ADNP2	338.413	318.752	494.225	349.201	268.702	289.861	557.321	296.094	331.709	334.894	243.952	307.477	357.245	490.874	653.668	338.276	249.97	412.005	516.465	299.135	309.221	333.687	323.171	425.712	348.661	336.99	768.154	260.02	268.332	617.613	247.579	296.251	456.029	327.06	273.921	228.005	273.601	201.154	265.995	335.656	323.574	311.15	294.572	287.879	272.721	296.695	400.488	251.992	325.01
ADO	377.777	344.382	425.477	335.329	444.995	407.424	509.966	412.082	410.97	383.772	506.812	519.12	641.879	483.197	422.743	653.318	463.202	455.892	459.938	351.375	376.802	608.572	398	412.698	401.498	432.728	574.476	361.545	477.171	578.495	507.825	419.957	543.859	420.472	766.711	351.973	558.262	357.476	384.482	644.169	360.857	467.514	421.913	715.37	616.355	459.866	436.466	376.426	468.605
ADORA1	148.446	167.25	224.345	194.606	230.139	123.349	180.601	151.447	102.59	170.091	91.1113	185.614	162.538	117.368	145.308	134.589	148.602	196.275	102.469	102.977	326.301	95.1253	117.905	185.392	183.919	117.004	150.275	110.512	106.397	151.557	159.523	127.568	133.683	72.1255	80.1428	120.666	190.791	87.4781	167.978	107.207	162.287	110.756	229.083	198.232	133.216	90.5363	671.713	374.606	148.541
ADORA2B	286.127	564.584	947.119	311.187	239.819	763.471	552.831	771.39	298.69	310.659	457.822	212.983	355.376	146.618	303.603	353.849	532.273	407.055	308.428	1230.47	698.527	391.093	1164.05	966.543	225.856	477.362	161.416	624.493	966.154	1013.93	426.99	174.193	629.925	221.563	110.385	304.72	959.276	312.257	690.086	564.409	294.594	391.952	374.837	679.095	637.152	202.024	317.15	443.422	830.561
ADORA3	249.936	337.54	330.123	427.678	268.84	153.831	195.781	261.579	248.273	435.243	411.443	756.647	207.088	479.914	211.705	218.063	186.369	424.013	223.228	145.389	229.826	220.377	236.858	447.443	213.359	454.832	270.969	381.355	197.611	189	291.385	450.093	278.925	291.305	120.123	189.937	125.85	167.516	133.523	297.193	424.876	432.212	375.832	282.665	459.633	581.854	191.962	412.962	408.188
ADPGK	1740.6	1233.49	1420.47	1709.24	1517.74	1276.86	1257.15	1757.07	1790.62	1309.91	1417.04	1717.92	1310.91	1936.21	1449.34	1070.45	1219.92	1304.6	1848.61	846.429	1605.47	1730.89	1448.51	1746.75	1439.15	1865.26	1011.97	1257.58	1234.65	1128.54	1944.84	1637.51	2461.33	1940.21	2209.77	1495.09	1436.39	1190.38	1439.54	1168.88	1233.56	1643.76	1734.55	1722.97	1704.72	1962.52	1124.41	1428.9	1754.79
ADPRH	50.2957	47.9412	34.9379	49.4979	41.8545	40.6322	26.059	33.184	17.7329	69.3684	68.3204	48.7315	39.0674	41.7111	28.4209	36.3008	40.6633	40.1676	31.6282	17.8928	31.9077	26.0672	72.4316	23.0219	20.9573	23.2884	49.2414	14.7407	38.0002	13.8499	19.9894	16.7924	23.0379	17.5069	15.1655	26.7231	17.1064	20.06	22.5311	27.4642	11.7919	27.2926	48.0459	24.9771	29.1751	28.0892	24.8813	21.4909	27.7275
ADPRM	154.565	46.2456	157.11	159.253	42.0419	33.1574	85.827	99.7045	137.174	101.873	61.1835	119.036	128.814	202.507	140.167	108.839	94.1982	155.918	183.728	170.223	137.709	173.069	128.191	175.888	209.232	164.23	220.242	145.572	123.224	158.306	152.751	169.628	150.424	126.449	69.731	183.538	107.792	97.4514	198.347	141.72	194.885	99.266	187.998	109.307	185.996	155.862	115.437	166.041	129.447
ADRA1A	62.0187	53.6579	53.8232	74.1571	33.1388	37.0944	17.8528	35.6989	23.466	30.3122	34.0807	24.7344	27.6357	27.5472	20.1985	27.4884	15.9426	19.5649	31.4072	26.4989	52.7441	49.7145	31.6343	11.5015	25.0543	31.0396	32.3966	31.9571	27.1924	34.1034	19.732	12.2504	23.3467	22.8279	16.4292	23.9667	16.0473	18.8531	22.2462	15.3499	35.4002	38.8261	13.8194	15.5571	27.1074	25.9133	15.1191	11.8697	21.3469
ADRA1B	66.9517	22.1647	11.4245	62.4477	25.6949	18.9025	25.472	15.3282	32.9593	12.7501	27.2647	25.8606	21.9367	5.91052	15.2597	4.21103	9.17149	26.7658	9.39547	54.3433	8.78365	18.974	17.6176	14.7458	12.035	16.7767	10.5419	14.984	12.9928	22.7128	13.9583	14.6805	7.5346	10.9585	10.1475	108.808	25.1583	9.29178	7.81511	7.07084	24.3822	33.1854	12.2213	9.05984	31.5513	21.8181	12.793	15.8856	50.0521
ADRA1D	46.8023	53.2522	47.7272	72.162	91.2262	32.2256	50.3766	62.7895	48.1933	42.5514	48.1369	62.8331	73.4787	77.1226	34.4671	55.7548	33.1925	33.4278	69.0708	26.9301	44.6	25.6363	50.3621	17.9465	6.69949	21.8222	33.614	34.6562	19.3032	30.1523	30.2105	50.5666	29.0194	24.269	29.9027	55.2049	40.1159	31.9659	15.6772	46.5389	45.0306	35.0139	34.8655	38.5288	34.2529	33.9392	27.8179	28.882	17.1664
ADRA2A	378.054	210.966	208.213	329.355	281.312	108.726	134.14	341.52	117.352	382.011	404.906	259.847	302.95	66.4993	179.037	109.077	94.7966	259.436	117.513	149.436	503.229	157.71	46.4421	67.0288	281.788	231.85	63.4974	174.849	176.456	82.326	119.68	554.636	331.963	155.608	48.9861	395.117	36.9072	73.5088	476.652	146.756	361.333	254.778	245.145	65.2499	141.495	117.176	102.618	398.162	177.604
ADRA2B	107.999	157.642	140.834	246.47	139.29	92.0203	101.572	189.253	94.2104	127.637	139.662	126.616	113.049	82.2623	60.8468	37.3871	65.3957	26.4356	90.9668	116.792	93.027	99.0902	144.213	80.4596	100.372	79.8829	74.4245	111.49	69.6551	93.0151	92.3066	74.1234	95.5874	45.2698	81.5363	28.895	91.8677	25.9006	30.4875	11.5818	81.683	59.6284	50.3407	69.983	80.2466	94.0397	92.1836	73.3056	68.3384
ADRA2C	28.247	107.237	16.2634	73.6191	97.3418	21.2422	32.9133	24.4755	39.262	16.4526	29.5636	56.4926	77.9708	61.1112	18.0818	34.0526	59.3345	20.1357	51.0396	26.8983	52.6512	65.585	32.9639	8.46326	35.8065	56.5189	77.0899	35.9686	100.02	17.4184	40.3323	23.2573	71.6124	37.4236	95.7741	9.45602	39.0838	27.4585	12.7007	7.77204	22.6786	16.6058	33.5837	37.6659	15.1881	69.884	8.28563	5.48479	58.1581
ADRB1	19.7241	21.6759	12.8221	17.6233	31.2006	13.9587	12.2568	76.2454	6.03785	31.5886	36.1382	24.2992	7.88199	10.7405	11.0116	6.37716	47.8859	33.8505	8.96183	46.2799	32.2638	24.1338	8.44305	30.7987	3.55094	15.8328	7.16306	7.34322	4.45201	4.91447	3.94512	4.81048	6.73311	8.26749	8.7691	6.43934	9.57756	1.67648	2.35649	9.94121	11.779	33.2022	2.38498	5.21245	2.72148	2.39523	4.15635	2.74715	12.5608
ADRB2	447.46	543.024	322.093	276.663	325.469	168.973	330.953	406.815	385.563	428.17	233.769	455.884	333.377	442.134	395.369	142.449	134.553	287.858	183.669	602.687	330.545	146.874	172.37	421.774	52.9508	285.558	279.798	180.409	139.932	159.837	278.998	311.712	124.414	458.089	95.5673	303.417	79.6334	153.825	336.634	238.725	664.156	704.5	586.341	149.422	215.729	375.055	262.127	348.6	458.57
ADRB3	40.5564	50.3583	27.5851	42.3648	42.2787	54.0029	45.9164	30.0485	34.2942	14.5193	26.3254	88.7949	33.6147	45.1026	40.2696	31.8161	19.15	31.5956	39.2512	13.5664	37.001	32.0074	7.73819	9.16451	29.5084	29.5372	50.2234	32.6119	34.1349	36.3028	13.3004	42.2062	21.5578	13.8295	20.4684	35.625	60.3236	17.6225	14.9614	16.1888	23.6952	26.1121	21.3655	12.3215	19.3432	21.3461	25.0488	24.1451	13.2318
ADRBK1	489.737	315.488	290.264	373.052	389.078	310.988	320.053	374.717	303.124	369.105	436.644	509.537	273.327	405.498	298.763	540.501	333.099	309.29	276.203	268.675	280.929	375.89	205.624	238.862	202.172	293.004	342.395	302.99	224.255	297.345	307.336	271.238	314.63	207.838	333.976	244.188	314.162	205.453	310.615	274.811	275.198	316.499	277.48	288.349	310.069	300.642	257.882	222.35	249.159
ADRBK2	184.188	253.068	354.839	286.095	182.558	63.9714	108.644	131.234	143.613	151.97	196.226	287.491	118.496	272.136	232.859	169.239	174.451	231.148	153.126	76.7486	577.71	164.171	124.933	132.584	173.478	157.49	109.67	161.197	97.867	78.8473	178.096	118.6	112.075	167.103	179.24	121.602	127.998	144.204	157.196	101.718	147.925	217.916	142.66	117.785	152.733	132.213	164.5	98.2728	111.444
ADRM1	937.782	1081.75	778.194	1153.1	1134.31	1344.59	1236.82	1258.05	1161.35	1382.36	660.527	1138.43	1302.42	1058.72	1011.44	1601.08	1362.4	799.485	1688.57	670.779	669.201	1402.35	1007.03	2114.3	1124.06	894.573	681.828	905.357	1497.64	1478.45	975.552	1353.8	1253.06	1172.35	2718.29	878.303	1397.93	1934.14	1164.22	1249.24	1000.26	836.224	953.772	1705.74	996.302	1008.74	893.817	852.488	849.566
ADSL	956.634	1078.16	1325.23	910.394	869.284	975.442	1225.54	971.899	732.529	1027.2	934.549	874.414	1098.24	1083.36	1201.81	1395.69	1018.43	1001.55	960.147	956.58	904.571	1060.38	1257.11	763.829	982.626	984.552	986.917	599.357	725.437	2721.09	757.582	857.23	887.241	684.062	2746.91	702.483	797.179	988.926	901.594	743.742	792.648	807.021	828.763	861.807	806.537	843.302	976.41	848.034	808.967
ADSS	799.532	977.896	1381.49	926.891	731.669	1283.86	1554.06	1185.56	1348.07	1623.23	1294.94	1344.29	1614.47	1253.9	1127.92	943.186	1139.92	1225.75	1539.58	1696.1	733.167	1393	1185.67	1602.79	1218.03	1819.65	1197.8	1848.67	1299	1240.35	837.597	961.962	1620.13	993.668	1240.42	1424.56	2107.15	1389.04	1504.91	1395.01	1357.01	1209.82	1382.53	1307.57	1012.17	1396.23	1368.78	1341.41	1796.55
ADTRP	268.885	327.994	232.111	317.966	194.974	259.633	175.447	236.027	197.463	246.971	288.96	346.887	324.54	379.761	287.738	286.492	291.078	302.314	194.488	156.644	235.369	263.673	258.737	146.852	169.406	153.56	176.105	211.816	198.459	212.794	178.343	347.83	233.871	157.458	132.857	550.822	121.304	176.772	185.457	165.706	263.779	187.254	115.884	132.164	187.201	179.912	190.918	106.112	154.922
AEBP1	1477.11	1959.27	925.41	1057.43	3871.97	735.372	1673.92	1470.24	424.603	946.977	1409.96	1498.01	1206.27	1504.94	807.993	264.376	1462	2033.83	187.225	283.4	1381.51	889.995	654.392	908.128	8811.92	2911.09	601.334	1902.11	811.391	983.247	1374.28	1656.57	646.758	1410.33	191.583	808.754	269.932	2057.62	1807.91	1894.06	4096.79	3132.66	4100.58	2108.06	1587.79	3927.37	1395.6	4133.02	2413.7
AEN	139.454	185.778	55.3446	135.217	196.233	146.914	238.434	219.949	249.75	121.313	232.767	164.634	320.362	105.299	75.0114	168.178	95.8296	177.304	197.936	114.541	199.611	186.175	167.834	116.431	128.675	179.481	60.2202	146.175	182.672	283.676	119.102	283.726	87.8079	146.632	331.345	489.637	230.973	194.348	115.864	158.673	126.78	124.015	111.953	230.501	172.507	206.666	244.741	216.008	106.42
AES	1078.53	1549.3	752.321	792.311	764.3	695.389	721.944	804.906	771.095	704.395	547.07	699.114	664.298	416.98	893.82	1146.15	529.828	847.521	706.979	728.553	650.565	905.777	711.322	650.963	441.321	761.718	509.218	757.209	503.564	689.079	761.701	617.889	628.924	594.441	421.358	1259.02	639.25	559.875	519.361	838.969	594.8	1167.15	871.484	466.476	592.985	462.491	463.702	741.162	731.322
AF007147	219.627	280.506	187.272	266.672	45.5595	71.8344	177.33	391.98	98.079	115.421	265.359	341.042	203.96	82.6153	124.869	108.318	202.858	187.851	46.9127	47.1943	361.588	234	90.0645	73.3215	158.442	139.398	207.198	186.921	94.2366	141.222	435.68	272.225	47.9592	197.622	23.6379	59.3218	165.221	160.177	256.451	290.348	222.173	194.081	226.833	173.398	199.187	258.126	71.6751	143.659	253.812
AF070581	151.379	47.7171	69.4641	340.921	5.86323	119.492	49.0669	47.5707	51.3452	68.0544	54.756	28.4759	143.931	77.0853	80.2473	199.737	31.6808	52.9056	27.4164	34.1783	31.6117	27.5267	3.88023	43.4294	44.5004	39.9052	201.134	14.4414	28.3017	289.622	18.2558	15.9901	23.7641	11.4822	22.8594	31.7949	35.9593	49.1143	17.3364	37.4183	22.1948	45.6385	56.1931	31.7068	29.5209	37.3333	25.8151	58.6859	22.6849
AF090939	236.501	87.0684	210.077	211.825	160.967	49.8074	136.095	108.951	41.7657	137.855	55.1217	223.25	139.448	116.141	108.802	176.891	106.266	133.128	163.193	82.7274	161.709	104.728	72.3464	99.8701	119.031	108.64	152.827	88.2082	72.7226	150.682	67.6066	127.142	127.566	136.514	140.157	71.2717	132.11	131.796	68.0435	95.1274	107.97	120.53	51.848	63.4699	102.291	143.732	59.8117	104.703	117.117
AF198444	68.1582	53.4578	86.0202	32.0856	18.2106	79.2045	21.9497	68.1653	21.8849	78.2649	16.8145	43.3733	31.5161	91.9241	27.7237	22.7437	6.82079	22.5581	20.5093	5.45917	28.7559	58.9211	7.79296	7.69842	55.4828	14.8216	16.9897	88.5043	45.7346	111.106	34.4649	50.2619	4.42883	26.7798	5.96264	25.6603	82.2569	38.4038	31.8715	19.7321	32.8763	11.3031	26.3355	41.4743	19.6321	16.5028	21.3266	2.6797	18.9226
AFAP1	65.46	9.84382	3.04504	18.9656	40.5258	2.26619	25.7449	27.4339	38.9507	5.49261	44.4539	47.9286	49.2846	16.5549	29.3655	37.5183	53.0202	52.7357	86.3727	29.247	73.6839	70.1738	58.6521	40.6378	98.0167	55.2342	60.392	34.4385	33.6475	3.54598	27.8697	24.88	40.2551	75.0211	8.35033	17.9532	18.7572	43.0811	37.1052	35.4389	65.2182	46.775	35.3459	48.5949	70.0675	46.8311	50.5974	46.5326	37.6002
AFF1	582.638	1110.14	624.343	710.8	762.326	765.987	758.065	702.853	945.608	622.543	613.053	843.81	463.7	589.635	1000.1	432.248	579.609	957.497	370.475	1105.21	1073.84	596.428	504.621	700.634	713.994	1069.65	911.805	895.641	651.138	531.679	919.776	615.27	654.096	714.403	190.138	898.438	873.192	849.316	733.167	556.646	688.99	725.497	710.62	999.964	641.38	590.707	597.638	642.921	1227.05
AFF2	66.9676	77.5898	37.1192	59.8401	69.2403	49.0822	48.4253	50.4998	66.143	86.5472	66.4905	101.354	119.715	86.5106	111.721	110.749	76.866	52.2232	79.3685	69.0082	73.0248	45.0355	86.7022	54.171	78.8821	52.0762	74.9786	45.9409	87.0178	34.9305	50.4199	64.2549	73.2825	35.203	35.0371	70.1528	45.4984	70.9708	48.7284	49.2936	68.2582	65.9331	51.81	64.2119	64.621	50.651	104.876	94.3999	48.0296
AFF3	16.8016	25.5124	29.66	31.3367	24.3043	15.9598	14.6623	19.0571	12.4146	9.94706	11.5114	28.3289	10.9869	5.32429	20.7304	39.857	10.8635	8.04774	10.2143	8.6662	22.068	6.70166	12.3887	7.38811	15.7514	8.70694	11.2851	6.72942	6.06543	5.8483	6.89858	5.58803	7.7611	2.92103	3.64295	4.89274	7.26967	12.3505	5.09067	3.43207	10.4447	8.96682	7.16608	4.73604	5.98138	10.27	3.47998	4.85571	37.4474
AFF4	110.209	87.5008	120.816	88.2165	103.872	25.3346	105.211	90.49	136.237	99.4547	77.4314	120.144	156.77	110.195	101.698	165.357	69.0555	70.4159	117.781	80.7807	88.3572	79.2147	107.966	99.4438	88.2989	64.8387	141.675	108.255	138.902	97.0204	90.1572	68.7422	103.364	85.5721	55.4268	88.516	42.1365	66.3254	57.4638	63.8462	65.6792	53.3323	222.803	139.645	83.257	86.0023	80.6435	96.3579	88.326
AFG3L2	502.13	574.586	573.549	562.097	561.588	642.655	484.208	611.376	395.813	853.662	750.085	556.724	769.499	791.029	818.366	733.326	1188.68	395.528	593.072	698.871	798.283	965.264	512.453	615.093	654.449	849.424	916.773	443.623	641.447	851.122	525.307	826.72	741.301	730.246	822.235	904.951	368.425	608.344	663.248	574.788	503.568	494.776	514.337	429.474	493.463	637.666	797.866	531.727	775.191
AFM	39.6847	65.6699	35.0729	123.802	40.6527	38.1244	40.2216	79.4732	46.4059	56.6945	92.846	35.8946	93.553	99.004	69.7918	111.327	107.603	16.9671	72.603	69.7438	29.3593	62.8026	88.6233	46.4475	85.3354	50.9556	56.6849	55.7542	31.9118	82.5046	58.5415	79.1471	56.1872	56.5421	37.5185	64.7502	70.0723	56.0781	60.7812	61.647	68.7886	49.9279	33.966	52.7019	76.0915	56.4227	44.0698	50.7848	37.5699
AFP	17.1836	66.2552	15.2085	24.2793	83.6729	51.2912	49.5095	63.4136	46.6354	66.4844	41.8659	62.4311	23.7169	88.8561	27.5598	18.3206	13.0338	38.944	13.5694	33.4732	113.313	46.9213	67.4736	34.5918	83.1585	71.9106	35.9991	46.3723	97.9713	68.4199	51.1448	62.1077	56.8866	46.6359	422.212	49.3742	72.1203	27.8153	45.814	28.6842	62.3271	49.0465	39.7981	31.3564	55.9797	37.9205	44.5754	47.1934	47.5929
AFTPH	1751.8	1699.05	1129.54	1361.24	1483.67	1879.51	1396.49	1596.75	1079.67	1504.15	1321.51	1330	1313.23	1293.47	1535.55	1953.93	1479.2	1161.78	1394.21	1329.49	1360.46	1487.38	1724.23	835.924	993.232	1121.48	1509.94	1882.2	1730.07	1368.14	1205.46	1376.26	1419.78	1048.95	1383.19	1613.1	1509.04	1114.92	1176.66	1019.59	1090.75	1076.84	1022.59	1264.95	1444.57	1468.97	1157.78	1129.5	1129.9
AGA	925.017	626.904	392.159	620.749	394.097	1580.31	516.692	568.312	464.478	466.891	590.923	523.793	840.253	546.323	448.193	441.946	285.879	375.587	305.12	511.565	470.18	424.153	1394.61	452.784	332.097	896.888	460.431	630.15	2440.03	469.627	318.913	434.016	751.852	388.061	349.312	586.894	260.168	426.794	510.781	550.263	443.707	677.175	483.026	269.747	572.392	292.555	482.614	560.859	455.681
AGAP1	356.6	550.315	456.318	386.219	463.632	433.565	482.125	333.495	408.874	454.034	339.858	372.886	786.647	249.192	471.89	802.787	305.947	461.638	226.777	591.956	545.747	592.487	479.003	304.318	475.751	297.472	550.144	417.175	500.858	508.412	182.898	216.522	697.6	464.646	531.012	383.763	454.904	554.009	508.938	350.937	379.594	452.381	283.122	341.787	429.197	456.523	304.451	306.994	429.414
AGAP2	37.6966	43.9721	37.8824	32.5996	45.9035	46.932	82.7879	26.2282	24.8248	44.3852	69.1284	106.061	78.2636	68.2849	18.5808	80.6577	52.5433	65.3567	54.4518	46.7346	45.5419	21.0276	35.0338	47.9535	35.8306	26.3954	47.8922	26.2878	27.617	48.6724	50.1296	34.6963	65.7999	44.855	36.9439	65.6495	56.6384	67.1101	51.7012	62.7606	58.7074	43.6336	41.9265	45.6535	50.8148	62.7412	43.8785	52.4631	50.7698
AGBL2	193.25	152.575	91.5099	108.656	192.669	113.833	109.868	261.838	92.1535	91.2047	67.0628	122.175	93.7696	93.3463	81.7999	79.413	82.0887	57.3686	74.8054	62.1039	79.055	71.2005	68.93	67.5311	57.1912	38.4381	54.4208	41.746	69.8902	32.475	92.5089	86.996	57.8557	82.1304	34.9352	95.1195	85.8316	95.7932	63.9	70.2033	39.3716	54.7058	46.9985	64.5725	86.4812	59.7047	61.3901	63.8611	84.4573
AGBL3	9.34081	32.5167	13.9413	32.3093	11.0205	16.9508	16.4619	15.8404	6.44889	2.9209	4.61638	2.43156	3.0166	4.59436	22.0321	3.91385	15.0685	9.55992	14.4356	47.7345	2.58481	4.00382	14.7615	9.72879	4.1276	7.19809	18.4962	35.1552	21.6828	30.7606	22.4159	6.85314	8.44714	1.03702	11.9502	0.774935	17.7487	11.3567	7.96391	2.88662	17.5266	24.2622	11.9779	4.44133	15.3981	2.19454	1.77387	14.2748	15.3489
AGBL5	337.389	370.64	348.554	239.675	209.802	288.232	347.513	159.366	266.306	127.31	444.995	268.884	175.845	247.091	200.059	808.271	416.601	214.128	289.702	294.117	321.289	121.616	193.393	199.003	200.623	112.181	450.011	456.683	298.313	362.138	155.711	161.682	328.055	229.752	389.061	162.934	113.2	394.281	216.792	207.33	199.622	220.862	109.994	69.7309	237.303	266.214	71.5352	181.12	272.992
AGER	86.9158	237.31	219.074	375.91	213.069	139.29	71.551	404.851	83.7337	125.221	140.472	487.906	54.9863	261.981	153.919	36.2251	73.4847	82.9332	68.7787	103.261	101.284	104.673	160.592	93.0596	50.9392	23.0547	100.133	129.198	37.7559	71.8565	138.996	309.144	48.6193	256.513	25.9243	507.598	41.5789	64.8492	81.4119	154.51	59.3298	137.09	290.351	33.2683	160.702	118.879	42.5813	45.7278	62.5142
AGFG1	346.914	383.178	329.587	248.937	371.876	279.165	270.68	340.488	285.679	279.278	267.163	371.861	309.893	348.528	315.262	406.145	418.96	319.575	379.656	151.234	336.936	382.798	1390.54	448.562	314.549	331.234	580.638	290.751	696.115	408.438	378.548	356.41	333.282	389.112	341.292	342.7	306.078	726.312	371.935	292.49	334.957	325.2	274.439	385.119	340.556	283.213	356.181	242.282	363.125
AGFG2	133.601	99.8893	87.1315	112.413	164.418	61.5702	92.8233	87.7381	107.367	131.78	103.642	72.7166	117.787	139.81	86.3393	147.113	97.1936	117.181	189.457	160.041	155.609	146.743	88.4878	102.056	55.8317	80.3107	100.951	84.2261	82.5538	68.5375	101.469	104.151	90.3465	62.495	127.692	176.077	117.328	68.7715	79.3404	97.1725	72.1207	126.908	68.0983	83.6737	118.809	73.9693	80.7665	71.5899	96.5442
AGGF1	234.94	306.522	318.51	227.584	229.896	296.501	245.86	212.652	348.85	188.213	220.64	228.904	212.649	219.133	232.848	177.951	202.686	237.372	270.229	407.895	192.634	237.873	240.007	226.498	187.895	267.154	324.123	203.244	276.936	190.622	241.848	255.902	274.25	228.126	143.578	249.12	232.25	188.469	241.507	268.498	214.037	282.765	305.346	213.087	241.874	274.166	240.674	327.414	225.437
AGK	346.853	321.813	391.097	291.155	336.221	430.997	332.861	246.286	410.286	535.818	465.928	295.298	372.144	388.365	239.654	397.409	550.322	339.568	406.616	559.581	323.168	668.832	402.791	333.235	390.443	331.241	409.122	447.784	316.043	444.418	341.2	402.401	590.392	382.49	476.718	268.762	544.959	410.836	457.844	576.804	468.17	400.474	463.286	404.046	342.068	337.63	309.058	402.656	394.992
AGL	862.039	542.943	1428.96	569.627	495	744.124	683.045	716.173	343.384	882.867	1180.82	563.449	655.686	399.814	725.326	326.697	689.674	305.807	467.718	419.379	545.173	467.745	1266.98	506.763	707.954	557.985	423.541	685.773	376.22	324.356	519.337	505.796	642.066	745.912	455.438	531.742	379.082	482.71	568.517	506.821	456.273	848.491	487.791	810.103	352.253	314.998	674.943	839.926	707.175
AGMAT	256.132	177.45	136.584	175.213	187.972	156.775	143.624	109.938	138.577	156.369	149.326	175.337	182.791	294.5	167.401	147.815	85.9934	128.13	130.219	145.506	99.8821	402.219	72.5508	93.8105	114.362	141.583	137.48	115.128	111.529	206.778	134.911	262.095	166.474	113.906	996.908	142.902	153.016	104.215	124.828	120.092	120.422	91.2238	82.9114	121.109	120.514	119.906	171.399	127.088	94.4685
AGO1	650.357	691.406	478.671	653.058	641.859	800.556	578.678	551.726	452.867	575.703	617.26	472.191	595.033	589.882	333.26	595.038	512.142	489.134	498.642	741.093	715.638	269.685	374.274	366.857	529.166	410.537	529.282	456.574	479.754	591.668	482.646	608.999	591.806	550.184	551.997	445.96	396.095	684.999	452.019	620.408	735.371	635.058	422.302	409.941	444.139	755.315	480.41	486.089	394.231
AGO3	412.074	597.414	384.98	309.585	273.145	223.165	257.566	268.789	229.29	403.027	374.391	288.77	520.779	390.462	512.232	437.013	275.631	350.682	291.876	310.097	287.915	120.042	203.343	273.231	288.015	208.353	253.154	186.136	173.316	205.841	237.182	218.446	457.297	232.076	188.632	163.097	104.255	286.595	141.513	235.756	202.873	204.699	559.976	166.472	275.449	442.742	202.185	175.625	207.274
AGO4	255.203	72.5246	97.9626	187.069	152.409	87.1046	40.4982	129.957	167.526	100.55	131.784	130.057	149.343	166.334	116.828	64.0902	91.1985	155.136	56.0441	154.013	165.357	113.506	45.8136	73.4257	115.609	98.681	145.244	126.302	83.2704	59.9427	172.792	179.539	93.7828	92.8572	40.3213	134.795	78.8837	64.9369	100.789	76.3771	118.657	105.479	107.997	97.7639	180.437	125.469	112.783	97.5235	140.413
AGPAT1	933.295	1425.17	1282.02	1057.19	947.026	1182.74	1258.05	945.342	843.21	1592.64	1409.52	1242.65	927.641	1112.45	851.577	1139.53	1747.39	1100.62	1731.95	1254.25	1135.69	1055.67	775.095	1275.96	1295.62	812.836	668.828	1247.57	1184.8	1524.15	1086.15	1274.16	1556.01	1157.33	1703.82	1134.01	778.167	1566.57	1118.67	1465.38	1385.71	921.165	765.411	681.573	1143.06	1600.02	867.856	1021.37	1050.12
AGPAT2	412.717	572.193	680.388	1241.63	666.595	809.365	1050.32	659.619	371.696	670.903	793.718	730.949	508.824	505.146	486.419	1004.42	583.666	847.694	281.685	531.868	918.022	664.284	623.712	385.197	498.803	693.053	617.772	593.839	269.315	376.575	489.446	733.97	1225.46	290.042	500.06	858.047	564.186	474.457	465.95	1019.9	547.764	544.646	445.728	461.454	422.309	577.802	871.355	587.429	1064.59
AGPAT3	218.719	177.3	128.774	229.306	46.6763	151.426	85.4941	218.098	156.813	215.651	210.687	152.811	189.23	235.829	131.317	244.724	191.657	99.6851	144.025	154.197	132.823	110.67	155.733	98.8231	88.1273	129.83	122.362	146.405	183.046	52.1711	96.2161	25.6385	122.754	120.663	148.664	128.219	58.2371	135.743	143.424	151.225	140.29	86.5598	164.399	109.455	183.527	158.958	102.723	101.16	85.7793
AGPAT4	196.123	23.3224	22.4859	49.5639	238.833	30.7537	31.7634	97.7519	85.7407	31.7593	69.5926	115.265	78.4585	44.092	191.02	31.2074	79.6853	95.0243	126.534	19.0061	73.7863	76.3944	80.1887	64.0304	206.153	76.8151	90.6859	20.0488	16.6691	150.854	118.169	93.8842	23.17	94.2435	52.4848	143.341	150.136	62.9699	125.381	35.2615	117.516	20.3026	121.884	76.682	150.425	174.431	79.2452	44.171	73.4156
AGPAT5	877.288	484.973	477.602	486.386	693.921	284.766	458.732	535.657	373.858	425.87	459.479	686.617	413.294	317.522	950.48	586.551	332.665	517.589	449.526	378.126	638.872	759.779	347.047	290.538	608.085	489.418	1241.18	342.301	431.487	900.289	609.738	415.516	423.289	539.156	737.76	863.367	922.971	470.224	447.616	335.544	555.927	535.62	387.09	406.993	350.816	595.562	857.936	521.246	372.041
AGPS	396.053	270.117	220.537	212.89	554.955	306.889	380.762	238.208	303.259	416.297	359.456	323.016	547.858	443.659	484.01	462.26	483.8	399.261	687.249	399.945	248.763	274.077	621.714	514.345	422.215	332.423	596.137	204.248	434.567	476.008	338.349	253.696	495.186	309.623	895.899	301.893	504.525	592.197	432.172	324.254	437.213	300.271	624.058	762.855	482.703	304.785	357.945	406.224	398.335
AGR2	7605.48	12403	3246.93	5047.17	7240.19	13071.9	2899.36	3005	1167.06	6911.96	7834.14	1598.62	11308.6	474.926	19324.6	17519	8271.02	6066.76	6655.99	2828.24	4272.33	13578.4	19474.5	1117.09	8896.62	6257.02	8577.99	4262.89	15903.9	578.959	467.296	7521.46	9.45714	6728.58	109.247	20851.4	314.71	6619.8	652.151	5611.11	1365.16	6682.25	4239.62	8183.04	12983.5	5847.74	9358.85	8293.92	1405.41
AGRN	432.593	1218.25	576.213	851.406	1343.26	1173.93	1111.84	751.724	774.942	970.304	1619.22	568.868	433.843	522.074	618.929	488.089	1126.19	879.174	588.161	790.252	408.389	980.427	534.858	843.134	2024.94	668.707	581.048	1439.64	890.627	702.908	614.975	835	856.404	926.608	336.536	731.028	540.433	1480.56	981.392	1480.73	2275.11	872.449	900.197	753.641	976.688	1061.6	751.115	474.827	1921.6
AGRP	124.622	213.635	60.4015	78.5883	49.8982	105.006	50.1907	60.9488	104.734	164.776	130.724	220.682	180.811	111.303	247.63	142.947	103.662	183.104	173.406	215.792	201.304	156.329	113.442	87.643	143.082	138.773	187.778	124.226	106.672	174.512	176.642	74.7987	76.4453	95.3339	131.222	77.9648	62.5304	71.1581	140.286	159.623	185.844	101.68	185.482	126.149	120.558	169.751	209.901	126.17	175.6
AGT	195.033	520.995	163.58	205.012	232.268	292.545	213.023	151.582	182.758	235.082	671.17	256.053	5931.42	768.185	661.991	916.317	874.373	237.843	119.355	73.4161	145.798	280.692	209.934	118.84	463.232	111.384	348.535	1874.17	271.677	109.721	216.326	122.21	202.331	87.8582	7163.7	118.217	307.824	135.986	467.582	194.128	233.965	254.455	132.01	218.651	157.361	139.995	210.707	726.346	182.953
AGTPBP1	184.46	138.381	142.097	125.406	113.075	104.925	152.72	154.932	96.0254	209.654	135.739	164.383	117.126	156.36	158.482	186.907	133.282	181.716	129.293	76.1793	196.677	115.184	229.457	163.149	110.92	118.707	396.843	82.924	73.6176	210.474	237.246	111.972	161.196	138.887	68.8428	106.733	269.702	89.6512	161.167	121.65	103.974	103.576	124.932	183.677	77.7975	77.8371	173.354	95.5674	127.972
AGTR1	139.465	127.15	114.489	151.694	163.632	190.499	79.7893	115.08	114.527	352.594	93.2421	129.647	58.9295	199.708	112.784	55.8541	56.577	87.4482	52.238	76.6415	108.52	94.8751	64.6079	58.0053	84.1131	45.9246	46.904	73.1701	38.5033	46.3681	71.0405	69.571	68.6822	87.8222	1323.16	92.0186	55.2415	63.2129	62.7303	46.2731	82.7326	104.24	126.724	47.6136	60.5554	107.14	61.6384	133.647	63.8336
AGTR2	93.3619	35.9293	46.5335	165.054	40.9862	60.0295	59.1482	41.9983	97.8233	44.1511	42.6394	222.146	50.9214	68.9349	63.4149	49.6447	74.9013	31.4841	39.9105	53.0564	68.378	120.14	33.8866	81.3	22.7638	35.7165	77.1868	33.8259	22.2045	73.2987	63.771	111.407	30.0937	68.0027	16.3462	376.8	35.5638	36.8004	22.6322	94.154	38.8409	64.4406	40.3586	21.803	44.4613	63.3956	20.3357	75.0342	12.317
AGXT	98.61	36.6766	34.0128	46.4831	32.5714	28.5767	18.3112	19.4346	31.7326	16.0803	30.7381	25.6942	10.6593	26.956	24.0446	12.6061	20.4077	11.0523	40.8925	48.4809	35.3371	9.2364	24.708	14.9859	21.5073	12.5882	36.4921	41.747	27.4925	11.1112	23.824	46.4828	10.7376	11.0575	134.541	34.9961	40.5769	11.0336	28.7187	37.6543	23.2533	20.3386	19.4384	45.5858	21.6049	25.3631	10.9805	24.5319	35.1323
AHCTF1	170.13	131.844	161.871	10.2705	32.7207	198.606	164.121	166.485	187.034	240.948	169.172	127.213	205.988	184.314	152.175	169.405	205.804	155.259	301.39	208.555	170.067	271.082	285.623	148.349	213.279	281.515	299.142	139.532	106.048	256.843	136.918	147.598	286.343	212.263	247.874	137.281	224.386	212.795	188.021	161.411	152.749	140.534	208.923	228.546	139.503	266.703	180.466	171.013	211.359
AHCY	1134.94	1144.87	2444	1064.5	963.417	967.461	1500.49	1402.85	1292.4	1471.82	949.076	976.136	1235.65	1477.64	1418.99	2854.48	1169.48	1102.01	1730.58	1485.54	768.615	2964.13	2134.3	1787.03	2003.91	1988.06	3015.93	1125.14	1115.03	2286.35	1254.4	1466.19	1265.35	1747.55	6789.28	1389.3	2228.38	1655.48	1084.49	1164.97	1066.26	1390.98	1027.16	1190.81	1219.14	1111.21	1362.66	1774.06	1024.18
AHCYL1	780.189	1091.3	1325.27	890.456	952.298	1492.09	1383.71	1222.9	823.852	1391.59	2029.56	903.637	1507.43	1090.93	1608.83	1190.16	2034.45	1592.11	1020.44	959.822	1648.65	1097.73	1147.21	902.249	1167.36	1508.13	1561.53	1269.75	1255.78	814.346	1102.14	1312.65	1027.33	945.823	813.813	1103.96	872.47	1274.47	1392.19	1512.66	997.07	1486.24	1100.19	1402.41	1016.93	787.611	1501.65	1186.13	1227.32
AHCYL2	561.059	184.873	656.76	464.445	239.267	612.847	227.392	274.499	498.294	267.386	802.341	507.897	1064.05	205.069	247.87	828.365	888.865	713.121	128.377	763.803	1315.63	715.337	192.986	237.802	351.704	1426.16	478.433	349.067	2164.03	259.212	757.313	329.976	496.971	446.459	82.8107	567.157	743.607	487.751	456.548	315.885	219.65	499.749	500.808	340.361	899.969	320.467	521.466	996.411	390.241
AHDC1	88.2923	25.9658	42.7623	105.129	201.485	20.4805	131.618	87.9189	141.654	191.634	112.559	17.5861	19.1915	118.469	147.313	122.841	85.7055	159.659	76.5339	196.075	76.1079	87.6521	33.2808	162.626	140.198	51.8419	135.69	199.772	132.01	225.399	144.37	151.015	342.51	69.1917	147.013	132.167	230.691	161.101	147.444	232.373	282.304	225.625	106.093	118.987	133.443	224.715	156.178	195.378	173.849
AHI1	315.464	333.749	150.06	307.365	261.929	213.857	211.553	252.145	206.949	253.016	206.587	202.661	239.289	164.526	331.553	231.357	231.18	136.511	212.928	204.221	186.87	182.843	273.41	175.328	211.995	184.988	280.292	196.241	140.285	540.309	139.521	199.348	230.281	224.613	83.2335	198.726	149.665	135.99	188.482	150.71	176.916	240.459	167.859	140.086	193.283	192.426	150.97	241.397	216.236
AHNAK	1231.64	1406.34	1160.93	2301.92	3928.06	2388.77	1655.41	2190.25	1448.29	1236.22	1970.04	1402.01	651.438	1081.12	616.381	256.856	799.835	2005.61	827.168	1504.37	1595.68	499.264	1024.71	2099.73	2736.04	1811.09	563.179	1312.03	1834.63	4635.9	2340.06	1274.05	697.564	1742.7	451.543	3228.92	2331.65	1116.1	936.237	1636.87	2900.9	2497.76	1494.37	1054.79	1429.81	1839.29	778.422	1598.62	3026.44
AHNAK2	154.226	408.929	465.272	248.102	2756.23	507.904	1163.55	591.067	121.298	165.977	433.602	95.2782	326.781	109.895	637.882	127.565	2270.8	1617.71	295.477	24.1027	186.628	392.833	1357.19	2146.22	783.922	1010.6	486.881	1645.38	1788.57	2395.08	661.335	1025.52	556.194	763.52	15.7197	1007.22	693.182	1939.86	1016.56	1188.17	1291.63	252.361	1265.97	2073.14	1691.39	3429.55	2064.43	571.279	1617.8
AHR	354.373	538.066	452.518	189.443	593.353	354.154	451.786	622.36	399.455	1063.9	672.725	1075.93	413.928	903.888	2208.19	310.805	794.15	721.152	1717.01	1848.35	785.07	1237.64	1018.4	608.833	859.066	429.187	540.25	722.585	454.745	668.544	526.26	1349.06	1199.44	1067.83	165.558	1672.67	443.916	608.035	749.055	1763.86	2072.88	1941.21	1490.25	930.893	1873.24	1229.77	1419.34	920.742	1288.84
AHSA1	1006.76	986.399	1107.05	831.287	1118.6	1489.17	1161.07	1236.07	2101.93	1351.77	1192.25	1032.82	1466.88	1290.89	1172.18	2161.5	1463.11	708.561	1288.46	2277.35	1115.81	1629.49	2209.05	1267.98	1232.93	1207.65	2409.18	1750.63	1739.84	2013.68	1451.47	1428.63	1884.27	1182.74	3453.3	1547.04	1739.19	1777.32	1859.14	1659.04	1727.26	1613.66	1350.14	1465.48	1637.58	1617.01	2019.23	1855.99	1215.34
AHSA2	192.99	158.683	169.855	329.274	202.126	179.549	179.593	269.878	155.763	229.446	189.144	199.291	74.7369	181.984	344.64	86.2248	149.893	137.854	74.0554	185.192	181.149	129.951	152.223	161.709	108.199	180.846	318.643	247.55	112.618	119.64	220.86	188.843	170.05	166.398	120.994	155.379	194.56	120.146	208.144	165.271	165.24	351.472	104.676	219.165	113.026	116.78	93.5332	238.372	307.994
AHSG	23.3209	33.4521	26.0154	33.4057	68.8785	21.4956	47.9806	36.324	13.6636	30.8508	42.1067	53.516	55.0453	11.1524	16.4856	41.2711	30.2797	17.9967	35.739	26.871	13.3897	34.938	11.6763	16.7731	9.01612	14.9225	38.0553	28.8381	20.8772	29.9921	5.07018	38.0487	20.2033	20.7576	11603	18.9764	37.4711	21.342	12.9669	14.805	20.4968	29.0945	6.9279	8.07845	18.016	22.4184	6.63477	7.42256	33.2696
AHSP	159.276	84.358	99.0567	164.793	57.2917	67.3176	44.6986	62.197	90.8813	96.4559	65.3928	32.3571	102.334	39.8532	12.9923	124.778	107.689	84.5783	69.5647	36.8765	65.0084	120.587	64.1661	84.4655	25.3839	56.4885	79.1627	74.4102	33.3035	68.0001	24.8995	65.0864	76.793	44.6281	64.6036	99.105	22.5457	86.0287	32.1343	48.3577	84.0587	46.2706	64.3381	38.0091	103.961	66.3245	87.8473	51.1938	39.9268
AICDA	32.2537	51.4575	55.3339	55.4462	36.9403	11.0396	43.691	10.3705	15.1859	5.29815	24.6546	70.1291	45.7846	9.04265	6.38897	9.23743	8.9781	42.9248	48.7731	11.4054	62.1953	24.199	9.26939	17.0149	4.14478	1.70469	32.4567	48.1603	2.73364	45.641	44.1815	7.05712	46.3907	52.2559	3.1341	16.1856	25.2558	7.12259	38.5474	7.7257	6.27045	6.24381	8.90021	12.1434	39.7799	26.0055	7.69492	40.6688	6.10869
AIDA	484.91	1374.16	1132.53	502.231	689.609	430.213	525.643	626.264	418.285	882.586	898.366	734.334	1083.08	1173.91	613.085	421.785	524.561	991.038	534.64	973.228	1059.64	785.413	722.645	1428.54	1206.83	1373.14	1049.68	743.578	906.022	925.571	687.123	600.665	1116.12	784.872	533.524	944.466	1087.85	807.163	871.423	703.516	672.601	1038.84	1228.51	1020.12	753.03	1241.36	895.876	1493.92	630.828
AIF1	577.078	501.534	538.449	363.037	528.28	167.473	512.68	936.071	373.68	557.372	851.932	1067.93	374.586	979.344	293.904	59.7298	207.944	985.493	1217.23	38.6834	455.611	449.516	52.1041	1087.42	313.657	829.219	451.837	588.244	363.265	375.967	1626.31	888.903	165.813	1241.77	265.64	267.748	854.267	482.684	870.071	735.884	981.029	926.091	900.496	966.282	694.784	582.434	792.541	434.497	449.368
AIFM1	431.02	621.537	561.286	808.351	484.323	737.523	675.067	477.811	743.721	682.998	556.381	454.27	687.136	703.028	464.603	1242.55	621.534	329.948	508.364	822.375	531.437	1294.79	775.74	484.314	526.343	436.085	502.696	601.811	782.463	673.62	382.736	544.575	568.368	516.961	699.19	490.101	689.409	292.778	541.558	590.859	342.134	474.383	366.442	501.856	496.708	635.554	569.279	766.313	473.732
AIM1	1085.88	1078.46	1656.59	1400.88	836.266	426.932	828.891	1059.75	724.912	703.446	1196.67	1332.8	766.488	963.841	1501.08	371.432	362.414	2254.85	691.898	663.237	1018.36	922.977	1223.05	2042	627.219	767.038	510.419	1412.59	203.393	3769.22	2115.81	960.412	606.479	1318.99	223.364	885.189	3261.79	509.695	1234.86	1166.2	1254.85	1094.1	2022.64	1052.48	947.832	907.53	1281.63	608.58	1545.05
AIM1L	36.7158	46.3316	70.0385	30.4348	86.2752	55.7345	30.3549	24.2566	41.8854	45.9813	27.67	39.0014	45.5712	45.1112	59.4398	14.9924	59.2656	33.7932	27.2674	25.5049	84.6219	28.7505	33.3742	53.4945	40.3556	28.225	13.4613	59.1521	28.1107	27.3475	71.2508	83.6879	65.1787	11.1822	131.882	78.6217	45.2109	41.7052	19.9118	83.4116	58.2367	33.7924	80.639	80.4597	125.939	22.658	48.271	33.3854	20.7342
AIM2	1495.4	318.092	515.273	875.322	281.586	235.828	1132.72	552.768	701.281	366.533	545.565	892.108	314.757	581.707	244.011	203.847	679.294	1459.7	486.732	164.935	291.576	261.969	334.57	2629.48	118.299	1832.06	148.364	1077.07	268.909	1483.5	1057.92	236.354	273.641	531.224	179.761	160.948	1662.85	357.817	1131.15	146.467	192.957	247.552	1280.26	1756.17	407.683	375.494	345.707	1465.29	518.288
AIMP1	833.514	931.039	867.342	734.582	816.059	796.139	857.501	778.853	1218.25	839.567	1116.72	688.155	740.692	625.208	995.912	968.202	803.178	663.939	1164.3	1218.43	897.052	1096.55	935.653	822.916	595.79	936.314	1255.95	987.713	777.17	915.09	921.6	651.948	899.513	897.306	1935.62	977.47	1082	1121.72	892.915	922.165	580.417	949.356	896.125	1121.69	1029.11	648.065	1046.76	848.296	901.404
AIMP2	908.783	799.787	722.304	539.853	557.783	808.037	853.063	742.234	765.613	754.556	822.978	578.151	1158.17	773.621	1062.13	1855.52	698.11	656.798	1085.91	1162.57	806.591	1683.61	943.365	713.16	894.745	958.945	668.562	739.439	856.961	818.431	691.505	955.097	1432.87	761.816	2124.92	624.867	1666.71	978.782	734.264	894.09	828.991	584.693	647.172	1238.89	776.106	1140.69	1005.26	635.398	646.358
AIP	911.327	805.249	1025.46	978.855	906.652	873.751	809.75	883.77	713.251	843.471	927.081	985.591	714.263	669.237	502.804	1277.99	902.673	711.498	743.065	806.166	690.859	953.163	482.036	610.823	672.302	629.643	1221.86	613.584	870.446	1208.94	844.956	664.704	733.595	608.483	666.735	738.731	1425.3	585.898	624.539	699.134	594.768	795.515	657.803	661.038	702.171	838.966	560.508	636.544	872.034
AIPL1	120.064	100.126	69.7683	104.402	149.297	113.682	109.717	108.256	81.6062	89.9847	68.79	76.8991	162.537	89.5412	47.8183	149.546	97.6537	97.1018	85.2679	112.362	136.673	107.653	77.773	61.5558	102.987	48.4874	54.8955	83.2842	83.3487	85.5917	65.355	122.072	123.908	41.3918	68.4937	96.4291	118.502	91.0983	53.9127	89.8135	95.2222	84.7092	48.5396	81.0517	96.3656	95.7505	73.0616	45.8226	90.7279
AIRE	35.3649	87.6068	69.7132	65.2876	31.0315	53.4908	44.8183	40.3209	66.552	75.174	66.821	84.935	50.9115	84.164	29.081	70.7202	82.0408	72.7285	40.0189	90.1374	68.2821	32.8474	95.3342	26.676	31.1913	25.607	32.7851	35.2395	23.7064	42.239	53.4192	55.2684	31.8327	38.324	290.77	96.9549	68.3767	4.50637	37.7977	37.6725	51.5037	82.3043	23.2526	8.35725	4.81262	22.5929	60.6363	17.3348	59.2504
AJAP1	64.769	64.8184	74.4319	62.789	28.5167	38.916	51.1039	37.4303	31.3655	55.1905	59.4247	79.7732	69.4918	58.9147	36.8333	52.7123	61.1767	39.3352	171.591	27.825	41.1671	31.9294	59.3198	39.0293	40.2559	32.2299	26.734	32.9013	32.5806	57.8435	31.9937	33.0311	41.274	27.4229	22.4485	32.7486	43.9433	37.4269	30.9676	36.3528	53.9861	33.0648	37.1965	27.9536	47.3059	26.6284	19.603	35.0111	34.6786
AK021537	284.059	186.606	220.654	214.358	197.168	150.192	198.791	171.74	129.153	192.331	211.222	259.975	290.198	179.404	214.612	161.596	172.681	223.121	154.599	181.812	226.356	164.74	140.747	107.206	234.893	150.724	151.348	103.435	121.204	182.559	105.007	136.109	158.495	87.9896	106.06	119.198	147.401	83.1593	135.614	134.539	129.057	150.328	143.703	116.16	110.778	157.436	276.283	143.912	120.379
AK021933	80.8368	42.2817	31.3199	69.3043	106.865	25.8849	21.3632	44.7679	73.7447	86.2024	41.5289	38.7722	30.2543	59.0722	62.7292	37.4815	132.087	34.3305	50.9949	80.2378	63.6739	30.146	53.6321	51.9663	43.5024	56.9235	123.158	36.205	69.0416	33.6598	39.6623	46.63	74.9849	22.1508	41.8011	61.4273	63.8601	40.3439	60.8552	32.8502	54.2898	17.4639	45.2854	50.5731	54.0906	74.0566	24.6088	51.0052	42.989
AK055981	138.454	191.075	178.148	219.568	209.383	64.7027	140.235	177.54	167.493	198.99	183.147	256.228	118.365	247.156	169.917	100.621	112.883	154.984	115.573	362.518	296.871	80.3879	194.025	121.502	147.826	173.995	170.348	124.376	94.7335	105.612	134.035	176.316	139.587	157.828	221.904	86.1226	110.687	98.6208	139.136	114.422	177.305	179.767	105.311	101.924	163.32	174.724	82.9064	100.683	103.929
AK1	500.021	688.021	360.654	851.102	431.385	648.587	639.242	668.174	260.143	347.428	336.365	465.692	375.803	214.6	331.195	246.929	233.05	595.154	204.533	1202.62	556.127	490.754	355.952	249.718	311.101	333.495	179.594	413.774	356.41	401.212	511.252	495.93	1335.22	253.488	354.311	1093.8	1395.21	193.984	659.298	513.628	353.524	560.046	283.538	370.474	197.937	387.772	352.087	414.318	812.801
AK2	802.373	569.454	822.889	820.563	504.068	822.297	1151.38	747.65	702.759	680.927	811.966	552.262	724.719	560.814	574.46	752.247	1221.84	1391.26	618.073	1289.8	731.599	500.692	377.236	498.494	466.03	860.313	893.891	528.947	646.033	600.296	546.217	531.602	1057.73	711.565	721.785	497.922	594.848	683.672	732.98	649.291	525.481	504.736	782.683	546.79	784.084	890.358	1177.84	909.94	729.201
AK5	63.4445	16.7234	50.9336	143.877	70.6163	15.2263	20.2376	17.5189	18.6749	66.4056	14.2875	100.368	57.8204	80.2666	40.6363	68.4205	20.8851	43.2135	24.1362	36.4909	82.9532	53.5888	72.9787	59.3238	202.546	33.5425	38.0392	20.18	41.4873	33.8345	49.0403	95.2642	62.4584	52.6728	20.5768	66.4768	75.4932	71.9279	77.6697	65.8133	78.6295	25.0433	40.4918	69.8139	61.9726	9.81508	92.6457	92.2486	61.9829
AK6	347.669	274.694	443.799	344.684	357.023	426.03	390.731	348.95	565.202	418.998	470.204	398.889	450.594	413.891	555.982	729.309	402.671	439.921	463.722	1029.51	393.367	994.328	408.106	365.118	403.482	578.428	879.691	398.076	553.5	761.356	736.323	514.609	505.849	545.809	447.971	626	1537.61	508.583	581.953	783.116	822.778	432.945	571.099	862.416	479.31	363.058	739.096	766.265	515.888
AKAP1	652.913	898.857	1223.81	910.437	579.603	1262.96	647.399	698.701	1704.2	450.426	718.462	498.629	527.892	327.207	775.745	517.056	455.235	701.571	397.597	1490.21	1031	492.133	407.853	594.26	540.024	494.128	438.149	595.507	389.134	541.148	467.418	716.002	984.936	244.715	1413.49	1264.99	638.346	425.96	743.42	940.455	470.346	724.658	820.374	453.462	910.51	626.303	487.276	685.134	802.553
AKAP10	422.358	411.236	292.593	444.661	289.356	306.085	288.272	419.729	343.212	265.587	167.283	323.637	312.594	393.303	369.63	285.154	255.724	310.798	280.471	255.048	316.733	233.36	340.112	281.546	378.656	247.472	695.267	299.541	254.735	256.4	288.32	290.183	267.435	253.321	215.791	297.498	197.456	343.966	254.179	227.757	269.123	219.184	250.118	176.921	231.019	239.78	240.209	239.119	294.428
AKAP11	1051.46	716.991	768.314	919.038	1048.08	971.351	714.591	807.069	463.255	673.197	894.155	622.351	461.203	683.231	700.61	397.31	766.502	481.695	780.095	375.721	592.339	453.51	571.341	508.685	625.076	961.124	445.618	610.957	556.479	591.557	695.053	620.173	597.338	689.803	531.514	650.624	450.952	561.902	651.251	605.071	751.93	780.511	704.58	495.538	686.769	458.938	510.163	851.342	770.375
AKAP12	1193.83	650.295	550.042	1123.11	864.467	320.595	669.381	701.978	374.62	896.417	260.163	411.359	917.57	502.268	7798.91	209.111	429.287	514.289	1286.87	167.108	427.964	4497.89	7551.37	562.755	1009.65	667.515	1018.21	613.987	597.183	3147.79	432.273	472.552	445.691	723.118	106.386	544.877	444.115	661.693	639.666	541.432	625.139	1104.06	1048.54	743.58	769.51	542.122	473.332	761.486	809.97
AKAP13	623.883	1172.64	1075.02	1152.45	981.2	660.585	653.179	672.571	2159.86	616.728	1058.48	685.359	613.878	510.992	534.833	282.318	406.956	815.542	505.574	460.24	707.874	460.688	313.066	425.126	501.638	794.828	1038.96	565.726	532.646	354.077	558.532	839.146	475.881	540.222	246.756	939.329	213.348	415.177	520.026	528.38	517.383	878.989	703.852	393.039	778.32	811.907	475.087	545.726	639.146
AKAP17A	477.38	466.201	368.623	330.365	238.296	338.978	338.23	442.118	421.911	289.116	410.551	363.033	200.986	339.774	659.03	341.325	210.374	424.897	377.714	428.464	410.195	282.698	238.304	286.149	342.421	341.361	799.068	413.315	340.521	261.138	309.125	412.816	270.394	350.753	226.371	373.692	267.83	204.008	539.866	418.018	396.888	504.637	366.385	336.846	360.448	337.137	418.106	858.923	314.36
AKAP3	34.7357	23.0211	34.0152	37.7179	40.8951	27.1494	25.0279	27.8685	36.2124	21.517	24.751	21.054	23.1062	24.8321	21.2892	30.2358	24.909	28.4706	15.1714	25.8652	23.833	19.6426	27.8056	14.056	15.4458	15.6661	19.4816	24.3425	20.8966	19.5896	20.4316	18.8565	22.1825	14.2769	12.8796	17.5212	24.57	8.79178	13.6225	23.0434	17.3289	10.8913	17.9709	16.1556	14.0288	17.9324	21.7487	18.9259	15.3496
AKAP4	75.855	32.779	16.5036	26.9693	29.7183	12.9761	14.978	22.5045	9.92872	59.8502	13.7766	14.0259	15.233	50.6376	48.9835	7.77697	24.3631	4.8388	11.8271	16.5026	7.33988	16.8174	13.515	15.0778	8.44802	7.90428	7.76504	5.73995	13.8921	8.05434	8.18915	6.30862	19.5537	36.7133	19.4236	20.6846	46.391	10.2312	5.5651	5.93114	23.2218	7.62372	6.05609	7.68656	37.7893	9.84101	11.4604	16.2235	15.3343
AKAP5	35.9358	15.801	59.6147	36.3105	106.887	15.9075	39.1585	27.5415	28.4635	35.1773	55.1345	18.4339	41.4544	73.3216	22.1514	87.53	20.7926	25.7887	66.1473	47.1586	55.354	11.3544	45.3219	39.2826	19.5458	11.9157	50.4434	56.0344	17.5099	8.96554	64.7684	8.23462	11.6365	17.2681	10.464	3.83827	10.6855	56.4632	10.1475	22.9388	8.66926	45.3842	33.4075	29.6736	39.3207	13.0343	31.3502	5.00802	38.6593
AKAP6	122.154	72.1853	82.9863	162.945	119.988	97.1189	80.7413	75.8224	62.6005	104.121	73.7023	106.144	76.0148	66.585	64.7012	98.1899	47.0427	77.7988	60.4127	86.1126	77.2951	88.7083	60.2048	56.2089	69.8436	36.6297	47.2243	74.3751	45.5924	118.47	39.073	37.8603	57.9016	47.5154	41.1101	45.8799	69.015	52.1227	39.996	58.7516	44.9326	61.9004	46.5052	63.6091	59.311	66.8383	36.6403	31.2961	52.7659
AKAP7	154.991	212.935	200.775	214.364	131.829	143.744	91.4158	111.255	179.994	186.53	151.679	213.268	128.863	222.893	182.244	121.416	77.4935	87.2832	169.279	143.45	132.071	119.078	65.5269	122.37	142.985	118.742	115.413	112.936	73.6967	119.854	142.21	155.343	135.068	164.553	60.4485	142.351	145.049	65.8638	122.749	116.449	123.21	154.822	127.298	111.869	116.089	128.091	71.1154	108.542	101.327
AKAP8	532.684	494.57	622.709	761.74	473.403	355.334	589.78	594.409	562.595	544.726	455.74	617.542	452.543	546.391	588.372	404.568	483.368	584.686	482.413	487.82	550.265	437.317	614.049	425.33	424.344	525.178	398.19	455.145	322.928	486.863	485.745	474.013	363.904	513.021	383.558	612.332	384.543	518.788	502.209	400.293	495.908	524.238	557.928	446.667	521.231	563.49	477.906	424.441	462.49
AKAP8L	176.091	126.33	170.852	86.0519	172.682	113.814	197.07	152.689	156.403	196.242	169.403	210.029	119.649	151.241	222.361	199.343	149.882	184.018	114.779	167.142	199.604	155.097	177.046	132.792	129.417	117.829	161.571	156.91	80.5136	159.684	151.35	128.084	148.15	123.553	81.0937	177.962	132.744	145.025	143.6	142.373	182.997	169.426	168.193	131.121	185.917	180.112	143.889	103.248	127.282
AKAP9	379.873	342.932	430.064	291.704	350.044	401.608	567.143	601.509	397.558	626.012	401.478	451.26	369.384	396.531	277.28	468.923	450.377	348.578	803.155	542.851	497.719	361.941	677.305	429.615	437.145	361.706	482.423	408.867	254.077	410.785	474.896	305.831	396.646	327.418	319.374	354.825	450.812	261.309	551.506	432.188	381.934	481.873	360.907	324.313	362.711	263.06	304.263	301.95	366.604
AKIP1	36.2739	220.804	209.427	120.07	142.376	241.44	227.981	188.548	188.972	199.31	269.427	228.844	210.754	245.075	134.099	166.571	163.293	237.301	270.451	317.446	276.455	217.7	103.354	285.134	193.566	238.168	137.403	153.006	251.02	213.981	208.992	229.877	233.974	220.214	214.422	96.292	327.553	162.788	162.522	320.367	196.559	181.026	241.562	287.166	318.148	302.344	206.142	276.747	164.025
AKIRIN1	492.006	442.829	406.62	387.274	409.134	303.62	314.66	421.675	437.275	718.137	381.135	248.476	441.799	479.777	428.372	460.662	327.319	364.39	492.283	316.209	465.858	343.507	438.405	639.886	298.106	482.658	669.013	269.246	622.903	1036.05	413.62	400.845	778.754	414.159	312.319	540.518	203.23	887.041	389.151	400.004	572.196	490.037	431.251	392.535	590.003	592.487	391.126	330.42	414.22
AKR1A1	3132.27	1719.58	2234.19	1873.76	2038.02	2199.98	1722.67	2493.92	2216.56	3444.15	2706.06	2779.59	2420.92	2843.77	2328.69	1851.38	2464.17	2312.37	2834.62	3826.32	2196.24	2352.25	1772.62	1855.96	2014.87	2360.93	2080.99	1884.03	2133.03	1685.55	2975.75	3400.32	1025.09	2461.23	1814.79	2192.59	1949.46	1935.2	3078.94	2888.22	2676.81	2991.21	2367.95	2473.99	2412.6	3099.96	1978.69	2121.84	1612.95
AKR1B1	1947.79	1892.85	1397.31	2549.7	1694.59	1004.43	866.977	2196.57	1075.84	1220.25	2150.24	3376.91	1730.02	3503.51	1052.95	315.389	5943.39	1488.53	2557.39	2491.23	994.437	3033.39	3806.81	3574.73	1741.21	1666.62	851.504	2986.42	7815.13	2620.22	2121.53	2527.56	615.873	1833.62	2696.02	859.47	2697.08	938.621	1252.76	2210.99	2245.86	3280.92	2267.68	7396.64	1983.23	1906.48	1145.58	1837.86	3983.05
AKR1B10	1234.51	83.9138	21.2477	19.7612	2393.92	627.654	7.50508	20.3059	251.948	35.1672	1970.22	81.1691	678.679	3616.41	287.831	78.3806	14103.8	241.809	96.5378	283.439	14.9569	521.088	15033.1	172.995	156.024	231.522	160.25	273.598	22583.9	47.1789	109.175	1669.74	25.9392	103.166	19778.3	3684.2	123.178	14612	31.5465	732.989	387.969	62.9726	363.02	14202.8	261.666	13.5117	83.909	263.433	78.2156
AKR1C1	16544.5	1356.01	790.343	2458.39	2282.98	18292.8	775.823	1138.4	313.629	601.343	8928.25	568.643	11118.4	16711.2	520.952	362.565	17493.2	4658.57	1879.96	304.908	322.734	4080.91	18610	238.741	922.449	4126.8	8968.52	5012.66	17505.2	1145.76	2248.73	1005.02	249.785	952.407	14302.2	1643.65	212.955	14861.2	250.945	11699.1	271.829	4371.02	1373.05	13067.5	301.984	634.073	571.438	365.105	996.566
AKR1C3	4005.73	365.332	1282.6	407.103	1610.63	8164.24	538.202	533.778	162.022	543.183	5003.68	181.852	5953.95	7588.55	924.239	1238.41	7072.41	4797.55	2346.45	323.431	1174.91	4392.43	10063.5	225.419	384.341	936.105	1546.23	1868.07	11387.4	180.265	775.711	3346.44	524.443	869.725	18772.3	3665.93	49.4122	13948.9	63.9507	7832.5	757.62	2926.46	639.749	7006.17	570.861	982.236	421.628	1378.25	499.902
AKR1C4	40.3088	28.6346	63.0018	63.1215	98.2351	102.783	13.3273	27.2538	8.06608	6.16348	43.2436	15.2624	144.076	55.1155	27.7862	53.0086	8.79889	52.2966	63.0066	22.8693	7.82483	67.7478	95.5142	18.593	18.9146	33.9292	2.75403	40.062	106.074	15.5617	23.0009	14.8247	19.458	11.9945	3886.24	6.93563	31.4804	47.1732	26.0346	21.9658	27.557	10.2446	23.4362	22.1969	19.5031	12.2345	11.4512	4.08008	5.72362
AKR1D1	85.5825	39.1621	39.7149	118.695	25.4093	51.6509	41.3294	72.8692	22.4078	40.8412	30.1879	50.754	43.9442	37.6269	44.1916	12.5945	49.1647	6.57844	30.7697	41.4011	48.8269	18.482	26.8285	26.3766	34.6659	31.7142	19.3024	54.1655	32.0438	19.5827	44.6878	25.7282	38.0019	38.5168	30.1151	25.7508	28.1027	24.1303	32.1616	32.3667	13.5235	27.882	21.0692	33.2377	22.8222	34.9715	10.2977	9.511	19.9956
AKR7A2	642.019	961.789	849.797	787.456	821.659	1467.11	721.754	960.168	939.206	1038.89	1971.31	516.588	899.936	595.387	743.948	659.192	773.043	630.478	636.422	1376.51	1081.22	641.528	683.216	699.7	1306.08	622.165	756.319	737.674	1207.86	512.669	693.526	1129.06	756.265	850.597	1235.04	713.164	789.841	737.91	921.226	855.29	980.927	848.465	715.707	743.869	792.706	780.235	789.473	789.562	759.891
AKR7A3	317.42	277.743	275.887	460.646	879.548	534.745	405.438	455.142	289.339	422.51	1900.35	316.028	936.552	262.029	461.838	527.792	374.333	258.738	269.92	470.935	352.413	764.538	247.016	231.5	559.452	274.013	297.669	246.471	711.976	239.927	303.409	1077.24	314.026	230.401	647.159	1245.16	601.064	289.548	280.697	288.825	291.851	268.281	220.077	370.813	543.104	360.495	278.947	267.094	248.027
AKT1	600.495	825.651	599.855	612.789	691.245	818.946	754.433	495.793	678.785	872.122	716.218	833.349	836.928	530.958	1420.08	1303.17	799.863	907.235	420.964	729.537	779.2	729.127	1211.3	804.354	777.706	701.807	692.014	990.555	536.713	666.868	488.833	712.322	994.136	801.161	575.064	646.916	585.11	792.795	649.986	1004.92	693.958	945.84	675.986	1239.39	842.083	1164.96	842.96	597.83	598.088
AKT2	29.0114	58.7512	82.8846	117.484	83.1112	62.9218	83.0726	67.9729	50.8496	71.2723	53.1866	82.2632	88.0802	67.6086	36.936	62.2499	70.1239	73.1034	67.3791	49.6517	52.3277	63.2416	45.1836	38.4693	34.5074	32.6911	57.3957	28.2823	39.039	52.1386	14.458	40.9899	49.2753	30.2261	34.4378	47.9098	32.684	39.445	39.2362	37.2569	29.5372	48.2996	51.1379	46.7655	53.7448	54.4945	57.7152	48.1763	30.6795
AKT3	308.297	238.956	234.709	298.331	388.062	139.402	228.905	334.499	172.141	315.129	309.006	398.496	425.954	503.101	180.134	203.26	221.704	316.627	159.649	124.557	222.728	188.779	242.213	323.88	513.996	240.165	199.181	209.223	195.954	627.814	377.085	289.323	192.279	272.469	122.333	228.356	336.866	248.506	228.6	220.037	378.015	376.342	328.813	272.104	280.198	237.198	217.457	302.102	311.113
AKTIP	592.682	270.281	583.471	560.794	417.859	1067.5	626.842	457.031	462.45	522.016	1195.93	600.401	662.546	397.65	256.852	1282.42	843.601	572.502	556.471	1760.23	1161.29	350.78	888.453	834.703	849.821	492.843	1115.99	662.467	1482.53	594.527	385.812	478.387	342.146	780.855	280.578	540.376	433.702	369.959	487.11	898.427	837.76	1088.49	877.012	883.508	411.147	683.075	462.189	558.918	732.696
AL109706	185.406	107.777	75.7456	108.291	98.4647	40.0241	74.8821	84.5901	34.3684	64.4026	45.8777	106.218	87.3002	40.888	85.2137	19.1433	60.2999	34.9167	76.9813	66.8361	54.9924	18.1899	50.0265	50.0726	61.2416	67.3939	50.559	30.9335	49.6673	65.4196	49.5429	51.1048	69.2511	39.7054	15.0111	66.7947	11.8275	29.3416	42.1447	34.9387	46.3145	62.2426	57.3417	49.4628	41.6233	2.38129	35.1025	46.3533	45.1053
AL590762.11	105.177	88.6099	117.696	103.031	86.1676	137.684	151.686	71.572	124.251	82.7523	97.8916	121.055	113.053	66.1244	103.355	125.188	91.7442	140.02	112.649	160.252	81.509	112.796	76.7232	115.062	84.9493	70.8701	127.725	112.987	73.3372	158.486	75.1401	95.9	136.716	66.095	109.61	83.5536	184.715	118.152	86.7001	106.154	127.8	84.8958	94.3401	114.379	78.5677	101.65	93.1877	68.0738	114.743
ALAD	135.615	268.304	198.859	214.324	225.311	550.386	388.048	233.034	151.037	193.415	197.756	160.996	194.2	239.285	243.702	277.815	234.929	212.762	117.415	274.524	217.742	118.993	229.487	137.62	223.704	184.838	175.923	185.648	130.227	179.68	242.983	175.625	160.612	150.285	161.299	310.66	164.417	171.299	195.53	268.687	170.925	227.199	310	356.307	168.507	214.464	176.659	201.783	203.481
ALAS1	628.036	862.233	768.243	817.175	905.764	986.205	644.488	875.94	720.423	838.212	939.085	430.5	949.703	855.458	648.534	604.984	811.666	658.038	651.98	1058.97	825.806	833.626	580	385.679	540.514	802.003	336.467	858.3	638.88	704.361	994.681	838.307	1143.72	582.51	655.857	689.214	715.752	437.816	770.331	779.232	450.455	620.135	721.142	558.917	1082.55	658.165	1078.08	810.082	691.748
ALAS2	21.8571	17.4735	17.889	25.5137	31.2215	22.2411	26.3807	30.2153	7.91341	10.5918	14.5439	23.9767	11.3449	13.5892	7.92883	14.7985	9.72412	9.217	15.1057	9.15297	8.84374	7.97477	11.9984	5.68481	8.35713	7.11458	5.87733	5.89546	7.87908	6.17124	7.28969	18.768	8.88746	6.11881	4.23983	8.60855	11.589	8.05277	14.445	8.30535	8.91738	9.51838	5.51746	5.69356	6.57149	7.11378	5.57111	6.07135	6.5089
ALB	65.147	51.609	17.0437	22.4696	67.6609	35.5608	16.4479	44.7177	67.531	35.3002	47.2909	92.2073	81.7416	1895.9	55.8853	65.3681	31.0678	40.2265	37.4981	46.255	39.6893	23.7087	32.5311	13.0405	40.3598	14.4255	24.6223	31.1903	15.3166	26.1217	15.7363	33.1109	9.507	21.5475	3116.42	29.2528	13.1348	19.6272	24.0562	3.96928	45.7763	24.9014	13.4123	15.5962	77.7233	30.3371	23.857	16.8203	26.8235
ALCAM	1216.34	5252.34	1245.45	2245.31	1166.47	5205.28	2506.91	2142.26	4448.59	3667.56	1308.36	2207.45	1607.35	708.414	1943.55	2588.34	1076.93	2040.43	1422.05	3435.29	1742.56	1477.16	2823.03	1571.95	2308.78	1021.89	5360.3	1956.69	4076.7	925.532	1738.47	777.051	1800.25	1577.77	715.957	2425.97	2314.27	652.224	733.563	2286.91	912.63	2598.57	1627.14	2579.46	1168.87	3109.06	2004.76	1434.93	2620.7
ALDH18A1	1090	660.88	743.944	659.416	638.075	763.559	1321.19	707.996	707.004	1137.34	978.674	712.532	1247.86	1114.99	673.49	1853.89	1732.98	779.664	1243.68	620.63	593.357	2003.94	2433.02	581.728	1283.1	1159.26	1170.25	1608.27	1082.02	1427.92	745.761	938.269	890.128	1126.07	1135.16	1087.96	827.229	1560.72	1244.49	1681.75	875.079	794.311	891.862	920.112	748.633	1118.56	1183.85	1445.63	680.191
ALDH1A1	653.038	909.253	379.945	319.113	513.612	883.737	106.062	1135.76	143.118	1781.19	517.877	957.766	3102.09	4143.77	1723.75	37.4913	169.609	219.849	940.599	291.185	1589.31	484.466	2248.52	464.114	266.828	260.072	262.535	393.847	1426.56	260.504	708.54	3249.37	54.0513	1604.33	3670.86	715.561	145.796	1195.19	490.84	341.602	529.737	1262.73	904.41	461.092	1392.28	572.035	125.311	546.364	379.564
ALDH1A2	142.39	26.175	44.7912	152.86	77.6162	80.0653	51.0542	170.155	16.7527	94.3663	84.2317	41.815	45.5676	36.8141	98.4544	65.4198	21.478	34.0189	135.024	27.3077	55.1135	68.8765	54.3788	41.137	69.4112	10.8715	41.68	115.179	40.6592	64.9987	62.8053	12.2613	55.5511	51.7742	25.247	94.674	38.7877	25.2561	49.5714	25.0229	58.1308	55.9189	26.1075	77.337	74.9458	66.7048	50.2067	43.6247	47.2438
ALDH1A3	372.257	323.255	280.03	171.504	449.547	679.861	535.091	518.832	698.72	470.394	183.495	290.162	622.773	291.066	294.069	397.173	326.705	501.088	252.353	1251.38	398.06	401.586	287.75	482.633	957.679	538.339	153.871	447.879	209.616	1631.5	468.163	590.422	426.411	1004.31	110.745	380.353	1796.31	379.578	601.956	150.773	1059.75	352.898	303.162	641.68	329.16	445.998	478.642	276.849	621.09
ALDH1B1	160.487	111.712	128.841	91.3428	148.596	116.669	164.443	84.58	127.366	183.507	171.823	132.311	145.899	134.804	83.3742	241.744	194.594	137.065	117.336	102.98	89.4617	144.089	162.729	168.311	223.966	200.824	152.786	168.521	68.6365	134.232	108.611	105.71	84.6137	113.538	104.55	125.778	164.6	151.967	142.503	172.587	219.158	88.9062	133.322	152.871	137.725	150.451	141.257	210.589	110.101
ALDH1L1	130.56	169.086	116.723	112.724	89.4427	67.1724	62.4999	75.3983	107.847	125.039	79.6273	126.124	130.629	159.382	112.459	113.508	52.9059	81.9967	133.363	79.3849	123.195	194.191	150.683	93.0154	75.7399	109.174	88.591	151.335	554.007	91.5772	83.1853	86.3988	95.6004	105.435	1740.32	134.39	44.3653	97.7754	93.0647	54.593	95.9394	89.2858	121.062	68.8101	132.045	71.5322	80.934	63.3372	111.98
ALDH2	3162.62	3186.07	5390.65	5592.85	2216.14	8998.95	4120.92	4298.34	6616.91	4080.97	5226.43	4542.5	3814.78	3736.56	3158.23	3618.94	3982.05	5782.51	2281.14	6098.81	2491.33	5642.96	1558.93	1972.15	2098.04	10884.6	3432.9	2685.89	8137.95	1783.17	4814.15	5485.98	1557.22	3035.97	3146.45	7474.55	3611.43	3241.67	2916.87	4677.29	2932.21	3918.69	3753.39	3946.37	6191.75	2257.78	3479.85	1562.32	3222.66
ALDH3A1	362.097	97.755	19.5114	149.003	62.193	744.258	15.0225	86.345	20.6153	48.9915	293.781	103.298	97.2065	75.0897	126.063	16.728	116.563	36.1667	37.669	113.366	121.305	34.3462	419.293	6.94881	64.0285	40.2088	14.1203	79.2049	3232.81	14.7727	29.7751	254.537	83.1238	27.6688	16.761	547.071	12.1656	968.184	33.0062	62.6117	66.1003	105.797	12.4696	26.3426	60.5772	79.1256	6.16022	10.5807	51.2371
ALDH3A2	1428.75	997.997	637.57	1876.04	663.462	3128.52	1261.02	801.069	1991.39	1680.95	856.767	1048.97	2597.23	752.363	1179.97	1043.11	1680.43	1315.86	303.172	1730.62	2074.5	730.682	2742.47	639.907	1493.1	1891.18	4836.42	732.201	4062.95	313.335	498.791	703.62	2119.53	372.234	1048	816.759	514.279	1361.17	822.141	793.896	564.421	1095.56	504.428	430.486	551.184	490.184	488.646	751.937	812.476
ALDH3B1	634.419	600.764	241.204	477.786	709.554	1033.37	470.743	614.678	454.238	437.654	304.474	341.875	427.7	268.686	132.885	251.613	663.611	338.487	491.702	344.168	402.563	667.095	1144.08	206.766	269.788	272.05	588.501	728.369	584.37	135.142	505.416	222.583	451.079	277.188	100.818	457.562	1072.88	271.137	242.13	671.936	233.979	333.655	184.225	327.943	352.176	213.266	150.818	192.099	1118.4
ALDH3B2	93.5811	73.6445	65.2464	54.8131	85.6129	179.288	44.1724	45.2677	39.0871	31.5233	49.6576	45.1476	94.9319	47.0984	81.1792	339.647	92.233	27.4963	44.0123	30.3062	42.8895	210.879	428.188	29.2636	83.4694	393.49	143.946	71.4655	42.6457	9.7065	47.4468	29.8348	45.4419	224.82	33.7563	51.3181	63.2182	40.5391	34.4878	58.24	30.7323	27.8991	68.3864	47.7668	50.1846	17.8977	31.2378	137.048	25.6887
ALDH4A1	69.7814	84.3781	110.949	197.276	112.228	190.167	68.9602	107.247	95.3007	113.692	209.565	110.755	95.4622	74.2764	31.4261	145.472	101.46	82.5334	125.228	132.927	153.365	72.3174	39.971	104.124	189.881	62.0988	74.0015	108.348	141.144	72.2755	102.145	125.041	69.4201	201.88	1047.91	55.7476	65.1741	123.645	117.2	92.3345	133.915	109.731	76.567	84.2713	100.824	117.202	75.8397	107.055	90.6001
ALDH5A1	246.578	256.301	305.239	321.44	131.448	190.712	284.998	459.245	383.402	102.084	597.652	181.702	162.979	212.132	135.482	130.957	295.607	116.025	227.007	340.815	442.526	404.3	139.271	116.167	124.665	158.044	202.348	318.073	324.009	144.455	148.917	118.73	220.458	152.968	88.3804	88.4581	119.738	177.378	268.955	526.437	248.317	427	148.021	74.3351	269.093	350.597	96.0355	169.844	279.926
ALDH6A1	310.363	390.309	441.553	494.613	232.25	1114.61	276.963	330.468	421.501	514.054	572.424	322.957	577.655	197.811	431.214	256.687	634.961	234.317	196.81	1192.76	769.027	329.013	302.876	200.482	438.441	377.052	560.301	260.414	428.315	216.777	176.272	154.226	330.812	169.444	244.036	299.765	203.523	192.837	259.074	279.222	224.768	413.816	215.622	232.207	260.935	337.83	274.849	450.703	504.194
ALDH7A1	177.219	238.182	406.692	270.275	278.736	650.544	179.464	207.722	300.012	251.172	343.503	119.507	602.898	276.529	294.309	171.17	360.643	251.681	356.812	1512.16	275.042	265.899	165.63	425.102	655.061	298.56	432.094	243.413	777.126	646.523	298.872	298.722	235.699	305.018	355.768	278.544	370.745	288.311	317.568	240.711	198.647	346.711	359.908	240.497	248.097	295.019	222.393	478.156	273.688
ALDH8A1	137.346	73.4056	61.3257	103.062	105.492	17.1918	49.3414	52.5984	67.5855	41.9854	34.9524	94.7983	38.8642	84.0404	159.4	56.4197	22.6574	45.5579	37.125	4.13789	43.0639	28.8645	111.918	54.7373	56.2007	54.2897	17.4314	45.4432	13.3613	53.3068	30.1101	29.6355	22.6548	17.0695	83.8341	23.789	52.9165	28.0592	24.8741	15.9834	20.0255	45.9913	95.8367	42.7454	30.0273	20.2581	25.5899	37.0322	33.7598
ALDH9A1	1309.35	2437.27	2717.3	2290.43	1323.32	1750.82	2386.98	2097.98	640.551	1886.31	2981.73	1789.03	2273.58	1803.27	3199.86	1108.3	2256.91	1574.77	1566.32	3643.74	3560.33	1145.17	647.777	1813.92	2230.44	2485.36	1290.54	2135.93	4474.61	1360.96	1725.56	1935.48	1299.23	1502.22	1847.61	2820.02	1618.56	1066.73	1656.57	1491.3	1800.21	2329.16	2513.21	1721.58	1981.78	1795.79	2187.08	2779.92	1542.91
ALDOA	11343.5	6677.27	9346.88	6553.48	7687.9	10362.9	7184.27	7426.52	12736.4	5881.55	10078.2	8516.77	8150.77	8272.01	8563.64	13455	12070.9	10766.7	10626.4	13035.9	4733.76	9781.34	23605.8	9799.75	11731	9677.37	13904.3	13534	13240.8	8973.43	11914.9	14475.1	7166.91	10849	13956.3	10554	22516.3	13628.2	8660.08	11011.5	11472.6	5410.53	9033.84	10640.7	8453.67	8399.47	10614.4	12116.1	8341.23
ALDOAP2	37.8628	31.9238	12.1986	38.195	158.846	14.509	17.0039	77.0412	32.357	16.2466	66.4847	18.9133	8.57833	14.0312	19.4098	8.15601	15.3339	7.88992	9.38558	5.42355	8.62184	30.1014	27.9375	31.6699	2.99501	8.67357	3.58932	9.78405	5.97029	8.36658	13.1934	2.97588	8.1823	1.60907	4.38047	8.5692	4.69756	16.9105	5.44657	17.2436	3.93798	4.47248	1.54423	4.3063	2.40699	7.7125	5.4846	1.29625	21.7537
ALDOB	115.694	58.6105	70.4059	93.5309	115.805	70.4283	62.0098	56.5362	54.4346	80.3053	61.0237	86.1813	58.512	91.9792	59.8941	97.124	78.8779	61.5136	41.6293	56.7559	60.1808	63.0983	50.0952	36.8099	38.5332	43.8633	54.6834	52.3775	102.868	47.9479	47.741	63.125	41.1796	41.261	42.3626	625.854	41.463	49.1265	40.8724	30.4838	42.8505	55.0156	29.6723	36.6375	97.818	40.4804	40.5133	45.4418	46.8357
ALDOC	571.748	494.627	594.562	584.148	386.518	292.766	529.891	519.259	233.573	351.293	1062.79	600.803	494.671	402.737	603.18	409.557	579.753	424.739	291.197	482.52	851.235	291.926	550.78	183.1	366.866	399.706	375.097	452.078	342.985	174.347	595.729	812.163	324.892	391.639	953.088	496.1	910.024	588.281	338.499	650.47	536.567	243.365	371.851	320.043	350.645	336.69	278.489	497.54	211.46
ALG12	145.807	171.778	302.079	248.007	216.7	294.654	333.636	203.124	216.155	198.224	157.143	109.455	152.574	82.5584	122.521	54.7515	81.7456	171.893	91.1578	102.402	200.512	106.858	304.109	162.696	149.418	86.5962	57.8652	135.572	97.0143	77.0866	80.2219	142.618	68.3311	129.583	124.672	169.345	54.5121	161.502	125.021	95.0823	54.1756	159.333	75.8393	37.8145	112.818	188.625	108.677	104.042	91.697
ALG13	482.748	379.458	360.579	460.855	278.723	312.1	421.99	483.178	668.561	332.68	511.658	413.577	323.942	334.759	335.256	370.328	247.839	294.183	237.534	401.229	406.035	373.06	352.712	373.853	313.795	461.635	258.413	257.161	337.763	438.213	367.251	259.011	277.961	396.561	244.451	300.601	225.158	251.226	338.795	274.399	281.92	477.224	464.207	253.396	419.425	266.992	305.095	640.383	426.995
ALG3	801.692	810.708	612.443	719.187	578.86	812.517	714.647	561.409	761.578	791.724	642.607	374.337	670.339	676.771	380.467	1244.31	1073.44	435.58	1090.22	633.485	364.61	1010.82	1155.13	533.385	460.042	650.495	477.377	616.627	519.935	767.036	517.589	917.243	518.622	788.894	2017.88	679.829	943.433	770.746	595.94	811.998	910.938	738.769	567.848	762.377	496.284	499.846	659.66	736.463	540.178
ALG5	2166.81	1988.52	2110.24	2029.68	1537.78	2539.38	1772.02	1788.37	1939.57	1704.71	2123.44	1313.09	2437.01	1669.63	3012.32	1310.54	2348.86	1325.81	2613.53	1549.17	1934.3	1279.38	1937.67	1160.58	1153.81	2452.46	1041.7	1300.14	2194.71	1155.11	1155.06	2257.57	1077.27	1653.5	2117.15	1962.95	794.161	1333.61	1366.88	1649.29	1153.15	1443.8	1623.73	1291.54	2226.71	1248.07	2283.81	1954.27	1444.7
ALG6	637.5	592.355	727.271	685.748	501.192	591.014	727.249	470.073	1139.17	1063.42	664.253	1020.86	1015.35	898.556	1498	1215.05	960.932	635.915	978.525	896.057	1228.37	1012.93	1072.72	700.471	809.281	836.292	824.081	645.14	862.333	669.858	648.476	970.231	1018.7	784.038	811.56	598.468	574.076	576.991	895.829	744.798	672.962	763.535	836.342	861.398	1958.77	1195.63	904.12	1130.9	591.307
ALG8	837.925	820.251	701.999	823.872	470.787	1182.46	812.509	751.876	1110.69	835.703	1680.07	974.628	1597.17	832.935	1157.57	1898	1181.6	539.676	1204.48	1064.44	735.651	2048.25	1311.7	1261.89	1166.44	828.032	390.903	1000.44	1157.85	1861.15	614.99	700.879	1582.56	820.603	1486.93	879.878	1870.63	940.094	747.759	926.739	625.637	648.921	720.323	650.173	930.355	1600.14	884.394	823.767	910.849
ALG9	588.202	306.512	336.83	528.656	244.43	439.355	302.899	424.708	370.101	323.576	640.851	281.705	392.312	301.349	443.185	348.238	309.992	315.401	512.711	672.013	471.758	380.473	799.173	249.446	512.718	395.136	302.858	347.368	286.448	368.488	265.31	460.975	308.422	380.29	221.904	347.573	200.319	248.595	260.946	345.537	292.81	246.26	375.377	442.402	280.639	430.629	307.214	340.872	334.429
ALK	72.0203	100.192	83.3914	120.188	106.678	56.1524	60.3952	64.956	58.0063	62.5907	133.514	67.0855	94.5473	82.9109	102.756	82.0227	62.5671	75.6195	82.1859	63.145	71.9417	91.6928	58.1333	57.2527	20.5235	70.8013	59.4343	58.4038	82.2251	43.0284	32.272	90.347	72.8756	34.6818	36.1371	91.5442	54.3901	58.3079	59.3734	41.9554	90.6259	45.8859	406.289	51.989	101.813	79.8341	51.3908	51.1726	57.5035
ALKBH1	617.55	584.047	649.557	662.65	608.928	673.898	621.973	612.624	758.492	743.768	657.47	914.233	677.959	647.302	942.385	600.58	618.411	483.529	485.369	1038.4	639.403	469.043	814.387	456.682	544.003	570.299	826.529	647.178	531.449	494.962	562.384	565.469	628.601	513.736	617.249	546.266	388.312	577.574	588.701	523.776	679.533	645.994	621.336	559.179	558.627	813.81	455.174	467.945	615.551
ALKBH4	166.786	221.814	153.774	105.266	51.51	187.602	169.579	240.238	135.852	186.534	193.06	218.386	83.246	145.616	80.7827	184.553	184.988	105.19	313.865	279.744	149.449	139.31	155.877	179.656	169.857	115.739	170.503	164.718	100.008	208.614	91.5993	191.093	186.758	168.082	145.624	184.718	240.447	188.14	185.711	234.423	246.514	214.255	149.141	189.723	118.994	149.616	113.194	90.5204	88.4526
ALLC	189.398	135.369	57.7263	84.1971	85.73	40.6988	111.227	144.108	67.0631	62.5962	22.311	44.0798	133.222	142.744	108.487	148.569	107.254	35.9718	19.7876	62.9275	193.315	104.924	77.5958	46.7543	101.784	94.9611	62.5605	90.5699	13.5728	56.2211	68.3008	132.934	24.3377	14.62	95.2755	132.277	49.6513	82.9014	29.4995	36.1683	26.4002	33.5473	18.8121	22.8407	61.4276	86.3864	97.6251	66.9743	93.1772
ALMS1	356.373	360.082	408.142	420.637	285.006	246.607	385.05	439.385	288.476	368.726	413.249	391.976	377.58	290.113	433.565	357.211	246.581	287.625	321.904	374.158	417.063	238.822	220.727	356.589	358.041	272.793	382.671	287.979	287.144	282.167	356.775	338.843	388.529	288.318	208.077	243.876	212.833	312.239	306.972	231.513	302.238	309.324	334.233	293.181	240.397	317.044	247.389	259.402	264.51
ALOX12	26.9625	77.3345	136.56	28.0272	43.6495	59.551	25.8266	14.2578	72.1313	14.9736	15.5825	27.8789	57.6357	100.121	26.3255	84.6645	57.484	66.8023	13.0518	84.9488	17.1371	113.075	56.8109	52.7148	71.1305	30.644	12.36	31.6414	46.3187	39.8298	31.3568	56.1088	47.4035	7.97034	14.0028	11.9555	8.89478	70.3105	11.0579	8.04868	33.8355	119.63	9.96145	41.7947	13.9428	42.7458	34.4733	19.6364	43.1222
ALOX12B	34.0042	26.1792	18.6032	49.4782	25.3429	31.954	21.0022	26.1827	18.4218	11.0025	26.9996	20.5431	8.82104	27.3484	42.6595	26.3361	9.80804	7.41429	5.97153	11.0469	7.14604	12.844	10.0644	11.492	10.8302	9.23596	4.21962	7.54328	12.7341	17.3366	9.41977	10.6785	9.84877	4.64349	12.9628	17.9518	8.21544	16.351	5.68705	7.44776	28.8606	16.4301	2.95814	6.64479	31.2454	12.8198	4.68779	7.81279	9.01008
ALOX12P2	175.498	111.225	46.7284	54.375	42.577	73.5309	50.5748	60.3655	53.9325	57.1289	138.845	122.642	61.9776	61.8165	28.5869	44.8613	83.0769	56.6543	81.4145	83.6769	48.9697	96.946	142.926	23.0481	72.474	52.8377	168.136	83.9301	177.668	96.6314	30.0204	125.999	36.9669	22.5879	100.277	64.5069	107.859	37.5591	26.576	74.7801	34.6295	42.2583	65.5204	68.7038	50.6698	114.915	78.4219	138.483	121.498
ALOX15	35.9136	20.9876	17.1833	22.4175	19.0398	20.3398	13.1708	95.9118	8.60424	10.276	12.6194	12.1814	8.56327	10.1474	11.1251	6.60071	11.5452	7.97195	4.46579	8.35518	41.0226	4.42766	16.8164	5.24723	35.8151	4.18644	4.44862	6.27354	4.26668	5.64339	10.8918	7.98977	6.4307	8.78856	3.00504	8.80268	4.09435	5.32595	27.98	23.6295	2.96841	6.7002	6.9159	6.67739	6.7102	4.69068	7.6843	2.9753	2.42835
ALOX15B	40.2941	4574.71	339.525	1011.1	29.9828	651.877	702.735	801.444	280.333	54.3944	1195.25	539.502	502.766	155.266	116.967	155.223	81.795	290.103	25.4063	405.379	1528.22	123.95	179.17	297.724	258.74	130.333	263.866	1187.16	52.7458	81.4731	498.901	187.751	709.902	114.929	68.1158	206.663	117.609	95.8329	322.505	532.89	233.456	231.326	139.805	99.0515	151.459	101.637	676.219	1062.46	657.782
ALOX5	429.213	395.987	388.891	405.433	646.256	109.402	259.109	400.69	226.845	273.131	465.024	600.698	174.351	231.37	163.873	92.6499	163.521	713.787	175.355	75.3092	553.46	207.565	305.698	353.902	145.173	397.35	153.682	381.576	144.143	95.2794	951.491	312.861	169.9	313.189	49.9767	473.859	290.397	175.709	423.871	446.024	428.616	350.079	373.303	376.476	499.832	338.672	378.898	266.674	324.812
ALOX5AP	1462.92	1793.65	2647.53	1914.1	1754.98	585.645	1758.15	2012.35	1421.13	2316.37	2854.89	2983.87	2557.57	1598.35	717.756	592.644	626.153	3904.65	2316.77	542.854	3849.81	1394.5	1068.27	1619.88	1071.96	2621.22	1054.63	1559.25	1231.6	674.39	2698.56	2507.93	583.688	2525.14	222.286	848.376	1235.55	1259.06	2490.39	3970.94	2008.78	2556.64	2272.96	3521.68	3843.13	1851.68	4467.55	2887.44	2631.93
ALOXE3	190.685	200.675	106.811	208.179	139.586	196.222	113.195	160.028	118.359	142.459	152.065	145.484	95.2072	149.781	135.21	64.9103	134.908	75.4268	96.4082	107.828	102.832	140.271	98.5227	65.709	76.6298	60.6052	81.5142	70.7491	136.363	85.0792	87.6696	81.788	104.104	81.4152	89.3837	81.9864	77.6557	61.6261	77.2049	61.391	70.6322	95.0357	74.1224	64.1329	104.295	78.3385	75.6168	90.996	82.1312
ALPI	16.8412	10.242	10.8903	15.1279	17.4041	10.1029	11.3903	12.5279	6.91995	7.25962	6.43205	10.9433	10.4055	8.1941	8.73081	7.71755	8.69627	5.86699	4.40414	16.882	5.11555	9.81741	5.19283	3.50173	4.11677	4.00568	4.00003	4.03991	4.10817	6.3228	5.30004	4.70237	5.29901	3.55303	3.6809	4.24465	5.61683	4.59891	5.45495	5.479	6.44046	3.8346	3.94985	4.58704	3.33252	4.23798	4.41033	3.16	5.4375
ALPK1	265.374	216.606	399.4	99.8411	303.605	171.225	153.313	268.653	251.502	99.4508	172.343	288.114	225.71	127.026	386.357	171.476	178.477	43.8854	221.158	219.455	280.633	94.9082	227.402	245.537	148.933	195.893	178.581	149.863	156.994	138.807	169.644	171.998	141.698	198.81	129.795	298.679	171.396	151.133	125.274	89.3261	140.538	223.837	48.4745	189.033	108.299	293.199	125.118	188.001	164.298
ALPK3	52.0838	107.325	128.06	260.969	176.28	347.805	111.075	68.6038	298.907	146.882	329.804	120.158	309.04	69.6872	84.3939	89.9964	433.605	55.5956	81.6369	195.103	76.8548	98.1317	81.4827	75.7368	547.216	119.813	126.991	76.8565	453.518	336.697	67.3907	213.608	285.468	62.5082	335.397	124.433	344.183	152.169	69.316	164.113	108.213	132.71	73.1964	126.667	88.5089	260.17	277.486	44.8193	123.533
ALPL	180.129	454.405	369.514	863.12	243.354	1128.8	328.756	367.96	329.518	301.028	92.7655	285.714	336.558	210.906	429.465	97.0507	196.215	1071.25	73.1422	679.187	292.296	468.321	111.129	90.9529	85.2968	429.036	2189.24	199.341	265.429	191.006	115.431	582.427	65.1293	252.586	16.9961	613.544	107.246	94.5153	309.305	344.844	323.684	491.086	451.99	44.6089	118.125	265.9	75.0426	193.342	661.463
ALPP	22.476	11.8695	17.529	23.3915	21.1119	11.6743	12.5371	16.4319	8.75684	10.444	13.0646	16.0671	18.8043	11.1317	7.92784	20.3363	9.53965	6.80886	10.8109	5.84859	6.35399	7.12638	116.212	5.14227	6.72213	4.25918	7.21512	7.40659	14.0216	4.24617	5.42303	6.1488	6.20387	3.41689	4.89719	6.1152	7.38595	6.12247	4.62062	3.61077	6.32182	7.1837	4.10764	4.08007	5.15194	6.56895	4.21329	3.59217	3.41474
ALPPL2	159.077	135.373	72.5994	186.851	130.679	71.6379	46.5408	97.4068	217.06	61.2148	168.783	146.933	91.0263	91.6051	77.0664	177.087	103.766	97.1068	104.721	104.157	95.7414	143.214	82.6983	48.287	88.2378	147.218	44.2459	73.9586	337.747	67.9836	97.9012	227.972	129.835	62.1174	80.8199	83.6342	99.5311	79.1496	107.942	96.9072	81.8791	96.3771	48.5778	80.8945	191.925	101.995	79.8555	55.1146	56.7286
ALS2CL	609.169	375.938	282.821	315.371	683.759	375.36	281.122	192.529	391.622	343.672	263.503	508.095	378.661	430.909	371.687	408.732	422.275	241.446	320.23	374.809	238.685	455.191	493.476	243.887	364.571	281.523	250.877	210.412	454.894	190.627	360.869	374.098	354.474	236.761	254.102	602.252	314.555	280.233	333.275	374.899	367.071	277.196	382.742	246.769	355.29	342.412	214.743	196.1	421.845
ALX1	21.7954	31.3768	53.0469	28.0438	31.7129	20.4977	22.3921	18.3442	26.2031	28.9403	21.8546	237.376	57.9913	239.096	95.2226	31.3234	12.0016	94.9476	188.044	17.0642	15.2946	27.0493	16.5088	24.9583	111.784	49.7468	16.1224	19.9206	12.2319	14.2808	44.8932	23.7276	23.3356	17.5463	13.6768	14.264	60.7161	71.9171	42.3451	12.2726	24.7399	81.7007	9.99203	12.2561	84.3652	13.9002	80.5475	18.1317	15.151
ALX3	163.864	21.4754	101.376	66.674	154.995	98.1538	21.3614	61.8434	29.4651	95.3381	23.5547	146.288	133.185	38.4741	50.592	170.922	27.2114	16.4706	84.5987	16.5889	67.1293	67.4669	48.5521	29.9907	107.369	16.4379	189.731	109.447	101.958	57.8128	66.5783	103.762	121.234	31.5062	96.4215	83.1996	40.5525	44.6962	46.9904	63.4812	70.1746	39.57	51.5134	68.3581	18.8917	89.2571	53.5501	35.7368	13.4665
ALX4	43.112	59.1973	58.3783	74.5007	46.2647	13.9607	16.6541	22.3343	27.5806	40.8069	24.2461	33.4883	30.4962	26.567	47.9739	31.7547	26.6378	22.872	28.5766	17.7327	21.3948	19.0996	25.6805	13.5804	14.0831	59.282	18.2726	22.8767	17.4376	23.7805	15.7788	47.9139	14.8789	12.279	13.8665	8.88601	13.6332	13.6002	11.9321	20.3764	57.2384	14.5271	14.6073	23.5659	42.8396	20.5955	64.8135	10.9743	10.3447
AMACR	30.037	31.9378	27.479	26.8297	37.0594	17.0695	18.4411	18.4648	49.5372	21.6332	35.6189	55.0791	46.4772	59.3123	41.339	7.66388	14.4426	25.3438	9.79289	14.3104	11.8329	46.6059	9.65663	21.5703	35.0984	32.7156	4.70274	18.0252	18.5831	11.1041	4.16685	15.6575	21.3375	6.698	86.1745	7.7932	12.3833	14.6451	8.3991	4.72024	26.9962	5.92004	15.9491	3.47768	10.3122	16.6035	11.2462	4.09	7.41465
AMBN	62.8015	35.5705	26.3009	76.403	51.3703	38.5172	41.1978	24.7674	32.5158	31.4231	33.8322	67.7721	32.4336	45.09	18.1204	14.4725	32.3858	28.3772	74.5762	28.9348	33.4995	18.6259	23.2888	4.07062	23.1716	45.5798	18.6656	19.768	23.472	51.2992	47.1689	30.8385	28.5395	12.6983	17.0024	26.3654	21.9044	65.4664	18.2382	11.5388	9.75945	19.9795	13.8753	12.4053	19.5392	18.925	29.1945	12.5225	22.5968
AMBP	63.3903	75.1144	107.403	111.709	136.001	95.1742	87.0644	122.32	71.4212	126.853	244.162	41.555	281.95	671.082	76.182	179.481	86.34	28.9161	40.1285	78.4284	77.0233	64.328	57.5525	51.7714	67.1884	48.4708	69.676	49.2125	86.2926	74.7989	68.2019	76.9344	41.9572	57.703	3527.55	29.0393	57.0801	80.9468	64.9116	74.4743	63.3081	56.3827	35.6639	62.858	73.5965	83.336	55.9358	32.4378	61.6001
AMBRA1	234.983	284.142	299.44	244.789	184.651	242.778	295.663	237.234	267.314	157.835	145.631	256.478	197.629	176.506	278.579	301.182	199.996	258.69	161.188	305.865	221.746	189.846	236.135	177.555	234.553	256.896	169.173	176.446	192.741	202.726	226.845	140.599	318.608	165.207	187.681	240.072	245.648	189.352	188.331	227.793	226.191	211.071	337.554	209.635	220.619	239.055	210.491	228.605	278.501
AMD1	662.609	741.145	667.689	763.579	419.979	355.612	296.887	635.856	1299.26	740.46	759.722	725.88	792.261	696.754	731.582	945.684	758.82	491.481	661.525	772.079	466.644	638.696	874.043	791.551	496.239	1210.11	402.702	540.162	409.976	767.818	706.681	742.048	1931.37	816.027	955.444	652.184	435.123	733.886	593.607	623.038	493.484	630.908	792.74	513.564	584.157	621.632	603.822	639.73	527.913
AMELX	110.302	56.6432	55.3967	109.522	130.432	15.0742	111.689	80.545	70.5426	27.6159	60.1074	120.596	48.2033	92.2621	44.4299	23.1904	44.4462	31.2158	25.4075	48.3432	49.8558	37.1398	52.195	40.8402	53.0372	47.093	18.3388	29.3761	42.4939	34.2832	39.1085	33.1467	33.9562	15.3179	50.7437	51.1269	42.5268	28.0678	34.6282	13.3128	10.881	7.31215	6.42296	14.2603	30.978	34.8647	28.5223	42.358	16.9873
AMELY	247.17	86.3422	117.225	38.8299	118.329	39.8604	37.425	91.1867	44.6179	76.7809	17.541	68.5983	142.828	116.083	97.0771	140.447	111.446	74.7144	79.6151	33.5773	50.1117	35.2828	29.1715	49.7826	56.3589	55.0476	11.3503	99.1599	10.4051	59.0748	57.8904	12.428	46.531	98.4711	21.1504	69.2242	40.0236	106.745	30.4083	74.431	11.1595	104.663	54.2532	50.6634	16.7398	72.1159	23.9869	64.6228	31.1541
AMFR	377.376	441.346	483.529	369.361	804.109	343.264	448.964	357.267	174.53	236.724	469.208	365.194	419.31	229.443	209.461	230.336	535.818	311.433	259.163	243.161	383.787	264.425	298.814	425.536	310.009	195.143	648.607	467.428	210.163	169.47	404.563	335.64	285.778	350.062	382.298	230.174	153.009	385.449	223.618	424.298	259.518	282.862	386.889	536.92	378.2	194.238	178.856	366.63	331.301
AMHR2	35.0222	21.5881	29.4048	91.6004	33.2711	34.6196	26.9912	26.2353	13.4658	13.5032	21.5974	66.1745	33.4786	26.7229	24.1354	44.1437	16.9404	29.0475	18.6	12.8735	17.7868	11.49	25.5473	8.0667	27.7257	12.5851	23.8392	21.3059	21.4328	12.1481	12.7289	17.4489	27.2169	6.24207	7.07705	29.512	15.1462	16.3297	11.7856	10.8662	9.92209	9.08319	23.0459	11.0976	22.8796	6.98204	15.9786	10.9941	17.9649
AMIGO2	964.217	835.792	1256.27	1019.27	3782.15	321.476	5085.06	3683.38	358.196	1164.79	1527.2	780.383	2819.63	606.179	1159.35	248.562	1117.77	3315.9	214.406	2355.23	1327.77	658.104	556.07	1587.48	1440.98	927.007	327.73	5340.03	359.151	4082.22	1243.76	365.712	1466.68	2069.04	657.451	1057	598.053	5664.41	1935	5474.71	3198.06	1767.64	1552.86	2585.35	1535	1150.17	2512.48	1911.79	3956.05
AMMECR1	290.096	439.422	344.208	265.254	371.562	294.578	206.609	250.593	217.295	252.134	294.385	261.498	480.766	272.487	719.439	518.057	280.084	305.116	313.757	714.055	471.478	497.773	531.163	312.854	245.09	321.084	388.591	469.344	299.733	362.876	365.845	458.737	428.08	564.924	378.833	414.22	667.634	302.475	712.77	429.421	378.693	356.222	334.718	470.426	548.228	261.602	480.468	411.398	675.641
AMN	272.712	123.859	155.067	102.096	51.8535	36.3001	128.102	39.7948	151.704	101.275	20.9633	177.229	125.133	181.669	43.3054	127.581	47.0006	47.5332	83.1983	82.5175	57.0935	49.8977	183.992	80.7937	23.083	114.317	23.9971	111.184	56.0589	96.3023	141.114	158.533	39.1256	64.8057	64.9037	61.862	40.4491	115.158	119.891	64.8205	105.361	69.0151	39.9019	49.9596	87.4977	121.238	166.064	50.9967	37.5404
AMOT	155.235	128.709	68.6449	93.7311	33.5819	104.211	81.7599	136.712	64.4419	72.6572	78.4027	153.841	128.205	36.7885	122.639	83.8426	53.8576	108.201	53.8286	71.8856	56.0282	117.278	139.742	33.818	36.3644	64.0758	79.4256	81.2598	106.126	91.1469	49.2225	24.2391	109.217	64.5796	96.5017	33.337	65.0217	71.614	40.5142	87.3043	95.2885	105.115	64.3331	74.9622	107.297	43.4375	52.4762	65.2233	44.5279
AMOTL2	460.014	643.5	498.594	402.518	357.547	402.646	502.825	730.089	1810.01	1400.99	460.559	459.339	511.014	536.65	479.944	965.926	1020.29	674.073	828.895	436.142	449.857	525.563	625.455	647.976	740.101	840.525	562.336	1324.86	569.079	607.181	358.282	513.571	811.926	820.544	187.965	339.275	450.593	836.888	632.978	504.087	852.721	690.998	840.525	451.093	383.119	546.476	482.438	601.603	1058.4
AMPD1	405.066	170.532	336.442	204.475	218.511	164.912	149.842	219.105	143.795	203.205	146.439	248.877	87.9841	152.709	74.6281	101.707	96.6283	139.769	79.8844	67.5189	165.81	78.9369	73.2881	55.8357	96.8581	191.34	74.1948	72.623	109.413	80.7528	88.5214	78.2916	91.7305	79.3162	35.3406	139.188	44.2313	83.6318	44.0003	70.3462	149.658	122.475	81.9944	114.089	87.0223	163.429	84.094	83.0558	291.599
AMPD2	655.58	634.868	850.256	782.291	665.223	440.276	781.851	806.87	452.348	1480.81	895.871	691.791	650.266	763.201	584.479	555.927	795.32	707.732	808.791	321.866	651.041	778.446	674.355	586.632	988.069	679.86	916.35	669.289	722.028	911.177	896.597	817.066	548.155	874.336	869.234	505.634	511.35	842.456	922.246	751.242	800.333	879.963	928.501	748.023	499.33	491.047	837.974	681.201	736.281
AMPD3	1030.08	523.549	556.159	543.984	500.931	475.627	547.137	619.427	622.035	506.267	630.78	761.193	441.199	692.009	729.428	265.01	436.991	559.984	571.052	254.085	503.836	649.123	806.462	429.405	560.859	489.933	280.966	703.04	552.081	160.415	678.427	462.14	236.874	759.954	227.135	261.29	458.066	375.689	440.141	427.89	566.485	532.366	578.444	451.314	718.909	579.404	599.079	525.727	575.516
AMPH	138.126	112.457	168.444	217.637	258.839	30.0001	134.359	101.527	68.9215	66.0766	113.429	88.9919	109.383	94.6439	778.844	82.7609	65.4427	149.956	68.9695	47.2445	74.2475	97.4457	93.9195	85.1374	401.642	67.4502	126.178	101.991	81.1294	70.8584	102.439	65.8282	200.371	80.4244	20.8545	78.1454	23.1915	65.7892	78.8347	45.349	79.3809	81.2139	575.085	68.2684	96.8552	137.011	82.457	140.201	67.9647
AMT	543.708	676.605	1033.07	641.298	445.975	606.259	634.971	676.056	350.942	322.351	896.232	500.836	471.904	641.442	349.526	52.0899	429.429	581.717	153.761	1305.67	374.833	180.144	227.728	243.903	512.972	290.519	571.809	812.88	315.213	555.209	375.281	332.208	589.453	316.422	851.807	712.172	302.447	215.96	423.696	641.374	410.419	501.377	514.195	290.417	339.536	392.248	299.151	566.441	568.075
AMZ2	1267.06	1567.83	1103.35	1026.33	917.566	1416.71	1178.57	1254.98	1331.1	1392.17	1791.69	1292.83	1129.27	993.351	1102.02	1468.06	1067.99	1065.98	1322.21	1561.36	1654.35	1037.77	1261.26	1363.49	1370.52	1082.83	1373.3	1453.35	1336.98	1107.75	1179.79	924.345	2699.11	1247.04	2235.04	717.199	1559.41	1336.42	1186.51	1476.8	1190.94	1231.84	1156.97	1094.53	1285.49	1308.78	1064.78	1017.37	897.014
ANAPC10	180.685	252.839	218.25	170.056	90.4954	179.812	154.695	183.165	317.518	143.029	180.078	143.517	122.89	98.9638	213.271	147.78	159.287	121.358	249.319	242.229	256.133	160.21	235.237	213.608	139.974	316.381	214.051	176.494	156.135	270.764	185.851	133.734	334.202	221.852	149.527	100.314	133.972	254.718	295.2	206.207	179.643	428.362	386.561	324.1	361.278	126.39	257.634	193.5	179.232
ANAPC13	1454.96	1913.06	1395.11	1605.3	1437.5	1268.55	1534.14	1568.41	1990.27	1718.86	1614.8	1309.72	1009.62	1260.74	954.383	2116.96	1586.94	1352.49	1519.05	2017.83	1640.21	1540.83	1206.97	1269.64	1064.62	1289.48	765.25	1187.1	1282.87	1114.66	934.521	1414	1365.91	1209.8	1535.37	992.479	1596.2	862.137	1133.3	1062.13	1225.58	1162.26	1293.48	1249.31	993.853	1338.79	1274.22	1087.5	997.702
ANAPC15	677.227	587.353	613.978	700.262	540.048	559.023	493.885	615.344	553.087	486.971	597.699	576.162	607.587	545.605	493.012	515.25	566.623	424.95	546.98	722.983	479.773	639.194	348.315	416.302	547.667	660.689	256.523	426.559	602.984	615.539	537.824	526.31	262.981	524.509	685.59	667.636	646.193	664.16	549.052	515.401	417.755	395.443	357.495	628.215	486.607	961.733	433.413	426.385	385.448
ANAPC2	409.222	344.404	237.001	401.819	387.455	307.109	443.884	353.38	289.092	377.781	252.999	300.109	228.428	322.843	553.276	405.562	224.554	359.361	232.743	268.109	369.308	297.751	280.434	238.938	295.845	215.905	340.445	271.425	182.455	330.504	331.446	268.486	401.039	319.958	189.956	389.151	563.142	353.031	346.915	432.426	429.228	449.644	313.965	304.49	265.852	424.679	341.176	247.641	388.512
ANAPC5	1211.85	941.399	1408.6	1104.36	1128.83	1634.66	1088	1424.83	1435.24	1247.55	866.461	1113.07	1453.62	1847.24	1082.69	1714.99	1665.38	1110.26	1353.98	1076.51	813.707	1409.43	1756.32	972.559	1196.67	1460.62	1375.12	1022.99	1099.47	1819.34	1202.05	1529.93	1267.21	1167.76	2003.47	1258.61	2050.81	1191.12	1714.62	1390.42	1064.55	1122.63	1194.89	931.747	1019.63	1187.66	1110.39	947.268	979.183
ANG	310.481	306.687	480.941	293.369	725.27	338.365	186.559	310.434	225.126	230.218	243.29	484.217	132.566	356.796	177.306	350.617	687.067	275.627	50.3546	542.961	469.992	458.036	257.754	118.169	247.174	183.498	429.264	76.7574	600.803	135.61	184.959	739.624	106.274	150.988	246.613	2868.46	135.749	133.299	167.362	179.389	252.779	317.499	231.874	156.148	669.705	277.542	206.626	339.513	235.078
ANGEL1	182.328	323.257	363.305	466.728	267.032	213.13	275.073	263.299	342.404	251.835	281.471	256.505	389.493	342.211	516.569	330.274	235.595	222.194	254.696	369.271	336.397	287.628	341.693	250.659	307.889	330.832	358.229	290.808	218.909	328.899	290.154	361.039	321.708	208.908	603.923	174.252	281.039	270.693	284.282	209.567	290.425	326.69	169.75	223.171	358.062	285.087	203.968	211.456	278.462
ANGEL2	291.493	318.682	476.015	334.556	274.368	441.279	279.504	287.637	312.592	314.514	304.996	322.12	301.435	260.658	368.862	217.386	161.261	366.996	246.168	351.96	313.206	228.854	175.56	323.813	314.147	353.283	416.299	293.336	155.777	304.623	304	237.67	370.596	241.584	217.664	304.3	231.839	200.286	343.207	289.011	313.176	284.04	274.611	225.229	265.17	359.561	320.166	366.623	353.46
ANGPT1	316.63	826.784	346.307	382.277	306.029	356.851	293.495	491.598	151.294	552.394	311.06	340.897	376.63	268.347	216.535	436.057	140.87	251.931	280.675	134.657	271.968	177.678	157.4	91.67	218.5	154.619	133.142	314.769	142.044	109.431	188.748	217.433	168.765	146.205	103.015	403.392	112.011	121.745	151.529	207.017	144.327	595.833	321.185	130.18	239.774	140.432	118.774	216.666	308.582
ANGPT2	68.5282	66.4493	16.1338	88.6479	171.334	67.8833	65.0681	87.9688	120.102	9.91061	19.1016	39.5435	104.179	78.3009	231.756	125.897	230.481	70.2866	139.97	45.0948	27.9363	74.3692	224.924	111.139	215.082	98.4291	224.633	55.5115	155.684	311.267	104.318	29.0359	113.754	86.6961	96.8674	46.6253	235.699	81.201	56.6815	131.043	122.335	58.774	99.164	50.8536	66.5686	111.524	18.2439	126.356	58.721
ANGPT4	86.5455	13.951	50.3686	47.6454	97.7769	147.412	55.9768	27.1397	59.5562	14.2003	28.3551	34.0457	56.4544	50.8099	23.1542	43.1474	37.6312	24.6555	7.46853	9.86637	37.5376	30.6258	56.9819	23.0714	29.7092	22.1592	20.8715	6.76144	11.3169	39.1293	9.03694	30.527	36.763	9.31924	24.3038	33.4077	6.76992	30.7761	28.0985	15.7892	26.2237	9.742	24.6307	29.6795	23.6481	27.4338	27.6686	3.8019	6.77806
ANGPTL2	412.382	380.095	312.636	359.676	827.05	196.961	521.037	335.073	312.986	667.981	334.844	689.65	507.79	531.49	473.915	517.34	799.048	743.533	320.479	209.656	1214.71	430.002	578.386	494.838	1589.13	848.905	494.071	932.848	290.249	561.968	741.176	797.754	405.357	759.817	223.379	412.013	290.88	724.869	629.392	918.829	1216.92	552.183	634.781	457.391	593.28	920.225	1085.77	1417.9	411.38
ANGPTL3	67.8897	41.257	37.3813	21.3387	115.372	16.2641	46.862	17.2312	17.8204	27.4296	38.5062	9.09589	7.06564	2.93542	12.1556	18.3526	37.3755	22.2783	27.674	2.80961	43.9108	38.024	11.7588	6.59719	69.5108	19.9782	33.445	19.8989	4.28643	3.91781	7.92114	2.20524	33.1869	4.66276	262.004	5.25472	35.6062	19.2114	7.0064	8.04718	12.0534	1.02499	3.11105	4.69748	8.7529	3.72007	2.81924	5.69181	23.0585
ANGPTL4	64.8981	81.8684	26.021	116.097	699.613	60.4951	669.835	296.124	41.7178	45.3953	66.0389	85.25	309.344	67.8804	282.037	382.842	248.905	247.119	27.6476	111.821	46.2463	102.948	955.602	287.508	144.782	38.7132	563.756	330.321	214.88	1259.49	248.004	264.572	540.731	633.457	59.6031	80.8369	130.43	226.328	151.557	297.111	157.343	76.9685	84.9379	104.891	231.556	52.1348	1166.27	324.342	855.341
ANGPTL7	17.8404	16.8665	53.8199	15.4555	22.0574	13.0138	8.83372	13.9631	7.41133	12.1675	7.2224	22.4427	13.3492	50.8592	5.91914	59.8586	7.95304	37.64	6.42609	4.9096	6.63642	30.6335	13.0613	7.15008	6.91889	11.3948	7.02673	4.41228	25.1208	10.8208	4.79353	8.41358	4.98517	11.6007	38.2589	40.7979	7.86147	5.91591	6.60278	9.8903	6.12442	6.22944	6.37236	6.0805	26.602	4.31385	34.4011	3.54349	8.40739
ANK1	67.5028	64.1019	47.6493	64.8116	148.951	64.3407	38.4786	38.2777	36.9573	43.0614	35.9538	65.136	30.6383	38.4404	26.6081	25.609	20.0704	41.1296	24.6354	24.1512	27.9821	44.1325	24.6883	53.5751	47.3731	25.0486	29.775	112.729	34.3518	65.4145	39.4648	30.8397	26.8303	37.6458	151.368	201.384	30.4185	36.0111	33.6392	25.0966	37.0167	38.6628	18.0731	23.9831	86.7803	34.0561	21.1998	23.9701	17.4768
ANK2	241.61	166.709	168.541	153.445	147.057	78.4343	110.197	227.833	87.2208	201.165	119.852	155.593	150.798	133.627	64.9638	109.285	101.675	121.995	78.0029	72.2346	261.528	63.9567	74.2935	82.981	145.939	124.251	68.8823	119.121	96.3353	82.9371	114.763	100.293	86.1063	77.6627	39.2155	103.167	78.6032	100.893	105.604	103.041	162.644	234.359	119.051	79.8212	128.926	115.921	69.0062	77.1902	145.288
ANK3	362.067	449.454	892.411	537.704	435.251	205.082	362.651	370.264	3269.5	352.668	728.827	310.823	263.128	483.669	413.831	259.593	588.795	1375.12	375.185	2508.97	549.77	369.305	343.362	452.883	205.141	231.957	238.178	654.449	238.755	741.97	392.81	208.132	354.686	275.366	156.45	568.669	274.875	142.361	255.671	984.877	145.862	568.035	681.067	857.429	276.268	318.34	439.105	741.764	587.973
ANKEF1	111.689	133.152	156.583	51.1486	57.8614	282.511	72.8737	170.822	126.04	75.7957	92.9075	59.621	103.931	158.319	236.86	93.7276	81.799	55.9823	201.816	79.4275	125.701	98.5993	149.298	86.8007	42.9532	81.3253	91.328	175.888	53.0533	6.08898	63.6168	55.8055	83.1576	91.9233	187.883	99.696	48.2303	36.6994	66.0448	103.672	31.784	112.716	77.5928	59.0251	113.121	90.3331	62.3739	87.4226	53.3374
ANKFY1	322.419	218.337	327.905	211.608	278.287	343.536	196.203	202.439	308.172	271.4	334.678	409.342	225.334	408.792	275.342	357.389	232.574	226.718	201.079	428.526	384.631	281.285	207.097	156.262	343.624	263.128	199.988	247.512	273.684	175.849	219.758	302.645	297.939	246.923	121.293	210.791	152.179	230.964	237.478	192.305	254.025	254.792	254.927	238.399	331.593	217.809	132.676	228.484	186.517
ANKH	135.763	96.1427	50.8057	97.8287	35.2975	15.576	16.1375	25.8452	42.3703	69.3035	69.7881	48.9091	168.347	97.6403	68.5038	16.4033	60.0656	125.302	70.0724	77.5063	83.2506	45.0892	55.8046	80.7047	160.761	134.458	56.6603	116.503	55.023	116.405	97.1044	6.43587	11.3437	117.904	34.8865	45.0624	47.1666	112.657	76.0979	84.1661	122.877	116.924	107.821	117.106	82.1398	164.855	54.1317	193.712	90.111
ANKLE2	164.185	118.727	170.689	247.12	241.495	192.581	262.17	180.914	183.866	141.406	126.317	187.723	217.317	255.462	243.526	250.186	207.174	236.154	351.539	129.096	110.924	242.525	254.218	207.593	182.398	417.556	387.577	138.589	127.468	277.943	258.683	195.128	250.303	195.689	132.176	124.388	262.155	647.332	264.898	264.87	225.554	193.555	329.703	270.656	176.616	151.927	271.578	123	241.026
ANKMY1	76.2035	49.5996	60.0855	31.9413	40.4246	59.8606	47.3236	47.2073	13.9491	76.8268	18.2321	36.3693	23.1475	79.7017	68.748	63.4481	26.0457	47.8662	20.6108	29.6581	73.7301	15.8428	19.7717	44.5143	53.9093	29.4822	12.628	16.2739	62.7881	50.9451	72.6284	53.1676	27.043	48.9122	12.027	48.1131	30.8025	68.1043	43.555	72.9956	59.3276	68.1875	33.643	35.2792	74.2115	71.9926	63.8652	59.5561	71.1037
ANKMY2	1004.76	1449.33	784.196	905.98	1569.57	1566.83	1035.84	1405.66	1728.61	989.7	1346.3	962.726	574.038	1236.57	1779.79	940.461	599.956	627.187	1215.85	3295.05	916.615	846.556	1151.06	882.677	1017.1	524.752	572.048	729.277	570	562.448	822.136	1196.85	654.095	1153.82	736.592	1319.62	819.77	522.232	874.049	1004.53	1572.98	1286.02	951.049	1040.7	1300.03	2339.57	725.651	843.532	665.478
ANKRA2	326.141	305.329	298.403	378.437	163.217	407.779	301.048	436	1392.16	604.258	464.928	601.703	639.66	685.293	839.934	652.086	518.67	1030.64	712.769	1377.24	464.816	543.975	403.721	753.582	468.262	601.527	812.132	586.047	458.886	251.234	681.462	576.837	542.89	471.571	497.791	684.741	409.441	535.416	540.275	646.149	415.376	882.498	616.685	514.984	888.238	461.027	718.539	980.573	599.593
ANKRD1	10.4964	84.6601	28.6244	13.5609	68.9074	25.603	17.1956	30.1133	18.0595	10.0109	38.2284	10.8429	29.0863	49.0186	38.6993	9.0097	24.0382	21.9657	28.1134	8.40402	49.995	3.25193	9.83044	25.8397	34.374	30.2435	5.41578	34.0885	13.7224	29.327	39.5711	41.755	29.9486	42.1876	6.41934	36.638	24.7463	18.4673	4.16119	17.0767	36.2406	25.1213	43.2229	18.348	42.3912	8.83881	34.2667	4.17976	26.3259
ANKRD10	1444.93	1352.68	1538.97	864.822	2556.62	1139.98	1145.97	1281.17	1439.3	1101.84	1254.53	1281	1101.56	1547.28	4182.03	495.306	1105.3	1218.21	832.68	716.735	1549.52	1111.69	947.181	806.326	1272.55	1776.26	946.867	1089.23	701.935	564.511	1045.73	1387.42	1028.09	787.296	567.914	1439.98	437.593	837.093	1246.08	1288.22	1090.15	1638.21	1501.32	1080.24	2494.58	1166.49	1819.78	1267.28	1401.56
ANKRD10-IT1	892.766	451.627	442.554	777.991	576.247	675.245	507.107	444.399	517.837	721.083	570.18	977.116	881.818	300.842	609.595	867.972	553.628	524.812	1024.01	559.898	601.999	354.463	517.882	338.685	656.52	1081.28	376.992	499.102	687.056	453.573	450.025	726.843	351.639	467.384	270.788	508.555	370.09	447.935	373.745	484.328	555.153	539.074	317.338	451.535	1048.22	428.165	445.311	400.48	467.533
ANKRD11	406.191	163.444	359.9	239.428	264.784	263.902	251.499	30.2062	345.768	201.651	233.904	266.006	187.945	148.392	122.46	228.742	192.322	249.555	331.736	357.908	234.826	335.63	278.195	216.927	333.36	164.153	383.406	276.744	351.71	333.659	400.957	391.628	210.093	331.98	395.167	371.871	386.169	243.334	303.381	355.437	271.938	292.624	356.757	382.912	205.299	246.927	292.808	256.101	298.69
ANKRD12	334.332	207.811	237.982	245.939	256.512	199.973	204.194	292.243	246.728	261.467	317.859	308.654	140.412	234.263	190.224	191.605	224.836	191.22	176.999	321.016	274.777	160.822	130.623	183.934	157.927	217.845	423.88	132.161	230.542	144.66	341.06	191.142	243.49	251.66	78.6799	243.966	123.899	134.815	226.174	223.171	263.204	207.741	250.458	163.952	189.833	268.404	266.505	208.46	176.779
ANKRD17	727.571	696.793	554.639	724.645	554.294	636.878	492.326	482.404	701.288	440.334	698.036	491.953	588.127	613.807	828.396	508.96	647.977	719.371	482.612	649.522	819.877	596.874	734.65	534.416	526.831	692.328	756.976	714.39	715.168	617.627	569.382	358.647	726.744	774.401	733.181	601.54	572.737	628.135	867.952	689.215	502.801	623.288	748.857	554.693	710.399	628.865	606.635	687.088	811.957
ANKRD2	134.391	58.6975	62.5454	86.7908	53.906	31.7663	31.7186	172.802	69.5028	56.2214	18.56	56.7843	20.8381	33.418	10.1278	21.3674	103.496	54.4075	21.1753	5.85098	8.93484	14.982	72.4815	16.2258	67.683	13.4788	17.5738	16.5322	16.0594	22.3485	18.1817	39.8443	5.10738	7.81468	23.3407	43.8178	76.5588	21.0011	16.4786	28.4482	15.2253	13.638	6.64321	9.01561	8.95905	60.5239	39.7878	29.493	7.04866
ANKRD26	139.975	30.5563	82.093	35.9573	79.8208	39.1436	66.7191	55.3139	64.8692	57.8645	94.0065	79.5277	50.556	67.8589	76.6633	86.5634	126.053	77.745	50.001	73.5961	89.8162	70.8892	54.8683	54.9999	59.383	36.08	53.3655	47.0097	53.0878	59.5348	64.8508	59.0105	115.139	55.5123	101.346	50.693	63.9751	108.311	64.3931	98.7922	92.2371	74.3898	69.3286	70.3063	69.7859	75.3594	38.9708	53.5179	48.9254
ANKRD27	875.87	696.083	776.601	844.341	683.136	775.001	745.729	773.652	617.439	672.337	814.957	792.52	587.462	621.465	681.483	570.855	671.897	610.961	623.418	434.17	648.294	629.241	529.865	1468.74	957.398	513.4	773.615	723.062	610.841	972.676	774.814	416.538	712.154	696.124	886.022	748.931	727.593	661.996	725.878	595.35	549.134	611.448	841.293	476.363	447.059	672.853	609.617	464.242	1134.93
ANKRD28	394.246	537.166	576.667	430.317	402.803	462.585	566.905	400.167	959.597	390.98	453.743	350.103	316.287	256.093	302.947	238.879	366.608	561.405	198.556	492.62	267.471	263.724	353.636	250.323	489.048	374.761	615.875	439.186	317.88	728.819	340.185	340.669	331.623	256.53	127.035	448.189	445.091	429.534	290.223	577.847	396.691	439.543	313.969	296.332	247.99	421.24	288.681	583.928	843.459
ANKRD34C	19.6586	54.3628	26.8909	21.197	13.1838	40.0858	11.0742	33.7414	23.0142	52.2819	48.2133	59.0044	81.7188	4.38921	44.4328	45.4327	64.1146	26.0172	50.7501	41.8176	48.7375	75.474	17.6251	36.8094	41.9082	34.0711	62.998	20.2327	48.8386	25.1897	17.9085	22.937	39.0915	32.4776	24.922	13.5955	29.9299	35.3634	10.059	26.985	34.9886	56.8896	51.4913	32.6021	40.4396	54.3541	52.046	24.106	22.8372
ANKRD36	150.361	146.024	182.559	82.696	150.475	99.4078	256.434	201.629	84.2036	79.7481	78.2875	111.123	73.2718	102.131	152.486	86.5822	37.3019	144.709	83.746	76.2023	89.2403	68.8362	116.087	102.125	89.7888	124.377	179.752	99.1282	39.7907	135.215	80.7908	64.5055	79.7245	69.8816	27.3154	176.726	107.645	93.4791	67.358	42.5701	91.763	93.9177	83.101	91.3298	104.458	107.257	102.429	100.894	107.838
ANKRD36B	1378.12	1238.95	1231.82	663.462	545.251	247.983	675.226	493.392	401.91	458.782	216.004	532.09	199.033	318.657	2618.71	149.593	255.467	1635.03	347.954	721.391	689.276	236.044	218.008	399.768	222.226	418.48	819.896	1621.75	239.846	503.505	644.131	376.774	305.494	487.309	124.958	2577.94	480.362	232.879	519.762	414.853	684.154	723.587	887.928	609.936	1359.76	892.277	646.759	1623.04	914.171
ANKRD36BP2	13.6736	3.91581	4.56014	11.0023	38.885	4.29163	5.96385	10.5307	21.1766	3.30956	17.9402	23.6098	2.44312	3.79027	6.41552	3.13199	3.35867	11.202	1.11618	6.50399	1.97418	12.3333	3.52201	1.96698	0.391837	13.2089	0.966849	32.2559	1.85841	0.699761	1.3633	2.02196	2.04403	10.3909	0.197861	9.52907	1.94378	3.92787	5.61785	0.745494	3.25326	3.20085	1.60603	1.1335	30.6208	7.58937	11.2473	7.41746	0.906078
ANKRD40	355.808	349.479	283.829	311.184	551.101	396.211	398.12	266.615	278.014	278.549	505.542	414.284	423.161	314.016	318.551	314.252	509.678	410.102	343.381	186.009	386.008	272.242	174.734	549.041	163.493	343.486	577.143	255.201	586.783	569.359	369.173	357.982	745.746	200.003	778.2	717.7	376.148	431.713	364.37	612.679	392.876	252.732	396.898	497.218	237.059	319.787	298.058	246.77	331.754
ANKRD46	470.607	820.295	509.529	484.743	587.508	542.455	776.649	666.624	508.944	793.217	747.424	437.548	587.139	343.1	420.695	565.184	770.305	585.771	256.704	1055.72	697.673	400.265	426.357	518.421	390.776	277.481	588.712	843.964	316.721	206.472	364.738	385.28	277.242	290.073	1099.25	421.896	496.934	379.41	542.074	456.013	528.725	673.07	521.527	459.209	507.048	402.083	913.473	402.193	425.922
ANKRD49	989.546	871.598	806.565	671.203	762.63	681.488	806.256	875.483	674.939	870.399	987.204	1067.22	751.221	699.697	933.39	398.093	492.249	603.088	812.689	807.545	629.275	785.439	798.376	813.598	784.353	753.046	450.084	752.397	773.919	680.599	821.971	846.36	624.056	772.837	1029.23	775.57	742.015	580.63	617.287	683.163	605.34	624.174	765.117	657.667	598.422	1421.86	602.223	588.273	637.594
ANKRD53	25.4265	14.7529	34.2284	32.5325	55.0864	53.9294	13.8163	18.5241	56.5724	48.9577	35.7795	123.662	10.6099	16.341	47.783	20.498	14.1079	15.1269	81.9125	25.9529	14.4628	9.07805	7.69004	7.13206	53.2354	14.0777	32.4763	44.3527	6.55021	5.18191	11.8843	12.4432	7.50603	38.9189	5.35782	45.2445	4.52667	39.2957	13.6015	16.0919	35.83	10.5746	3.84258	4.14125	39.7304	10.5936	7.02317	7.84287	19.5678
ANKRD55	98.7138	117.258	82.6395	115.243	62.2833	66.5101	82.2632	131.727	50.1981	72.2442	98.1877	128.945	109.819	83.928	56.9367	114.548	91.2253	65.177	105.553	60.6956	75.9667	39.6745	52.7822	51.6457	84.3195	18.1539	72.3757	86.2272	58.965	56.0481	113.098	63.8171	87.5796	60.9626	30.775	43.7567	52.7335	57.3183	49.5518	69.0326	34.7415	85.3997	49.9964	79.582	41.0432	79.4681	56.961	53.6299	114.874
ANKRD6	214.182	408.394	168.623	235.371	62.1847	232.077	127.403	203.647	228.478	202.893	201.416	206.613	202.771	314.599	271.545	223.997	240.046	154.869	99.7635	164.452	720.183	57.3443	212.927	161.566	290.207	150.395	134.121	398.37	171.394	71.5676	157.351	180.37	359.805	163.556	50.3424	128.945	237.304	131.693	211.09	197.781	238.649	280.274	247.826	112.793	196.512	296.411	95.3384	132.855	198.84
ANKRD7	44.7497	12.759	53.7587	14.2768	24.7735	10.9863	14.2626	9.17313	10.464	10.0163	7.15489	13.3482	11.5267	23.5908	28.7064	8.08287	14.181	9.85771	37.3844	18.1271	17.8127	5.11574	25.4569	34.9512	41.3021	4.95488	17.7233	4.61524	9.29127	21.9054	32.5239	5.74454	76.7492	17.2757	1.94293	62.9599	62.8568	4.25733	2.79906	8.2933	22.5866	7.42461	1.47558	16.0899	3.1529	10.5942	10.0501	1.85589	18.5099
ANKS1A	518.457	754.338	857.672	601.533	425.843	570.767	776.945	786.88	673.068	853.85	611.805	618.624	635.96	461.767	726.447	615.356	859.434	682.623	574.816	623.869	1756.9	632.276	505.602	637.153	656.589	558.115	425.342	707.238	622.952	565.114	580.972	660.828	1220.52	660.993	656.43	663.377	468.123	999.4	555.981	766.444	780.85	690.5	539.857	452.922	693.255	824.137	609.312	486.392	750.287
ANKS1B	16.9874	59.5435	12.7678	57.2172	17.6527	47.6396	11.5104	8.09065	7.7503	9.29619	9.63065	13.3105	52.8984	15.1593	27.8581	18.4248	7.11018	5.46364	8.14145	48.6433	2.92072	8.85144	22.3951	18.6367	5.37245	4.07151	19.8642	5.80789	24.6935	27.0025	5.31558	12.9352	9.89386	4.54822	34.9768	13.1563	5.93545	10.7245	17.4652	31.2119	2.72743	5.98948	9.773	29.1735	6.80475	16.3007	16.2034	4.5166	34.1156
ANKZF1	266.782	280.46	342.264	296.498	192.007	337.892	267.843	387.681	160.935	141.055	113.285	233.38	85.2797	124.568	284.388	243.5	121.085	179.43	140.69	230.842	141.597	117.504	227.655	246.681	334.784	165.725	370.158	219.331	158.795	87.6424	143.509	205.494	209.175	207.429	365.689	195.16	348.195	318.108	220.466	195	206.017	303.093	247.22	96.8625	263.739	228.46	234.609	231.395	335.938
ANO1	191.474	140.19	103.547	120.174	686.978	21.0291	68.7902	75.7036	58.8294	112.29	211.667	179.172	92.4024	127.98	112.439	86.1065	88.2731	163.524	70.6802	58.6982	131.184	42.7645	313.802	740.333	321.579	266.852	136.938	570.856	172.192	157.609	145.438	225.807	178.54	162.423	193.693	733.278	68.7528	299.786	262.999	257.428	232.859	182.236	265.033	113.691	404.507	160.787	375.603	61.8766	1072.73
ANO10	382.329	350.801	321.942	292.901	214.505	492.5	234.777	230.702	298.684	234.229	363.883	264.211	357.969	348.514	119.514	196.877	365.02	174.956	214.838	231.407	231.266	350.656	428.349	224.326	379.766	256.108	210.441	349.303	190.396	432.886	352.777	316.2	555.082	313.833	153.148	253.456	286.622	322.812	355.71	411.061	274.573	254.387	231.186	307.895	344.727	276.994	180.131	266.684	214.187
ANO2	44.6563	111.917	23.4858	57.3192	124.598	26.082	21.8707	23.2815	70.0082	94.2811	7.91978	135.641	20.146	18.8004	73.5682	91.3035	38.6785	76.379	36.8908	24.9179	53.0518	85.2996	54.9264	12.2433	4.80618	15.646	39.6311	34.987	15.6153	7.67117	54.232	54.3883	16.8384	46.4872	57.8233	53.2976	13.0407	8.75122	30.0159	14.5166	54.5628	22.456	11.5931	29.0439	34.9652	6.42011	11.4558	17.8632	25.5326
ANO3	22.0103	74.2498	11.5593	124.725	13.0267	103.143	49.8308	53.59	18.9641	93.2434	53.4871	21.8904	54.9767	101.423	40.3179	59.6389	95.4089	42.8913	31.0691	40.6615	46.4556	123.411	1006.8	25.8833	355.435	232.909	59.9331	37.8069	13.1305	9.69927	53.1503	16.4601	49.5401	69.2772	31.5951	81.4698	20.8878	23.5925	29.694	36.3456	25.3908	44.4059	95.9382	31.3975	44.2578	27.9441	8.73007	38.1573	32.3761
ANP32A	770.275	965.568	1039.76	978.536	1080.43	1051.04	902.034	932.678	1244.57	760.699	795.833	680.18	1031.04	761.61	1012.85	663.424	851.917	786.796	897.715	995.729	1278.76	677.884	424.061	977.968	599.463	898.358	668.451	572.962	682.74	911.536	741.577	751.48	730.541	851.758	1973.25	867.55	760.177	1007.26	828.723	660.695	641.407	828.62	763.36	675.338	838.586	709.693	998.301	723.606	731.594
ANP32A-IT1	96.9563	79.0417	71.1718	13.7076	21.316	42.4653	82.3355	91.7713	86.0107	39.2596	56.5502	13.9195	100.83	57.4561	50.0616	95.1554	55.0568	70.7041	27.0944	63.8709	80.8437	59.2323	13.8142	47.0073	38.1301	35.2059	38.7817	60.5405	42.1461	37.2071	43.8356	52.1763	52.3582	78.9955	47.8097	57.7723	79.3459	88.3482	46.5667	41.222	25.7372	34.5676	40.481	10.1845	49.822	44.2227	42.6268	29.9081	55.4631
ANP32B	3174.97	2466.29	3388.92	3605.28	2854.68	3824.53	3742.88	3815.76	2650.22	2218.9	2897.33	3007.68	1823.04	3296.68	4083.13	4512.42	2708.48	3650.01	3754.37	3659.86	4013.8	4050.97	3449.78	2828.43	3396.17	3877.36	3931.11	2205.27	2110.32	6532.53	4054.5	3029.95	3342.18	3167.53	3044.47	3413.82	5774.35	3393.51	3262.76	3276	2710.19	2984.11	3058.86	3704.28	2247.04	1895.2	4192.31	2676.36	2972.86
ANP32C	18.288	10.027	12.4517	24.1724	26.3602	31.3199	10.3651	16.7644	9.48883	20.413	35.6184	9.46935	15.7346	9.31116	16.9694	13.5794	5.32293	7.29432	19.3215	7.75866	5.1039	3.86067	6.90078	3.44431	8.0725	4.00491	6.76532	12.8668	8.25249	13.2294	2.8498	4.90411	9.92057	23.0692	19.9154	6.6719	8.32477	6.88746	4.11402	4.15742	6.24868	3.67796	4.61837	6.03138	5.37625	6.10859	4.26743	3.30015	17.6624
ANP32D	22.5356	73.613	26.5038	77.8567	104.35	41.275	35.8181	75.3242	28.1999	26.2567	36.1779	43.6759	17.7971	18.0373	37.9865	39.0715	4.80509	45.9957	33.0834	10.8716	6.01005	7.49432	5.93365	4.62436	32.7484	5.61062	17.3536	3.20593	5.45665	3.07337	17.4375	42.1654	5.8552	4.59641	28.2573	34.4521	5.33958	1.78388	5.16083	6.85096	5.90267	21.7981	7.26466	2.05019	3.81626	25.2137	1.24961	7.08043	17.0635
ANP32E	779.841	659.426	1019.4	754.298	455.409	465.337	1201.86	933.513	552.75	1720.68	732.594	1250.33	941.749	828.649	2882.23	1684.94	3821.78	1274.91	1707.94	1444.87	2066.53	682.188	1523.02	1091.88	1606.66	2097.49	3092.62	1305.57	1638.43	1078.98	832.797	675.973	2615.6	1023.31	979.106	715.745	1272.64	1188.31	1688.14	1035.42	953.817	870.915	819.107	1944.05	690.466	1097.7	1982.47	1324.05	917.677
ANPEP	141.568	67.6537	123.727	223.042	68.368	113.957	215.336	75.4687	549.938	380.495	369.119	222.326	64.7937	293.668	1303.66	72.9236	78.9288	432.365	66.1664	543.169	60.2403	24.3127	83.408	49.9279	278.534	34.799	47.9649	47.1818	58.7245	72.0453	402.737	532.833	156.781	156.88	1072.41	32.2378	124.614	116.033	52.6178	135.524	724.941	295.671	225.099	107.35	24.0097	207.586	198.398	115.134	308.004
ANTXR1	187.169	42.6989	54.7221	19.5952	61.4466	60.2271	92.4852	44.4246	34.9281	49.5191	26.1222	133.942	96.9343	50.3938	90.2885	78.5379	70.2398	105.108	32.2385	14.6216	28.2082	77.9508	58.935	49.503	296.195	135.472	60.5851	90.7275	26.0584	40.0183	43.2822	64.4827	69.534	126.907	8.86001	67.8103	30.5992	91.9581	107.34	53.8852	165.268	88.7762	78.4311	56.7554	68.3431	166.256	87.1294	260.871	67.5582
ANXA1	2582.43	3321.98	6104.3	2428.99	6578.2	3861.84	2098.55	4232.62	4633.41	2710.12	3582.92	2755.19	1681.41	2290.16	1873.93	592.6	1537.6	8565.5	3581.67	4334.15	1691.29	2808.17	5028.92	7355.49	3713.16	2615.51	1235.96	11856.3	1718.65	2933.06	7329.31	2941.12	18666	4838.88	547.802	4909.2	11140.8	5444.37	7466.53	7498.72	4823.3	4943.68	6312.97	6477.73	3760.07	4436.45	1882.37	4444.98	10231.6
ANXA10	31.9791	29.4322	17.2497	23.8634	2286.1	32.1271	23.9225	17.0055	28.3957	21.7155	9.68451	55.3466	154.116	17.6208	69.027	41.2377	56.1198	18.3529	760.396	36.3495	125.416	402.13	188.347	27.6139	12.8389	51.6118	13.8284	16.5278	63.9462	50.3552	10.9148	4345.24	46.1918	61.8761	69.6938	12493.8	13.1815	12.8025	7.72942	38.8236	61.3022	80.538	7.15184	42.2307	3599.46	19.3266	10.9913	11.8643	20.5938
ANXA11	1288.07	1157.4	1701.34	1326.33	1694.97	2043.14	2066.71	1569.85	1379.35	1110.76	1651	1146.78	1954.36	1301.93	949.646	1259.44	1161.19	2003.54	3226.23	1594.54	870.124	1527.4	1615.89	1909.5	1272.68	1364.87	723.549	820.529	1801.17	847.192	1351.71	2507.46	893.024	1830.23	1079.62	2059.98	1761.22	1808.05	1629.06	3231.51	2252	2256.74	1664.84	2384.45	1412.43	1415.32	2268.65	1328.82	1924.72
ANXA13	109.612	60.3206	109.57	194.979	242.406	54.443	62.2847	155.037	80.4397	27.5647	27.0688	201.887	186.771	306.298	117.037	343.318	76.1383	72.6167	766.541	61.9219	77.2204	62.8604	58.2303	21.1721	103.756	39.2374	14.5179	17.4758	28.4192	52.3398	58.7254	277.178	42.3644	18.4454	117.687	37.3061	25.5246	13.26	21.6922	18.6748	53.9387	19.7241	21.5497	35.7399	35.3644	90.663	40.0976	46.9119	53.9852
ANXA2	11238.1	11493.7	14286.7	8990.26	22168.3	12754.7	11363.7	12188	9918.09	8489.55	13705.4	10412.7	9506.99	13250.3	13861.9	5922.25	10005.2	10994.1	9473.75	7915.7	15598.2	12136.5	17431.1	18017	13264.5	11611.4	7058.97	13032.8	17099.1	16955.9	14493.8	19160.4	6686.07	15123.4	8621.12	21731.4	15938.9	13741	11309.8	15441.9	13578.3	10977.1	15474.7	12632.3	17113.7	15677.3	14915	14646	12773.5
ANXA2P1	147.257	194.839	121.022	48.7783	166.874	122.478	80.7545	131.442	66.5505	70.4613	73.9242	127.475	106.609	110.23	49.3304	65.0084	143.979	35.6028	45.2227	34.744	138.089	55.6366	92.7065	122.292	50.1053	111.74	54.1987	92.9287	105.139	98.6183	82.6479	99.822	52.8163	94.1918	60.7439	114.372	71.7359	72.6089	37.7232	41.2249	91.8548	78.3218	92.9586	38.4389	77.8507	97.7043	98.6376	43.2525	82.4854
ANXA2P2	2405.02	1817.49	2236.13	2149.56	5192.11	2460.54	1630.37	2006.89	1185.28	1472.69	2095.57	1583.55	1462.78	2262.54	2992.5	1434.64	1709.71	2049.46	1342.79	1328.86	3083.13	2120.66	3917.67	4569.31	2451.2	1732.19	1194.99	1365.24	2863.82	3279.51	2297.44	4146.37	1510.35	3089.64	903.509	3709.1	2264.58	2156.29	1738.05	2823.5	1946.71	1920.41	3574.59	2168.25	4120.09	2761.1	3347.9	3232.82	1997.19
ANXA2P3	100.889	192.527	284.604	221.791	383.541	142.738	212.173	196.753	152.61	98.647	173.126	112.001	231.906	176.198	131.169	135.425	180.462	240.142	98.8454	214.582	348.409	179.338	79.1629	305.034	258.954	240.986	141.101	202.371	215.005	142.954	321.428	170.77	217.449	51.3673	82.9867	445.521	206.812	296.621	173.551	298.181	300.287	224.718	294.769	335.493	193.601	308.836	331.97	249.516	150.529
ANXA3	426.994	677.982	420.435	181.729	1375.78	497.037	124.412	164.824	603.379	378.49	238.593	305.914	239.885	699.607	499.601	194.179	262.387	315.241	1014.83	168.636	1597.93	706.207	891.194	1410.77	412.096	226.889	265.172	1118.72	327.588	65.0382	920.362	654.924	595.519	589.877	49.4156	1744.03	1007.8	747.197	447.523	701.212	474.152	854.616	372.474	880.321	1588.85	546.291	124.068	517.151	927.379
ANXA4	1809.3	3156.76	2963.18	2842.72	5234.44	3908.54	1735.76	2225.3	1923.34	2197.07	4901.22	2035.51	2021.27	6762.88	1401.28	1965.7	1675.83	1907.48	3892.16	1802.29	4101.36	1765.71	1508.34	2927.25	1797.28	2170.58	1350.84	3454.61	5042.59	1232.39	2056.36	11264.4	1020.3	1480.41	1445.52	6748.12	1657.18	1524.41	1584.28	2170.91	2348.28	4022.03	3330.93	2551.01	6314.73	2564.49	2318.68	3225.08	2911.28
ANXA5	3935.6	5155.78	3624.5	3190.02	7670.34	3377.68	3582.68	3298.1	3311.41	3299.91	5519.18	3336.91	3439.29	4683.96	5294.22	3125.58	4046.06	4716.96	3961.21	2972.74	5957.29	4414.92	5867.15	4579.62	5196.12	3547.39	4157.67	5555.55	5444.03	5100.4	5036.97	6639.32	3660.87	4130	2286.18	6692.43	2508.98	5566.02	4602.81	5698.77	5653.21	4496.14	5357.9	3992.23	6018.09	4532.62	4535.3	5232.45	4632.96
ANXA6	2064.34	2167.46	1550.58	2349.26	2015.63	805.019	1481.43	1661.52	696.369	996.019	1837.65	1533.15	1023.06	1534.63	897.253	601.358	915.739	1450.16	1096.78	331.699	675.856	897.563	1092.01	1103.53	1517.92	1283.44	527.639	1146.31	1116.21	1342.43	1858.72	1129.41	391.699	1973.1	1229.46	918.938	434.509	1575.42	1699.9	1084.47	1600.26	1761.07	1916.77	1339.93	1444.4	1123.43	1129.22	2144	737.956
ANXA7	1260.97	1173.85	1423.54	1255.32	1480.85	1742.28	1853.62	1490.12	1535.71	1432.73	1931.94	1627.92	1928.61	1589.49	1017.94	1644.05	1611.38	1817.36	1647.44	1418.06	1167.45	1354.9	2168.03	1781.73	1216.95	1540.74	976.21	1400.75	1607.05	1798.13	1818.12	1635.74	1719.74	1519.49	2396.54	1858.52	2177.32	1399.6	1455.97	1967.6	2332.29	1381.96	1439.66	2285.16	1613.35	1735.34	1352.6	1526.85	1575.9
ANXA9	61.7448	34.4397	19.3623	26.2487	31.9137	41.8182	26.2068	44.328	84.1793	31.7534	90.2243	41.4815	94.7028	463.647	45.0592	61.793	30.5464	36.0656	25.9319	87.228	50.1202	31.4947	124.445	43.4852	53.8379	25.9401	164.6	31.3763	146.114	50.7737	36.1026	105.979	77.3462	33.0134	253.16	92.6537	42.0303	37.6755	74.5079	59.6943	77.6072	49.484	30.0258	40.6945	116.983	116.239	63.9173	44.4166	46.9624
AOAH	438.495	152.497	88.8743	272.374	202.476	88.7308	243.666	151.574	99.037	119.509	233.944	769.042	19.4392	410.528	63.1153	14.1403	22.861	222.902	372.569	11.7765	97.7703	42.0462	91.9058	380.54	102.013	278.576	188.424	60.3988	8.97785	147.581	414.269	294.13	26.775	313.649	38.1142	24.068	184.709	180.774	413.971	114.525	298.969	230.986	267.147	239.695	222.773	158.253	213.71	83.1294	127.706
AOC1	1656.35	564.7	95.6664	774.807	1272.46	30.6618	97.8649	106.415	495.677	104.377	153.389	123.497	1467.03	153.253	32.1859	1930.96	24.6451	130.41	84.6988	92.2109	120.413	424.726	416.974	135.208	263.277	752.768	68.7953	256.678	581.948	84.883	320.781	1135.34	1460.71	47.0234	2654.23	2548.05	303.366	293.932	202.532	97.0699	493.537	247.557	810.932	84.3219	2745.46	104.608	79.3504	1317.37	674.273
AOC2	162.624	135.17	85.3065	141.724	54.6672	66.8711	103.745	73.806	91.1305	125.171	123.155	130.725	128.147	159.473	95.0086	139.07	152.382	121.805	81.5184	159.369	111.587	132.323	117.587	82.4338	112.501	110.98	57.4064	136.792	62.1917	49.0125	124.192	73.0089	123.212	79.5306	54.0432	108.353	102.763	98.5728	61.0164	84.1483	74.6094	99.5487	79.6721	64.561	92.774	87.5308	75.9899	75.1044	115.467
AOC3	224.782	546.596	397.886	684.805	504.736	374.479	202.61	684.915	245.761	304.05	429.404	292.06	322.772	315.666	159.1	160.611	154.873	268.59	159.181	191.473	402.018	323.105	191.845	178.294	658.158	524.472	200.617	523.286	196.94	179.531	223.932	387.309	98.2351	293.435	223.35	491.635	145.423	233.513	397.866	366.868	662.315	1474.61	582.979	217.454	535.449	439.26	300.959	364.134	614.036
AOC4P	138.957	46.4054	40.5097	38.5308	49.4402	55.0889	51.5178	45.4808	87.0915	87.339	24.0981	86.2299	37.279	88.9051	39.6282	41.0594	71.7885	21.7821	34.2025	32.088	23.333	37.9693	57.3275	28.5957	18.8666	19.2933	27.5031	24.9243	68.9678	40.2148	18.7253	69.772	13.3659	11.051	30.5666	29.9007	17.782	29.3302	52.8055	17.7851	25.6408	27.0237	17.3829	67.8387	23.5529	26.5327	32.7067	50.6172	33.0835
AOX1	220.757	100.311	147.852	252.518	86.1354	72.2201	106.439	152.452	80.3575	181.854	58.7996	138.186	179.904	246.948	38.6321	80.5342	56.743	87.4497	76.8905	52.8701	84.0364	62.3912	99.182	47.4061	251.633	291.635	121.598	55.6887	46.7786	33.8363	96.3066	78.4318	65.9651	103.043	384.071	49.4723	26.1992	57.075	56.3314	42.5126	118.046	227.588	94.3743	59.2925	91.9201	87.7508	78.8341	97.0463	66.5726
AP1AR	143.982	222.181	194.266	97.5194	140.142	125.744	143.2	120.442	105.399	189.92	133.881	243.855	115.903	153.05	173.534	224.629	218.19	114.369	144.762	142.395	220.575	166.589	195.26	184.212	118.729	200.49	167.777	129.332	139.113	131.554	137.123	186.805	210.109	186.789	180.643	228.317	142.557	293.151	146.184	164.017	133.948	197.592	162.722	221.323	159.167	94.1479	227.314	124.543	166.976
AP1B1	272.911	270.656	280.502	440.013	203.135	480.874	230.438	372.127	228.715	262.333	457.343	314.701	151.778	337.66	350.103	435.275	254.807	704.843	185.314	450.255	425.613	434.978	421.833	392.246	380.34	337.457	294.939	314.228	306.802	385.584	486.603	608.406	199.901	369.835	549.199	158.914	428.372	230.741	446.152	454.039	443.089	557.009	433.287	348.158	417.273	371.037	396.421	351.003	413.342
AP1G1	329.906	185.675	328.085	316.146	368.162	402.217	397.022	510.503	385.68	214.737	398.809	300.778	222.532	204.509	306.393	410.531	368.572	423.313	543.36	458.528	240.473	187.161	724.938	359.767	439.585	316.46	611.506	350.738	603.974	258.857	348.537	287.685	264.483	474.281	309.346	227.837	351.028	350.542	243.605	328.632	298.846	408.251	597.582	396.649	262.045	175.853	275.979	276.481	477.777
AP1G2	267.704	94.0921	380.286	312.445	273.548	250.786	306.962	261.774	276.339	265.805	200.526	140.47	102.071	126.802	387.359	162.929	186.646	323.377	176.476	447.828	331.969	161.795	131.701	264.898	143.989	185.034	189.115	206.87	233.38	251.829	212.681	278.46	212.592	115.346	262.114	275.719	169.587	186.198	222.042	169.264	339.741	205.791	217.625	192.985	223.064	184.134	145.249	147.601	207.814
AP1M2	504.438	368.479	483.654	590.362	414.555	545.046	565.278	314.487	718.924	544.678	529.352	234.828	531.914	381.261	589.226	1015.98	405.471	667.245	478.774	1065.33	605.014	617.361	354.84	437.474	310.436	498.169	642.995	587.053	443.672	112.737	318.305	404.463	798.26	206.25	618.412	821.823	890.866	436.574	419.257	542.201	184.829	411.104	412.072	482.964	631.361	607.003	588.355	561.992	439.562
AP1S1	144.429	222.072	306.536	185.197	330.663	492.651	205.939	250.468	311.496	244.961	246.624	212.284	244.178	173.131	191.932	468.201	348.141	390.111	764.774	508.696	283.331	534.539	360.836	315.983	289.939	380.354	525.737	210.811	567.76	361.102	187.991	320.698	248.07	118.561	324.448	367.934	656.648	194.8	272.665	336.002	341.717	347.962	345.059	196.64	266.83	214.793	291.253	305.802	423.768
AP1S2	459.965	446.322	493.058	579.401	490.56	296.579	325.557	529.924	419.055	446.414	607.915	792.678	250.763	523.669	313.25	193.439	216.244	547.135	330.827	190.559	606.27	275.191	198.349	406.807	289.191	337.656	198.567	259.489	159.656	455.825	560.486	333.99	149.534	345.485	210.219	188.032	253.767	223.007	333.632	315.889	375.289	458.514	359.179	429.22	478.578	351.793	402.511	306.484	237.539
AP2A2	937.774	956.957	1087.94	1133.82	863.353	1193.76	1447.38	1012.22	894.207	687.313	921.879	1170.24	766.802	1006.25	1135.6	1100.74	692.62	1177.58	945.471	1304.42	1419.15	892.874	704.286	676.595	802.322	830.797	537.163	673.571	1057.01	944.003	904.024	795.188	1315.04	844.524	1567.18	831.12	1113.85	700.542	742.526	881.229	771.786	1075.33	888.125	819.715	872.418	829.256	797.801	766.22	865.062
AP2B1	962.278	1101.52	1136.84	997.111	1098.22	979.588	1012.66	891.802	960.274	694.222	1524.1	903.765	826.604	955.849	1664.8	1195.03	866.524	1232.58	1059.15	1339.12	1193.39	718.46	979.737	932.354	684.346	725.678	737.043	1192.79	713.637	1903.12	971.312	906.453	888.851	505.717	874.067	1103.75	1749.49	894.028	864.66	1079.4	911.465	1218.8	984.39	1237.77	1168.54	1048.14	664.795	1015.21	945.98
AP2M1	1809.09	1995.47	2348.65	1771.4	2580	3051.35	1708.09	2251.8	1978.51	2029.93	1782.02	2158.58	2083.25	2862.09	1445.01	2759.2	3059.72	1786.84	3246.26	2062.61	1490.04	2236.05	2814.17	2020.84	2846.63	1744.47	1622.76	2476.46	1459.35	3310.64	2662.78	4579.32	1203.56	2898.02	4802.24	2163.31	4200	2796.28	2691.91	2564.83	2688.95	2257.55	2797.11	2619.44	1821.89	2343.73	1910.55	2231.32	2423.78
AP2S1	1092.75	1808.27	1203.36	1350.08	1977.33	1843.16	1686.87	1698.77	1215.26	1284.86	1763	1960.9	1651.47	2676.31	1931.36	1737.84	2514.13	1690.5	3185.58	1330.16	1436.22	3161.69	2208.27	4269.55	2141.42	1585.02	1787.39	1755.68	2738.08	3443.09	2330.13	2708.08	2656.28	2543.76	2233.39	1783.71	2165.67	2181.24	2143.37	2027.68	1673.45	1196.84	2258.36	1875.74	1969.8	1506.06	2556.51	1453.57	1520.93
AP3B1	403.236	309.887	413.362	438.341	320.529	507.944	284.244	351.672	466.725	395.513	286.628	477.246	325.083	535.463	414.161	320.499	483.502	432.774	505.156	630.786	344.827	412.621	517.351	356.67	309.68	467.317	237.761	318.957	408.75	288.715	401.67	446.228	324.734	459.073	251.285	474.146	473.419	388.025	381.299	504.555	404.792	345.042	460.778	407.632	422.83	363.051	411.356	455.362	327.683
AP3B2	99.2488	109.402	111.716	65.1075	40.4954	81.0174	74.5426	50.5421	70.6495	84.5809	60.6988	71.5457	43.6076	87.0699	83.3798	78.0568	99.4047	75.7727	41.6067	55.5839	94.0663	19.8648	40.6719	35.5474	53.8004	42.9319	54.2595	65.0995	18.6512	49.8729	54.9606	80.2932	106.257	55.8576	211.205	64.5361	70.0568	60.72	51.0934	49.5398	43.2966	50.9995	28.8937	50.3899	30.6751	67.1181	49.0471	39.1303	60.1017
AP3D1	614.505	547.832	802.021	380.8	363.076	499.75	715.651	508.501	821.756	700.678	612.852	642.782	531.782	621.897	684.643	956.525	553.301	683.174	597.836	513.922	686.81	608.049	513.538	549.513	426.694	770.665	566.413	685.63	388.595	689.049	657.768	528.539	640.526	561.738	601.179	728.365	603.6	588.708	629.427	339.794	691.61	671.069	747.18	613.161	715.927	671.569	779.953	606.435	404.781
AP3M2	545.019	473.532	428.31	365.805	792.731	475.493	412.425	504.564	532.432	321.24	276.859	489.302	444.267	447.512	697.11	443.455	468.448	483.775	343.396	380.303	518.153	461.347	321.582	332.609	676.789	283.49	1102.61	437.673	579.04	589.522	588.181	435.183	450.548	427.579	469.566	587.395	752.984	398.928	410.968	530.425	563.551	510.141	616.408	522.449	566.37	455.851	429.43	611.011	442.452
AP3S1	2919.88	5108.97	3227.43	3179.68	2315.78	2248.26	2574.59	2439.95	2471.76	3016.53	2411.09	2607.79	1907.65	2575.6	2714.26	2545.55	2883.47	2609.34	4590.16	3890.92	1976.54	3194.33	2163.06	3688.18	3653.25	3298.27	2705.22	2439.62	2483.67	2218.85	3747.85	2555.7	2510.09	2762.38	2348.3	3087.16	2976.41	2245.96	2762.6	2768.53	3638.75	2850.7	3211.72	2691.05	2940.79	2657.79	3396.63	1959.39	3171.37
AP4E1	22.8835	11.5893	9.46575	51.9089	24.0358	29.0424	12.1071	15.4905	46.9995	11.0325	26.4382	10.0387	68.4506	34.7544	40.0504	48.1234	51.123	44.9444	28.9608	44.8777	13.6306	25.5717	29.2466	17.4805	30.721	25.4353	9.42928	22.7187	25.751	10.7676	9.74662	12.369	14.2035	26.8199	21.5697	23.7998	29.4907	30.5338	31.0675	24.3945	42.4447	36.8954	29.1939	6.74104	16.6929	4.97954	18.1225	5.55248	28.2706
AP4M1	57.5059	175.401	129.405	122.823	199.271	155.677	47.1643	98.0886	38.1456	205.423	116.636	115.401	121.427	120.87	160.501	295.324	174.726	124.21	345.549	210.949	88.0926	261.606	164.178	204.206	184.653	164.291	131.039	132.175	86.9641	123.532	132.421	124.272	333.035	183.607	175.618	167.542	135.593	148.115	152.288	205.791	149.147	146.421	113.343	70.0209	237.362	231.183	95.3815	165.604	191.901
AP4S1	89.5728	37.0541	46.6157	73.2718	28.5483	57.2267	84.9385	52.9065	67.8583	77.0593	68.5713	84.4881	51.6264	39.8947	101.344	47.1379	68.7783	63.0739	69.2706	153.321	70.9247	44.1143	42.1647	72.5569	52.6745	44.9197	90.7874	55.4468	31.059	105.325	56.0975	71.6323	75.0982	48.2999	46.2532	38.8681	72.6218	40.2146	63.9608	52.0577	89.8078	50.1964	90.6718	199.546	59.5044	94.2228	66.2554	45.0813	62.5959
AP5M1	721.489	617.862	572.684	631.417	687.467	976.924	749.337	847.549	774.589	864.597	777.007	739.064	1135.27	691.726	1137.7	743.818	751.449	470.485	772.477	810.323	869.128	797.689	1199.67	892.538	976.039	927.661	896.304	507.48	667.739	537.336	695.229	876.776	668.931	616.944	622.006	640.974	414.41	458.453	615.938	482.591	635.966	940.671	734.822	597.43	801.373	1000.04	655.109	686.879	608.747
AP5S1	268.714	228.353	305.286	416.576	271.693	237.494	322.226	285.871	323.286	272.272	243.503	393.97	377.275	230.978	364.916	323.568	262.931	311.289	330.742	298.725	326.033	437.413	248.729	428.388	203.663	277.603	179.153	215.983	208.358	234.721	231.109	373.23	257.489	248.997	341.079	331.957	173.06	217.363	194.072	266.56	253.47	179.03	197.934	340.719	332.145	308.281	187.744	261.189	224.432
APAF1	136.604	93.192	176.222	146.052	124.342	46.2967	116.599	139.903	150.945	167.713	150.767	167.593	126.282	157.713	165.356	149.775	102.73	160.005	139.594	112.701	125.56	110.239	148.198	119.067	124.113	105.137	170.152	99.2761	134.516	129.501	121.824	148.85	89.8135	119.859	62.1517	161.81	190.97	102.143	159.642	129.399	106.11	127.411	135.069	124.138	151.573	131.707	144.68	89.6195	106.439
APBA1	50.3066	40.4861	80.4047	92.8671	137.603	11.1966	12.1062	68.6433	20.3612	18.7385	49.9932	112.364	19.9179	71.1844	13.4642	150.026	57.1141	69.2371	37.3742	9.79957	89.7445	17.491	35.41	94.6042	50.0926	77.1886	9.88991	28.3574	39.6742	5.92465	107.424	59.2236	11.8166	3.31807	57.1583	77.3603	60.1243	20.4902	7.98024	18.7987	11.2833	28.3634	76.2687	33.5741	54.483	6.80111	28.0166	24.6408	35.3966
APBA2	160.216	165.988	232.209	473.115	164.553	74.0362	674.753	180.307	80.3221	66.1465	278.127	122.909	231.276	119.589	179.123	280.044	101.098	175.822	121.587	97.3916	350.041	154.21	29.8503	92.0811	199.14	391.899	161.228	195.335	102.391	123.875	147.403	46.0899	409.034	65.2291	266.832	83.4174	20.4994	202.034	125.993	125.7	119.893	108.047	243.286	45.1001	146.669	76.3154	277.16	278.233	277.423
APBA3	313.839	255.438	357.377	241.399	300.557	122.803	222.791	245.195	271.786	227.295	280.924	268.678	147.969	303.846	423.885	542.556	315.128	297.315	242.383	370.784	328.228	241.958	314.663	269.31	182.116	200.655	159.216	286.67	120.464	226.565	433.675	224.485	452.427	258.552	156.292	241.913	239.474	222.311	361.371	236.636	349.918	326.046	330.608	254.758	298.721	299.766	311.482	197.871	204.603
APBB1	272.73	174.144	331.081	321.909	198.819	228.999	235.943	241.256	126.437	128.189	213.546	183.12	229.337	166.857	136.413	197.502	171.647	140.724	157.192	182.251	198.177	215.969	137.859	113.577	302.217	86.3061	213.358	67.4562	143.887	80.8301	139.124	222.104	267.188	129.894	91.3249	124.517	91.3627	175.651	115.542	184.845	205.717	222.462	84.8359	172.145	130.925	67.1228	181.516	180.771	195.912
APBB1IP	188.273	109.997	139.916	75.0764	67.4047	28.9001	94.4773	114.855	60.5275	91.3234	53.5872	240.936	66.1945	220.028	79.674	12.4327	167.758	73.7435	235.537	20.253	82.2576	110.276	74.63	123.868	78.0675	177.207	72.9412	103.939	18.7972	55.5349	151.153	24.9347	59.9998	67.1169	70.2798	27.3839	93.1669	13.0956	87.5491	68.5891	63.4082	73.2851	135.913	93.8991	134.015	20.778	117.446	75.2578	99.3221
APBB2	198.935	202.64	164.544	165.431	276.025	157.061	190.935	170.856	224.125	187.903	156.273	196.054	195.161	210.651	153.675	167.911	209.847	201.284	114.109	154.85	224.465	152.706	150.06	194.077	328.517	207.928	180.899	164.54	152.457	319.809	170.343	220.183	142.586	175.813	101.101	224.882	103.076	191.117	165.799	185.483	263.441	213.677	203.571	150.676	205.923	225.991	146.686	249.49	255.523
APC	139.537	144.591	96.6888	118.854	119.001	125.99	106.628	122.342	109.01	136.319	108.638	168.609	104.898	117.369	134.929	88.3571	113.343	119.97	106.193	193.924	96.5585	105.968	94.0187	97.5517	109.737	111.027	93.7405	84.123	84.3488	80.9352	107.134	115.374	105.919	99.5288	61.792	107.268	74.4411	87.8182	84.4089	93.1306	78.1332	108.425	126.095	104.302	102.966	128.222	113.297	113.779	103.668
APC2	34.0759	15.7669	18.5871	63.1036	25.8509	20.4816	15.9155	14.3924	67.0532	51.6829	20.9793	46.3801	37.1307	38.7129	24.1202	35.5112	33.0396	65.5344	21.9363	44.1078	12.4418	44.2837	21.7968	24.8648	50.5451	47.5677	30.6219	4.3769	17.8337	22.1638	33.7151	28.1073	13.6697	12.5191	54.5671	12.0963	38.4507	36.7818	14.9625	11.4605	23.5957	12.2552	14.8323	23.0599	11.4812	22.5101	6.55787	23.5552	45.7755
APCS	143.512	158.243	37.4413	235.915	133.615	73.3923	82.6794	91.2104	76.3573	125.495	114.557	106.833	213.809	321.882	82.4963	101.426	68.3257	108.067	80.2419	74.8246	126.141	83.5179	137.993	78.0885	94.4725	77.8162	85.841	111.609	114.345	65.3854	73.129	58.1271	119.571	55.9923	41.1026	85.6662	78.2482	135.415	97.778	69.5318	96.6001	135.197	36.2626	21.1769	105.011	60.9657	86.75	36.8626	87.6437
APEH	624.659	670.059	716.338	535.495	637.498	966.928	537.067	448.068	631.026	386.386	484.145	374.986	337.222	821.286	262.135	408.197	436.638	326.287	516.719	628.341	394.062	1216.94	599.689	402.609	593.677	492.612	253.735	395.319	461.912	873.726	702.174	542.533	904.624	472.47	666.003	398.003	318.88	578.838	540.713	736.758	417.448	589.53	683.254	445.578	508.179	527.553	537.489	501.791	518.702
APEX1	1208.54	1412.56	2187.19	967.025	1389.31	2246.94	1947.92	1458.72	2530.05	2700.83	1608	1921.71	2684.06	2152.7	3935.1	2971.89	4988.81	2155.59	1999.19	4262.67	2957.04	2355.78	1656.01	2585.21	2666.67	3240.72	2236.54	1211.53	2629.3	5196.39	2153.84	2009.05	2197.26	2121.17	2954.16	1420.67	2371.58	2238.98	2837.73	2637.63	1972.77	2306.9	1963.27	1589.36	2401.85	1434.51	2340.07	2200.5	2185.11
APEX2	360.857	300.639	400.353	260.834	620.747	398.119	427.467	464.71	452.5	541.01	274.495	334.587	287.115	417.513	277.363	327.671	381.662	386.112	378.461	343.836	421.363	669.516	397.534	321.081	203.633	252.504	332.348	280.103	358.757	321.313	514.851	328.711	444.681	332.959	389.481	239.804	736.689	247.05	305.476	276.097	407.672	236.663	218.983	368.641	284.876	288.493	297.021	471.377	253.363
APH1A	1429.34	1312.71	1864.05	1891.62	1682.83	2029.92	1730.08	1175.13	1812.89	1363.35	1503.86	1358.34	1100.54	1117.1	1674.45	1392.02	2241.72	1157.04	1535.9	1526.8	1746.69	1859.91	692.378	1031.3	1225.27	1105.96	2263.37	1998	1884.78	1194.2	1308.5	1162.51	1598.96	715.337	1298.7	2261.83	1100.62	1386.96	1060.42	1366.53	1677.26	915.905	1041.28	1914.88	1469.28	1434.95	1286.3	1453.96	1720.69
APH1B	513.684	350.702	390.987	434.735	440.392	319.739	313.55	386.111	253.256	282.83	306.674	459.92	511.752	549.734	234.746	498.957	372.891	232.338	334.263	373.137	373.015	458.759	529.248	403.731	403.879	262.017	222.812	328.302	332.254	221.772	408.066	449.256	312.011	303.421	307.47	367.733	214.882	302.371	258.066	277.465	314.487	287.973	290.898	234.045	427.565	307.146	237.268	355.01	231.563
API5	323.429	341.849	321.34	317.673	254.434	316.584	340.166	447.26	466.844	338.312	334.787	393.392	344.828	396.109	385.951	449.842	270.053	335.599	331.345	357.926	387.874	715.433	475.447	368.352	305.407	341.583	343.767	245.887	252.673	238.966	386.68	282.554	415.157	354.737	377.975	224.823	244.037	348.029	353.911	375.957	301.142	378.671	400.12	250.447	364.399	328.837	289.996	362.685	351.094
APIP	367.959	415.768	496.319	234.793	346.933	796.573	681	686.071	507.264	571.101	584.705	854.391	757.433	789.785	772.026	828.507	424.422	858.242	736.058	707.551	910.164	683.201	500.573	724.649	696.097	867.355	481.295	279.19	688.207	609.08	623.657	684.784	524.197	526.102	880.992	745.125	210.698	335.536	485.368	537.299	575.237	349.516	852.406	407.106	953.947	699.734	651.375	524.61	393.05
APLNR	76.4675	56.7747	48.6063	142.549	80.2213	38.8114	169.867	117.17	58.9042	94.0874	39.2652	56.2604	69.1493	309.671	100.331	133.933	45.9124	91.3106	29.4263	22.8365	87.0965	79.9754	66.7202	98.0408	253.958	42.2201	37.708	88.5211	314.094	72.8991	112.007	184.275	118.723	62.6355	24.4721	88.2882	27.93	93.4275	218.062	73.6265	55.1434	95.5371	198.989	187.795	214.375	46.8911	98.0847	32.3498	80.2131
APLP1	28.2542	31.2861	18.8861	22.4594	21.417	19.8337	28.635	15.6741	10.3686	12.1436	16.1799	22.469	15.8204	12.9843	10.8507	15.7818	15.3258	12.3366	12.9278	14.4169	8.49078	9.53853	10.519	6.56957	55.3302	7.76211	8.20746	24.9094	9.64451	17.993	12.0199	62.5282	247.092	21.4295	100.646	10.6983	14.4462	5.73511	267.911	5.91277	101.783	13.2876	62.2626	7.16158	8.84785	19.9687	108.088	11.6479	21.98
APLP2	3178.94	6978.31	3682.28	3314.26	3698.89	6650.42	2154.64	3376.04	2312.78	4447.47	6790.72	2477.22	4450.51	1977.52	2839.99	1389.46	2641.38	7114.83	2040.29	5962.55	5195.3	3881.31	3446.73	2299.5	3629.01	3601.1	1632.09	7448.99	4822.49	4241.52	2301.77	3353.57	3333.21	3134.91	3152.52	4429.56	4220.6	2742.12	3075.77	6075.59	3792.65	4141.74	3361.52	3978.14	4309.37	3865.63	3931.77	3779.93	8948.57
APMAP	1981.01	6433.34	2017.41	3769.12	1699.94	4367.83	2474.54	4240.32	1252.03	3825.55	2343.72	2278.14	2746.25	2007.08	2074.05	4983.59	2417.11	2003.93	2123.86	2795.21	3120.78	2359.97	2103.75	3564.18	2953.85	1800.65	3322.73	3241.44	1961.41	2413.52	2046.13	2108.48	3623.42	2455.6	4696.33	1915.25	1607.49	2348.44	2202.12	2521.67	2396.22	2969.66	1897.67	905.316	1841.07	2218.38	1892.7	2201.22	2478.72
APOA1	45.7188	29.3264	59.9279	47.3113	41.3346	21.1786	16.1453	37.2666	27.6175	20.8325	32.0624	51.805	25.0447	26.0541	19.5845	30.8047	16.7131	16.4415	33.7151	22.8135	22.4114	23.461	25.5189	10.827	24.4949	45.3846	34.2378	11.1974	17.8212	96.8038	25.5822	75.2655	7.1629	7.53545	4135.91	49.9099	30.1645	13.4216	11.0938	18.4507	26.3967	9.513	23.4534	49.7923	38.0251	18.0581	11.3544	17.8086	79.1662
APOA2	49.2655	35.886	47.0159	28.0454	80.7225	18.2407	11.4588	59.9357	16.5729	52.7919	53.5979	33.2186	46.129	79.2743	29.7222	63.7638	61.3865	36.6231	45.3458	21.7863	34.5735	55.5048	51.0412	7.73664	12.9736	12.1022	26.007	39.1959	41.5024	28.1668	36.5497	66.9219	38.8777	37.7576	21154.8	42.1949	23.579	33.337	27.8532	12.9533	33.3692	31.8268	17.8862	20.8299	50.2441	28.5005	24.2619	41.0821	14.6708
APOA4	24.6706	13.0717	11.7906	20.9673	24.1584	28.7716	38.1553	13.7773	8.75897	59.7726	37.3891	14.6332	80.7332	8.86373	27.2105	8.36911	8.11655	7.71692	6.82721	14.562	6.93482	90.8783	9.26173	4.93323	7.6752	7.1329	5.90702	7.77391	8.93523	8.30412	26.7098	26.8742	29.0255	35.2355	51.3965	24.4207	7.74772	42.9856	32.6252	10.2903	7.54357	11.3266	47.8701	18.5346	5.83609	7.38178	6.62503	11.2878	8.91138
APOB	152.118	117.086	16.033	131.61	26.8108	83.2206	75.7083	81.6711	146.082	79.1765	49.4248	110.034	134.8	80.5569	80.28	130.421	101.007	71.5057	116.426	41.2827	59.8413	99.0181	51.7165	50.7884	57.7867	45.8503	169.819	110.585	94.7713	71.1417	112.887	57.1338	34.238	63.5696	5684.86	78.8581	77.7605	85.3691	73.6466	57.8163	98.8304	103.071	39.8998	71.1349	90.1313	137.991	53.0867	44.478	64.9697
APOBEC1	90.932	87.8309	51.4109	146.265	365.654	75.6795	22.6335	15.5484	29.045	36.0466	65.0508	86.1396	126.409	138.578	53.766	102.219	64.8736	103.079	52.9435	62.7885	61.8877	14.7126	54.6104	68.4087	47.467	41.3738	61.0174	256.641	31.811	80.2238	46.6174	281.298	80.1427	26.1129	49.5241	1570.95	154.855	47.3374	47.382	57.0285	31.1214	48.8061	53.9021	129.459	162.578	58.5466	82.0373	102.173	45.7794
APOBEC2	170.343	135.969	150.071	128.13	74.3459	102.333	108.414	39.8141	124.612	118.653	184.308	82.6518	167.521	160.463	104.403	106.931	109.037	94.5433	104.518	64.9039	118.044	191.593	75.0762	83.306	68.8146	74.9405	81.4761	84.3347	112.804	107.914	120.019	121.157	105.223	56.2043	74.0016	166.356	81.9911	75.5617	109.536	94.0256	129.345	55.743	100.708	114.901	147.582	143.936	107.407	70.103	58.6291
APOBEC3B	175.72	194.096	188.547	92.7219	83.8855	88.6884	240.992	142.413	208.528	393.544	175.399	287.717	75.104	861.665	286.112	99.0642	58.9678	132.253	1499.08	128.492	142.727	35.0944	117.859	267.916	43.2535	108.364	84.9513	83.4918	55.7397	329.222	193.834	240.947	181.218	293.221	492.513	84.4285	646.597	154.811	103.525	146.792	109.75	188.425	176.762	471.365	156.619	128.952	295.469	132.985	91.8031
APOBEC3C	419.531	342.382	332.962	577.019	311.153	69.8132	483.728	510.308	518.68	348.714	437.925	666.159	125.924	569.836	243.459	86.3693	344.198	497.703	571.583	286.356	580.121	326.678	135.655	728.069	150.021	311.409	81.5181	503.478	308.185	302.818	545.837	329.185	259.022	517.832	227.601	327.344	358.197	291.334	579.57	255.913	309.968	850.913	421.952	342.214	709.309	365.124	381.261	431.78	358.19
APOBEC3F	146.5	54.8643	36.4496	24.0616	130.474	12.0939	21.5131	20.2664	65.9796	51.8787	60.6962	115.922	87.1271	119.667	42.2465	32.9244	23.0573	51.8258	20.2411	12.6995	64.3283	72.9997	72.9775	50.6084	71.4266	41.2408	32.9909	92.4817	5.60536	60.8838	54.78	29.9756	9.20942	29.5334	48.3452	48.9817	88.2643	44.7798	65.9845	66.3684	100.899	16.2572	66.7059	52.2252	60.8236	60.964	26.1093	67.2332	54.6787
APOBEC3G	368.307	105.029	159.675	147.845	160.263	62.7458	76.0033	142.197	257.038	153.182	165.006	544.053	64.7955	514.385	123.111	121.297	125.541	182.631	269.875	107.622	167.539	89.2681	94.3327	488.8	63.4425	236.878	295.898	180.343	62.0418	74.0302	737.619	149.44	91.7923	400.09	111.537	77.818	156.971	113.404	383.969	79.7192	228.592	159.048	402.849	137.374	283.319	192.73	155.565	135.964	163.082
APOBR	19.2692	86.9565	41.0091	51.1382	87.0796	15.4866	88.8316	19.7125	56.1887	64.8226	199.193	55.5389	70.5859	120.487	22.9901	25.6235	27.5107	129.262	137.596	32.8795	171.348	175.699	39.4657	82.9912	83.0951	41.7521	34.8868	53.7765	84.3916	61.7107	174.663	144.105	118.24	107.51	42.3163	113.067	87.6209	76.2948	108.305	110.588	210.388	131.881	17.5417	143.829	145.21	168.958	97.7987	88.3573	95.4831
APOC1	2493.91	2571.49	2113.26	2490.14	1811.58	467.017	1510.64	3381.97	662.917	1959.6	4167.35	5452.46	952.168	5201.05	3661.28	983.595	1348.45	3097.05	1888.88	204.949	1780.12	1885.89	327.736	2845.46	272.245	971.1	1303.63	2118.39	1045.05	1032.13	3347.07	3894.2	1166.39	2834.17	4420.52	1160.38	1672.9	1379.48	1896.93	2026.2	2666.14	1994.32	2516.3	3133.61	4621.14	2921.95	2642.39	550.647	2053.92
APOC3	43.8591	34.259	39.7419	17.6656	34.1766	16.3057	39.9376	17.6649	20.7919	7.92606	5.11968	6.87478	18.5516	30.1885	17.1053	14.0392	21.8496	14.6447	14.9502	15.3321	11.083	22.1874	9.54002	9.00658	19.1394	17.6666	5.8143	11.9671	2.62978	2.24329	8.77329	11.9369	10.9151	7.76244	1579.41	10.5057	2.54623	7.616	9.88073	5.87088	1.99543	6.77141	3.98154	14.6892	8.57322	7.44269	9.47546	4.45016	8.0442
APOD	1630.6	2900.35	602.748	1056.67	571.154	1158.76	2740.65	2539.31	333.02	1095.44	2068.66	297.775	558.174	308.721	588.445	377.002	237.871	387.089	864.158	11418.5	527.034	341.171	1007.48	273.419	787.281	284.563	338.037	776.66	3594.5	212.302	596.84	382.872	1172.13	362.552	110.282	297.288	317.339	250.731	782.62	621.226	1424.1	6132.3	697.487	374.589	436.571	681.483	181.902	1239.06	1907.23
APOE	2523.91	1570.67	1418.88	2028.16	1113.55	381.304	1142.45	2128.16	509.511	3110.61	3640.48	6392.11	817.479	8749.58	2663.79	797.828	1287.06	2698.74	2616.21	168.464	864.638	2172.31	748.929	4527.65	852.226	1144.65	1072.87	1556.97	890.306	829.634	4415.82	4787.57	1715.17	3742.07	4428.89	666.076	1319.23	1686.26	1934.48	1813.04	3100.87	2145.09	3096.53	3407.81	6035.93	4222.47	3210.02	627.411	1616.51
APOF	20.1548	18.9196	28.8011	26.0056	11.8018	22.2727	22.9033	9.98808	16.4467	21.0084	11.6247	35.7036	5.16682	4.29282	29.8751	6.64307	2.86918	20.1941	22.3621	7.05011	27.8204	32.1114	8.82894	0.954878	18.3874	1.60238	21.8728	13.7053	17.6283	2.8652	17.1083	4.08855	6.167	2.82443	2.056	2.54502	10.4498	21.1588	4.48331	1.23855	23.2671	2.11841	12.2627	7.83262	18.7849	23.8205	15.2447	8.51107	12.0605
APOH	194.979	161.486	316.6	440.874	56.5376	331.594	241.722	463.405	151.648	368.78	4597.52	161.778	785.227	224.696	61.0241	19.5354	163.84	328.489	114.674	455.681	7738.98	17.4287	41.9532	61.2897	25.9051	50.1819	78.3982	317.311	143.785	71.6562	109.295	14.6163	167.107	51.0267	6438.46	83.1293	74.3599	178.058	211.122	354.333	114.947	2046.65	76.2158	12.8214	96.6269	56.651	271.256	79.2963	224.203
APOL1	855.06	305.244	662.124	316.551	2475.73	608.497	248.738	577.239	646.991	445.656	548.332	636.726	243.576	1684.08	374.414	173.391	2604.17	412.187	2432.39	289.122	298.598	1273.86	5634.62	944.85	2323.11	930.795	663.639	619.184	1872.48	242.476	747.951	2568.85	197.267	1098.04	269.734	2976.1	557.176	1252.61	666.131	252.268	1337.18	334.663	1363.19	920.486	354.723	618.646	469.928	1638.69	300.433
APOL2	302.267	151.623	132.434	188.212	221.66	152.529	181.611	244.727	198.254	157.685	217.357	353.218	125.733	299.709	188.246	99.2948	155.893	247.51	246.772	66.1149	148.587	154.647	388.87	311.884	204.778	195.184	216.307	209.504	145.035	77.6822	272.604	223.239	73.444	214.208	169.054	145.253	143.048	148.433	213.743	115.502	352.077	152.03	274.423	221.611	100.469	167.216	137.256	168.257	148.058
APOL3	1060.23	235.523	465.994	604.656	705.35	329.612	334.77	510.179	391.847	494.129	532.92	595.403	280.504	971.942	278.568	180.208	421.868	350.235	715.782	494.304	285.707	611.835	349.62	638.203	290.877	353.526	639.752	532.254	286.621	347.464	779.68	766.22	288.488	314.955	259.685	614.27	541.688	282.247	360.542	328.823	540.674	480.626	901.094	448.81	367.691	555.419	427.81	277.91	382.702
APOL5	43.1831	21.6446	30.4798	33.8741	35.8309	21.9367	21.5661	24.619	20.974	24.9488	17.9466	36.4776	20.3834	74.3192	21.6177	31.0453	15.8368	16.8254	21.5914	38.1445	22.8037	20.5442	21.2968	10.3919	13.3605	24.1244	14.8846	16.2928	19.9567	5.16601	13.2693	12.5545	19.7652	5.85839	9.23438	22.3492	14.1411	18.2324	11.346	7.00027	24.7525	15.4074	9.42801	16.0358	15.6249	16.321	15.9557	9.67454	14.8486
APOL6	705.033	328.936	304.898	312.715	540.133	298.149	479.644	387.873	631.101	514.537	718.243	598.644	326.3	917.479	438.316	360.295	375.348	315.002	232.433	264.229	52.9763	316.898	291.467	638.485	244.014	530.284	522.009	431.35	224.489	203.408	489.612	682.42	70.8909	450.202	477.959	421.817	467.912	235.829	352.111	196.321	414.638	398.801	609.621	683.352	331.127	504.814	368.75	299.184	242.069
APOLD1	276.352	218.24	222.647	437.586	195.18	231.196	465.61	451.415	340.017	277.984	171.235	233.09	701.106	314.045	298.173	444.577	316.879	296.12	336.964	143.832	121.803	237.606	487.349	309.536	892.667	222.116	142.772	219.453	590.041	731.105	169.134	273.222	521.52	261.747	287.631	378.926	541.468	216.004	319.935	355.61	242.533	474.877	182.663	361.092	304.745	206.696	255.101	228.566	753.356
APOM	216.567	235.597	150.981	107.24	90.2608	168.334	150.235	203.006	183.381	227.821	223.996	260.312	227.308	162.506	124.931	193.295	184.643	188.165	213.238	285.659	175.512	210.686	131.838	110.005	144.092	163.398	120.041	165.48	240.413	135.016	107.199	175.014	125.004	96.6792	3069.48	191.511	106.961	119.634	133.673	154.366	140.745	159.661	115.493	118.768	109.569	169.496	155.302	135.042	94.8742
APOO	423.961	654.637	374.871	367.442	330.016	559.995	312.591	515.039	460.186	485.085	494.514	423.78	408.153	466.469	382.668	641.813	418.406	352.44	786.137	441.779	309.97	1496.1	926.292	596.13	367.46	361.526	453.804	505.037	449.681	450.035	408.328	578.449	705.478	2050.66	751.616	499.298	764.786	278.239	536.393	294.292	259.975	354.201	334.161	660.649	418.835	448.103	411.818	573.964	194.744
APOOL	269.124	318.931	239.314	212.054	224.574	263.095	226.145	240.883	416.951	313.346	327.807	238.172	248.699	255.975	305.085	159.627	263.306	240.957	401.388	455.111	258.724	454.266	218.691	243.293	265.257	212.265	367.38	221.548	319.472	160.777	204.44	189.315	319.763	237.545	332.408	176.971	224.381	144.606	257.174	265.663	273.88	319.577	192.145	296.43	253.567	297.775	192.58	263.376	360.832
APP	1464.73	3068.31	1166.15	950.665	1355.46	574.507	1838.33	1020.94	2139.57	1871.14	2248.94	1641.85	1295.77	1449.22	3819.38	1162.78	1928.97	2162.52	1793.86	3653.49	1990.37	1283.57	1240.49	1064.56	1577.75	1564.75	1379.64	2313.46	916.758	1681.79	1584.19	1229.66	2035.58	1932.48	273.077	2359.45	1651.39	642.956	2043.35	1904.95	1768.79	1843.76	2113.22	1713.05	3219.07	2191.02	1434.51	2587.9	1510.17
APPBP2	370.735	297.198	266.555	308.075	246.75	288.079	321.492	346.054	360.875	323.023	431.109	306.669	241.682	302.487	382.816	219.943	313.164	267.911	285.523	324.655	413.367	202.991	249.405	294.001	283.327	259.132	347.644	337.38	428.117	271.333	291.89	316.861	328.667	264.4	237.312	238.399	196.324	320.009	319.838	352.046	392.927	383.793	366.57	261.223	307.643	386.945	239.867	282.582	367.961
APPL1	192.966	393.396	329.335	330.346	203.893	228.864	217.61	257.218	249.77	365.727	411.006	324.051	359.196	316.522	285.348	374.918	253.23	229.614	202.135	307.995	214.862	316.322	159.514	306.909	294.398	305.602	591.399	233.067	243.497	240.421	320.186	174.578	389.025	268.648	202.403	252.23	231.389	251.212	380.436	258.874	181.435	312.368	225.257	260.96	207.376	277.559	333.597	311.887	377.392
APPL2	312.132	267.927	275.189	305.679	384.991	285.24	268.41	278.585	292.201	266.581	284.882	206.737	340.33	315.382	421.297	315.865	324.033	227.107	316.722	277.001	208.572	524.121	259.074	204.473	234.413	379.075	386.083	185.598	209.551	292.154	244.395	447.938	332.645	349.85	252.571	429.36	195.967	287.606	283.664	227.702	335.766	319.384	346.413	244.219	430.538	369.826	220.956	309.467	171.098
APRT	861.564	762.598	1022.58	855.509	636.793	1327.99	924.071	681.766	1001.11	651.856	1208.13	711.853	1100.05	604.871	259.901	1129.71	834.879	1007.37	854.366	1523.84	796.884	1137.28	464.937	1243.26	573.192	544.287	420.943	822.314	1536.01	881.165	1030.11	943.261	742.979	836.562	1677.15	1015.08	2356.92	878.693	784.356	1258.51	726.662	1023.38	806.092	752.323	589.816	360.227	1198.95	811.166	950.094
APTX	531.643	416.205	438.389	420.737	425.703	697.059	590.657	647.683	637.066	512.447	600.18	400.192	355.909	499.019	490.827	804.096	361.528	486.145	428.641	432.166	534.085	539.537	520.785	489.23	350.415	448.131	546.396	525.653	324.33	479	573.62	450.219	833.273	392.756	385.099	510.922	482.303	523.43	423.83	579.426	473.273	437.38	526.767	388.488	350.436	390.805	421.277	448.623	536.611
AQP1	784.574	696.811	1137.27	2902.43	1281.17	654.547	8234.3	1451.24	805.058	1060.68	4183.06	2013.97	492.875	3344.84	497.958	394.309	783.056	1614.33	259.764	265.608	5324.22	1468.85	1467.22	672.108	410.91	277.12	632.057	1035.41	614.847	808.25	1372.11	2497.53	400.416	1014.27	229.386	1334.53	387.683	387.278	2542.82	1217.75	408.672	2887.14	1621.8	460.048	857.113	2616.23	8305.18	601.303	3283.07
AQP2	236.798	285.592	243.736	318.794	246.147	220.676	185.763	290.543	229.209	203.213	325.133	473.697	301.668	347.183	309.046	387.674	285.885	237.751	248.241	259.187	392.151	233.554	276.362	168.145	235.711	236.202	244.554	321.917	214.495	202.724	235.879	267.617	261.575	177.098	132.776	184.41	130.456	230.296	157.767	259.991	266.761	286.827	204.868	177.47	239.825	255.055	235.386	227.29	192.454
AQP3	1953.37	2925.84	4072.23	7870.31	464.438	7977.51	6892.47	6997.32	600.703	4405.07	9471.25	2939.63	2542.98	586.366	1615.22	2090.99	3006.99	2935.67	2817.4	4572.45	5019.68	5220.9	3843.33	232.266	738.089	4526.46	907.658	1375.25	2323.95	344.377	617.904	662.608	6219.8	629.543	231.078	705.028	112.968	1154.49	561.556	2473.21	744.004	3331.12	4047.79	770.678	873.747	3498.97	4620.88	2567.12	5430.03
AQP4	49.5091	255.373	432.98	224	81.4576	270.437	123.266	93.3411	89.0537	254.011	93.6372	265.415	43.6399	154.463	91.0928	22.4153	102.711	53.5181	27.0166	84.0558	92.3261	373.811	160.643	76.3758	107.875	28.8233	187.726	131.227	11.8788	73.3118	46.0483	219.638	29.6256	122.71	11.5104	212.001	27.3198	19.9729	117.514	88.9152	18.8651	111.772	94.7954	14.323	67.069	224.547	142.759	27.8739	55.1296
AQP5	41.4531	25.2048	358.707	61.1618	213.813	291.921	16.9691	124.33	13.2136	260.466	12.9758	16.2679	174.683	29.8611	865.274	300.889	168.057	35.0871	15.8657	14.347	30.5799	70.6197	19.4971	24.2004	69.3608	497.421	23.3607	31.1635	12.951	10.5216	31.8817	36.245	37.5036	9.17723	9.88641	32.8918	4.96307	9.87951	8.45242	12.5527	22.5066	27.0503	132.398	9.19981	499.019	306.738	11.4556	233.07	142.607
AQP6	41.4453	34.2343	22.6712	71.5202	55.7908	109.705	104.182	75.5697	112.527	54.7493	65.2627	97.6469	120.754	117.735	173.237	205.055	157.64	117.909	128.736	69.9757	89.1131	107.194	83.0712	60.1554	67.9494	93.4526	64.7503	81.4338	118.663	30.0693	55.1555	60.8956	106.898	49.2779	65.5919	87.5928	79.3345	62.024	44.6578	117.797	55.2472	64.7848	69.3408	55.0179	75.6104	90.4878	82.2268	133.987	59.1816
AQP8	313.829	59.2455	70.3757	75.8586	195.426	89.0277	48.6992	129.218	152.008	181.368	24.4822	44.954	65.9954	71.3049	58.1152	63.5825	130.311	110.68	151.524	37.7152	36.9276	109.408	84.1913	19.8033	56.9842	58.0475	47.0462	146.527	96.2457	51.4348	45.929	168.17	36.463	63.6095	9.22763	164.535	47.8477	24.934	36.512	14.1204	84.8503	96.9941	29.5789	99.9722	63.4346	52.2395	111.224	31.9103	38.5872
AQP9	107.106	276.615	222.547	70.6012	51.4076	33.852	181.703	396.342	289.264	133.878	835.231	253.455	144.019	383.937	395.302	301.779	329.647	369.703	461.377	13.747	131.453	799.988	392.999	245.804	280.779	284.82	251.059	191.185	46.3969	81.1396	739.267	573.374	236.076	663.308	119.148	34.1959	230.927	371.648	372.352	295.668	255.295	68.4662	132.25	413.757	578.236	486.885	670.911	197.683	169.346
AQR	436.722	411.646	467.204	503.009	435.808	414.958	316.092	299.735	514.701	387.006	273.727	409.221	422.543	420.454	563.073	378.481	319.919	478.781	340.719	484.349	818.803	547.462	357.747	428.212	368.918	474.885	276.455	342.294	489.889	409.58	469.639	472.769	378.487	510.512	466.253	528.348	464.924	389.211	454.581	413.555	333.609	491.568	423.988	342.961	438.468	421.03	489.935	379.047	404.322
AR	178.664	159.568	104.572	62.8691	124.661	178.292	68.0259	133.572	131.631	137.792	138.619	171.048	155.005	128.349	122.465	99.1822	86.7706	138.873	91.1706	135.337	164.948	119.076	160.647	68.2995	147.5	93.9945	169.885	137.692	184.731	133.101	105.487	108.656	93.0799	76.022	71.6304	133.397	68.8984	78.6642	87.1352	115.914	166.549	130.341	162.724	89.3262	141.831	75.0003	105.259	84.7121	83.7908
ARAF	1136.84	860	1015.48	1506.52	1410.98	1125.08	1160.06	1154.56	1059.11	733.171	1210.07	941.052	533.051	889.441	976.116	864.547	1463.67	1155.99	953.665	1444.41	1064.04	1356.93	857.207	1093.53	824.889	881.301	639.561	986.416	858.167	750.973	1115.93	985.9	1228.37	869.414	937.184	1123.43	915.329	696.267	1051.16	1076.51	1291.67	987.165	765.552	1074.61	1031.13	953.855	967.394	1115.54	895.091
ARAP1	629.095	523.914	576.674	572.245	409.32	451.363	489.72	483.728	323.651	358.022	420.71	575.935	360.689	382.212	396.098	341.639	285.433	383.355	317.017	362.933	459.922	336.574	351.808	393.461	465.288	332.265	288.002	183.554	397.365	325.146	462.305	354.904	380.127	401.265	325.181	276.168	458.538	326.575	314.011	277.466	415.392	427.701	440.043	374.517	305.084	438.727	300.236	180.815	411.709
ARAP3	324.329	659.122	319.633	485.573	504.843	197.589	322.815	246.649	250.241	233.118	268.975	306.424	245.902	288.29	539.412	243.248	281.138	289.368	198.915	213.521	214.911	298.114	225.751	298.768	363.943	203.725	468.684	358.133	263.135	531.777	315.317	467.287	191.966	298.974	172.834	476.241	294.574	275.015	262.958	346.053	293.83	259.02	302.212	186.139	309.568	244.656	281.447	286.897	278.488
ARC	41.3772	23.277	50.1082	43.1981	37.2028	15.1474	30.4468	26.4699	23.382	16.7457	10.671	13.6308	21.0262	22.1115	7.13635	14.4953	52.3763	20.8427	10.0194	20.9249	16.9884	19.9569	7.92708	9.00883	8.09111	20.0227	9.90962	24.8972	20.9438	33.3085	12.7247	11.299	5.08108	16.3377	22.0033	13.035	7.92444	12.4609	53.5345	5.68567	15.5395	16.9387	13.9199	5.30197	15.834	23.1205	9.33581	9.37767	13.5161
ARCN1	1495.87	2043.55	1075.85	1057.01	903.213	1737.86	1290.13	1383.77	1962.63	2167.4	2138.17	1435.57	2439.78	1185.74	1472.8	1365.41	2298.57	1345.92	1598.05	1666.78	2032.57	3467.04	4399.1	1395.17	2063.97	2373.15	1067.12	2014.99	2068.54	2863.28	1142.29	2222.25	1795.9	2018.22	854.853	1684.39	3006.07	1715.15	1363.23	1791.95	1595.98	1711.75	1289.83	2137.81	984.847	2203.97	1802.06	1521.18	2171.9
AREG	119.512	450.797	146.663	242.662	115.161	58.5573	85.2741	100.056	145.173	152.748	185.475	58.362	426.304	49.6386	93.7924	61.2242	109.261	284.667	195.544	36.3165	43.6499	143.174	371.063	280.215	64.4398	75.4205	160.019	696.825	110.638	478.74	329.578	79.2726	1439.12	59.1483	37.6662	120.51	209.527	193.181	1369.36	1793.89	111.901	331.355	98.5182	388.282	144.458	150.104	180.227	396.121	1755.18
AREL1	673.013	483.85	525.022	825.556	776.262	784.097	771.198	573.949	584.353	544.27	756.638	588.279	708.843	578.467	858.926	902.108	720.246	447.18	490.323	616.289	636.957	595.199	637.181	705.816	643.432	633.872	532.876	587.643	470.651	1044.69	710.234	637.77	825.996	648.021	394.642	595.053	532.496	569.893	688.024	561.035	816.951	712.366	526.188	653.446	580.259	710.089	656.636	378.5	748.464
ARF3	1067.07	1883.21	1442.09	1622.05	1250.59	1773.79	1419.43	1433.3	1367.86	1489.99	1519.24	1235.88	1490.89	1631.21	1119.8	1621.6	2139.8	1775.69	1366.12	1399.09	848.882	2020.85	1469.47	1440.71	1141.85	1881.19	1312.19	1821.66	1419.88	1405.88	1653.29	1581.73	1220.75	1389.87	1558.8	1218.31	2053.26	1548.95	1509.03	1328.04	1227.05	1111.99	1379.66	1337.65	1403.46	1115.43	1701.78	2195.56	1852.41
ARF4	3525.83	5492.42	3402.4	3488.7	4087.38	4655.23	3230.26	2741.36	3886.98	5186.4	3783.09	3066.53	4543.57	3665.51	3171.06	3520.51	4593.03	2760.36	3129.73	3905.52	2864.8	5194.35	6118.6	3633.64	5589.1	4720.93	5628.02	4578.02	4191.51	4849.36	3603.45	4109.35	4234.56	3976.1	2547.93	3591.53	3859.05	4028.93	4788.16	4386.24	5184.4	3295.45	4246.07	3789.27	3798.18	4254.21	4001.55	5327.85	4174.56
ARF5	589.491	1051.01	694.964	1072.89	1205.93	1511.53	1164.61	848.775	850.608	1215.58	900.826	638.929	632.815	724.091	599.576	1256.06	936.423	759.632	688.364	1732.25	977.858	1156.29	557.407	1134.6	1329.68	386.133	713.371	931.936	787.085	1012.75	879.291	1129.96	1109.48	990.179	1210.43	1255.19	1849.18	773.435	1182.16	1527.95	1007.36	970.071	605.311	1288.99	840.065	696.555	667.049	795.521	1145.25
ARF6	1059.69	758.981	1069.63	990.071	987.762	907.143	1362.54	1173.85	1486.11	1047.33	971.25	995.756	1126.07	1266.98	1570.42	1449.51	754.349	1600.4	903.621	1145.69	911.308	868.078	980.901	1438.49	1109.97	1003.89	911.732	1353.43	1142.1	1380.1	1720.55	1445.94	876.878	1136.76	1576.95	1261.65	1118.9	889.807	1288.2	1105.16	1005.5	1116.27	1370.46	1105.09	1719.68	1141.85	994.391	1381.69	1348.15
ARFGAP1	493.728	601.833	400.805	822.727	648.72	363.773	608.618	738.997	556.827	634.707	446.069	632.807	473.079	461.414	506.165	530.937	633.614	396.615	540.667	369.831	541.43	590.817	559.088	561.346	680.295	364.175	419.768	556.818	490.051	819.338	402.679	587.783	449.605	492.687	1127.14	561.178	489.959	886.755	539.944	451.252	623.185	376.144	450.908	467.941	444.57	405.995	404.576	370.904	470.67
ARFGAP2	1068.86	1356.88	1188.64	1565.34	1018.83	1676.34	1341.34	1329.23	1246.52	1166.93	870.592	1030.79	946.423	1265.86	1003.07	1115.64	866	999.544	946.629	1442.02	1361.32	1055.6	956.476	1032.14	887.94	871.635	648.164	715.894	819.193	691.121	1055.89	899.929	1149.55	1134.52	1596.89	1170	815.043	1108.48	718.795	1118.59	969.322	1208	845.282	679.14	791.785	852.074	843.99	747.792	1193.21
ARFGAP3	665.272	699.921	649.289	637.231	950.904	688.962	871.635	820.638	1135.8	1324.66	900.931	633.902	1225.12	940.733	861.958	993.557	1262.72	847.856	1073.89	580.312	1532.39	1035.77	3009.13	569.066	880.994	824.652	1845.67	745.707	893.45	814.247	758.805	862.738	415.953	856.431	319.673	715.329	917.689	843.04	705.744	653.247	713.727	1349.75	672.02	708.156	1163.93	983.119	1021.75	1317.69	648.635
ARFGEF1	684.261	811.779	660.314	503.401	626.567	763.405	754.978	670.869	947.673	831.637	702.703	679.638	916.793	697.833	609.365	607.165	798.128	633.067	611.593	571.337	648.211	606.919	721.479	539.215	603.693	497.194	644.961	1418.64	515.086	475.412	718.22	466.307	625.978	630.244	774.034	786.087	590.406	658.134	668.036	719.779	516.262	599.557	610.482	470.979	765.72	562.689	772.362	517.126	910.509
ARFGEF2	289.008	361.339	357.73	217.526	183.787	292.155	262.286	234.929	446.867	392.044	348.173	387.312	397.409	391.598	350.745	408.017	482.26	259.5	350.624	173.436	352.835	413.175	545.533	324.531	309.929	345.474	410.716	330.332	209.601	416.393	352.086	352.752	617.803	411.189	496.632	436.083	274.998	301.418	327.247	327.3	365.651	446.729	389.5	346.541	386.318	343.282	301.649	265.437	377.036
ARFIP1	295.913	489.509	416.281	427.842	572.265	737.376	444.139	474.48	349.425	382.72	537.794	289.755	363.375	269.415	546.721	359.764	290.235	411.023	264.56	359.053	448.826	344.906	765.675	445.735	294.736	470.269	363.978	584.266	464.189	302.783	399.635	369.839	364.985	386.915	178.332	619.967	367.885	296.424	549.41	509.632	433.681	597.761	553.285	527.721	676.745	372.803	484.889	665.372	720.909
ARFIP2	971.259	917.296	1030.75	1230.98	880.405	1009.05	1339.67	936.874	887.004	872.866	602.819	1272.61	818.921	847.927	1135.48	1664.51	1027.27	842.021	832.81	888.825	941.517	1320.98	1488.71	749.135	1016.28	1047.91	675.419	901.676	704.701	821.686	682.681	1049.26	1278.35	1015.35	1106.16	980.042	1247.66	1002.6	828.056	1018.85	777.476	840.053	971.85	622.726	710.047	852.238	1026.62	981.825	666.167
ARFRP1	279.769	308.457	268.832	242.488	420.966	250.689	254.376	317.317	233.549	215.837	417.074	280.591	172.54	273.283	219.548	238.188	206.625	244.538	184.742	174.158	208.941	187.614	220.559	294.63	205.202	226.738	214.077	146.126	145.208	478.19	187.637	252.495	240.987	203.649	290.05	267.462	347.238	205.435	225.976	236.454	123.465	239.744	210.521	250.022	325.351	274.19	246.178	261.15	196.251
ARG1	191.525	41.637	44.611	75.5922	68.8195	50.8472	28.1824	41.3044	21.4765	72.134	65.9005	79.9011	89.2389	51.7972	79.9486	39.473	73.3823	54.1948	69.002	52.4478	49.2355	42.7708	54.7754	32.5987	35.0387	57.3181	10.324	16.1278	53.4714	37.4646	56.1205	49.5196	30.1657	24.6713	232.543	49.5757	33.2935	36.9337	46.6333	66.539	16.1994	55.3965	21.8609	36.787	27.7624	24.7531	49.5444	26.2914	15.3788
ARG2	253.168	123.341	207.172	241.766	139.83	130.315	156.625	185.194	151.997	170.062	191.498	177.111	281.481	106.275	477.817	507.226	308.337	126.878	164.949	192.012	163.37	344.053	136.019	84.8006	412.234	245.952	246.517	168.288	215.12	210.114	113.447	95.1051	275.939	117.46	262.293	122.987	126.341	228.263	228.71	127.878	113.056	196.77	100.208	109.077	100.786	141.146	106.136	170.278	97.1424
ARGLU1	1273.08	1777.21	1750.82	1189.35	870.998	1098.12	961.338	1460.39	1034.14	1143.21	1165.99	1711.64	1518.36	1290.33	2925.51	881.362	1723.67	1128.91	1777.35	869.465	2513.96	1084.87	1515.08	1682.77	1206.15	1660.71	1774.07	1197.55	1112.68	1352.78	1492.71	2147.72	1033.46	2011.67	1225.91	1704.25	635.703	1274.13	1765.94	1646.52	1325.64	2414.57	1915.03	1019.36	1760.78	1167.64	2008.69	2022.23	2289.86
ARHGAP1	954.235	1086.43	1113.59	790.528	1108.6	1318.34	974.593	879.196	1275.08	990.354	852.377	910.49	1119.73	1028.39	791.402	964.974	840.663	1227.19	802.166	1035.01	1132.37	953.397	826.93	986.17	1422.83	827.081	569.435	920.093	900.511	640.554	938.14	1248.41	903.856	968.61	804.455	1300.29	697.46	840.998	1032.78	1392.51	974.21	910.842	1223.6	753.572	1215.13	974.407	1015.78	1129.85	967.366
ARHGAP10	234.765	245.215	271.856	145.935	206.597	207.407	266.034	195.725	227.461	246.109	199.716	344.679	227.598	188.572	200.112	153.025	223.066	322.217	345.247	261.977	294.421	185.349	286.265	251.672	163.024	198.934	85.9932	331.349	246.34	252.082	267.226	269.876	177.614	264.702	91.1986	302.686	245.224	172.433	270.271	228.236	264.205	366.105	180.344	311.96	159.531	183.167	203.585	269.031	258.243
ARHGAP11A	53.8458	12.6839	21.2433	11.3369	62.2692	13.0068	5.55572	12.971	23.9105	24.5888	38.3574	29.3828	45.3123	53.6783	91.8806	44.5774	34.0753	8.58095	130.515	46.2077	45.4	47.4873	55.9963	72.3137	49.2669	32.2628	51.6099	30.6802	32.9696	69.9661	41.8921	46.0078	43.8578	52.6996	55.6171	4.7409	96.9435	61.6586	38.3187	19.1526	39.8721	17.4728	32.8018	57.6962	38.346	4.21227	41.1509	11.5228	40.1588
ARHGAP12	221.756	376.011	576.947	377.791	297.949	719.595	678.117	503.758	381.956	657.267	567.01	398.23	405.225	309.771	426.291	295.214	577.739	617.331	646.251	869.211	575.861	437.561	733.97	899.547	431.602	344.039	322.65	737.928	253.295	360.272	370.49	407.844	528.21	439.874	746.372	1019.36	502.586	402.696	515.823	763.303	374.518	704.203	485.985	432.506	613.639	428.034	376.764	622.818	1382.52
ARHGAP17	1047.96	772.83	799.984	1436.32	933.52	570.742	1143.16	1683.62	605.43	789.163	848.49	907.434	538.63	1449.67	857.158	316.924	833.621	1178.31	826.857	434.294	982.538	500.036	602.793	798.46	538.06	634.449	304.374	1213.01	858.217	1012.77	1213.49	1132.15	604.436	1328.03	920.991	990.515	962.42	780.729	1079.76	1049.71	1118.64	1127.56	985.922	969.501	874.024	900.712	926.97	622.258	929.428
ARHGAP19	84.1851	54.4926	65.1194	52.5921	60.4073	75.6745	94.9728	112.733	62.0981	67.5692	112.307	79.8339	103.705	109.13	52.4992	53.3293	87.5903	155.734	186.457	144.69	73.3564	78.5117	53.4002	99.3901	115.843	100.368	81.4229	165.231	100.201	268.786	182.86	155.828	164.278	160.401	105.964	125.594	284.977	104.734	161.867	164.676	115.053	135.837	115.611	179.722	85.2595	71.6252	162.442	40.4995	155.867
ARHGAP22	92.2994	19.1548	151.607	63.2808	114.066	34.7745	69.441	31.7137	74.8981	117.747	33.5588	56.2601	115.039	134.77	63.5848	277.464	13.713	161.764	28.5543	28.3526	39.6435	13.4067	69.7693	64.0336	82.6924	68.7353	11.3422	17.4706	49.7033	212.091	166.463	107.235	44.4302	142.751	31.011	52.7284	75.5099	38.7311	96.9671	108.522	99.9657	93.0523	97.9822	121.148	70.2961	182.435	90.0295	66.3759	22.5842
ARHGAP24	112.829	133.735	111.065	138.756	82.32	68.0604	75.2708	113.911	116.266	163.615	166.315	103.734	112.867	150.171	108.016	113.604	79.2651	110.488	96.1977	350.435	170.962	85.738	76.3208	41.9276	103.286	108.741	102.027	206.132	95.0199	81.1714	117.735	99.7331	82.4031	75.8689	56.8335	111.165	78.3609	86.662	48.6433	128.915	131.216	140.416	100.681	94.1159	184.565	84.0886	51.5455	108.734	139.992
ARHGAP25	582.081	196.922	335.219	626.322	329.889	103.525	302.726	591.264	171.872	437.807	357.216	733.666	142.49	648.153	167.84	99.9424	166.135	300.873	364.774	77.9294	321.542	222.85	103.608	363.574	103.576	315.725	187.379	261.287	105.946	162.987	881.949	580.001	131.22	632.493	98.5576	189.026	315.018	254.561	540.822	281.127	402.708	474.5	502.382	368.635	414.848	336.514	284.594	171.746	297.284
ARHGAP26	141.945	145.465	199.279	93.1347	161.681	139.082	78.201	77.6161	88.387	93.5857	75.5131	121.218	181.658	89.1561	206.751	373.486	135.381	194.079	426.085	227.869	93.9069	184.04	75.2609	121.966	82.1698	98.6393	149.113	86.2276	198.14	69.5008	114.3	161.52	82.7673	165.224	66.7803	138.722	86.724	61.6242	95.1419	66.6972	143.757	74.0558	153.092	98.3536	250.09	102.172	104.627	104.527	115.369
ARHGAP28	31.95	20.2207	62.6388	106.404	39.7615	32.9913	53.8286	56.7642	43.4452	61.8899	53.0029	128.737	31.2744	46.0388	23.5796	9.13392	56.5213	17.7123	56.8788	56.413	31.373	31.9094	24.6795	24.7376	48.5675	27.986	22.452	28.0044	34.5174	54.6158	17.8691	36.9943	48.3331	4.37416	11.9539	38.473	63.4927	44.3288	34.9847	7.79258	63.1546	13.7459	27.3823	36.0067	34.7264	73.2484	23.8372	71.098	53.8336
ARHGAP29	738.099	765.358	807.544	1172.59	905.248	1465.48	1096.74	1314.16	1004.08	2778.12	774.072	1033.53	1169.24	2105.89	1287.05	936.411	1222	629.066	2181.7	662.617	976.052	843.165	1585.33	2851.52	1663.66	392.923	642.818	1122.94	1209.18	683.249	1148.93	1007.78	771.491	649.638	994.26	1065.51	628.712	770.922	787.44	1428.6	1287.17	1171.76	1003.12	1820.51	927.189	803.873	837.993	688.048	2439.12
ARHGAP32	267.445	399.072	319.497	458.047	884.555	600.545	230.447	297.546	305.615	263.526	447.473	201.141	473.164	140.183	441.48	532.648	344.793	381.252	405.152	547.51	523.4	532.618	301.05	388.919	366.582	588.284	231.188	433.344	647.222	346.13	177.539	414.893	257.291	559.592	387.899	1071.95	402.445	307.983	174.233	359.481	345.92	318.332	255.027	344.153	372.772	340.026	221.687	343.317	419.902
ARHGAP33	130.685	99.908	35.0707	53.2663	151.623	50.6267	26.1073	71.2647	64.7437	27.9404	21.0608	66.0725	31.9658	81.8062	112.774	31.2949	40.3465	115.086	91.3851	72.5867	110.709	36.4856	42.9494	132.098	144.606	20.2535	166.024	83.7828	96.5282	71.0405	101.586	57.2437	102.487	92.6321	100.375	38.1899	60.178	71.144	106.535	82.8101	112.726	89.8428	72.0511	78.0056	71.7922	77.1393	44.2569	76.4624	154.281
ARHGAP35	123.146	158.001	136.535	183.794	148.528	137.786	108.99	98.0171	98.9137	118.256	146.864	137.642	135.149	128.613	110.538	186.869	102.756	91.7568	93.4185	108.958	165.948	109.05	73.2824	106.67	84.9254	97.9884	185.827	101.939	113.926	197.652	99.914	118.402	151.95	92.3458	170.544	72.4254	108.232	94.5537	118.865	91.694	92.903	99.2388	101.481	84.9753	109.749	101.074	93.2974	94.7642	114.385
ARHGAP4	107.993	22.5789	82.8903	55.8535	55.2839	43.9301	20.6001	162.116	39.8293	146.465	129.114	270.702	44.7101	185.092	50.2361	37.1388	107.34	173.914	50.7021	43.0021	75.4928	21.8095	20.5918	151.307	86.4038	78.7535	59.8301	88.2525	16.9663	242	157.144	149.125	81.3249	182.241	192.961	126.115	205.874	17.9594	91.0009	137.407	137.427	190.805	108.988	149.453	64.4399	207.722	117.889	59.4037	95.1294
ARHGAP44	118.36	171.548	230.851	168.631	202.844	88.7058	122.041	115.165	127.431	145.39	65.0153	115.105	148.809	178.029	181.895	103.765	162.637	150.451	75.8787	99.6337	372.779	125.68	142.178	78.9862	203.578	117.383	144.435	156.376	165.933	90.7871	128.181	117.465	253.2	122.38	58.1294	204.341	83.6298	95.9715	134.728	87.8791	119.352	109.217	198.798	108.273	148.756	108.565	89.1761	129.762	101.684
ARHGAP5	677.172	637.212	719.857	740.434	578.46	920.917	565.745	705.544	1235.52	787.955	591.635	558.207	683.458	440.708	767.634	491.829	856.624	528.805	354.729	1456.88	709.742	467.066	455.321	1238.67	514.879	587.477	953.436	719.296	485.262	1492.99	643.744	689.238	960.962	480.325	364.128	525.638	546.554	508.302	450.397	467.564	678.891	736.134	548.183	917.105	712.716	750.933	656.746	572.816	705.851
ARHGAP6	145.336	125.448	54.6137	82.5657	95.3996	61.4635	71.4498	183.29	298.23	91.7336	44.0697	84.5819	58.2275	70.46	73.7042	30.1856	40.8037	79.8567	53.5419	488.307	79.0543	21.6555	35.7358	49.8971	83.4784	47.2012	50.288	80.8429	40.7069	19.176	68.2367	82.1931	47.3329	73.7624	28.634	84.8347	36.1787	27.07	42.1435	106.104	92.3142	98.2184	71.0438	59.0003	69.0878	69.2463	26.9939	42.6114	74.6071
ARHGDIA	764.285	875.494	794.355	1009.51	1285.59	885.989	844.551	788.914	948.923	869.799	1099.75	973.86	848.128	922.389	712.737	982.417	893.787	1061.62	806.494	629.696	876.954	715.888	432.446	1563.02	758.694	1048.33	448.673	792.734	723.728	1091.28	1051.18	1231.69	1557.02	1063.34	1672.71	1284.18	1276.3	1026.88	1029.02	1562.17	1140.58	899.862	864.396	1014.19	819.112	864.011	795.637	831.167	960.596
ARHGDIB	6351.19	4757.07	6698.79	5392.82	2657.05	5288.81	3410.24	4571.16	2607.15	5984.77	6234.29	7251.25	3570.57	5152.28	4307.42	2136.65	2390.85	4655.08	4280.35	9245.5	7162.56	2420.61	2197.57	5350.1	2717.09	4293.1	2472.25	3954.13	3339.69	3204.77	6970.96	4496.37	3021.9	4888.13	1506.56	4206.42	4167.31	2120.52	6581.25	5042.61	4602.62	5668.73	5407.36	4909.29	5648.92	4382.06	4970.12	4991.84	4543.69
ARHGDIG	191.114	144.631	153.221	169.696	137.792	107.26	124.879	96.9895	89.2409	80.4475	142.352	111.093	113.912	13.1418	84.9467	108.038	104.825	51.0387	83.6716	55.9713	71.7201	61.5065	73.4856	58.3019	102.109	65.6971	70.6297	33.5624	34.6791	68.7725	43.6736	71.252	69.3019	66.5196	46.3252	63.5048	75.0217	50.7736	66.3316	80.7367	126.195	114.55	92.7296	43.5476	68.2915	52.6844	52.1306	94.6278	71.0284
ARHGEF10	382.276	213.921	222.684	247.38	379.759	439.737	231.158	222.263	185.513	188.063	190.905	244.81	333.16	168.327	242.212	326.03	89.109	199.523	121.054	213.232	247.712	278.577	248.097	120.664	263.174	324.261	430.186	237.195	291.291	396.059	199.718	286.835	181.151	186.08	92.4038	370.674	643.835	247.28	120.063	241.915	221.039	207.914	261.976	216.638	168.51	235.444	272.224	256.682	191.129
ARHGEF10L	314.763	297.361	486.71	344.718	696.776	213.63	408.897	350.859	535.616	365.698	534.169	348.102	206.435	381.78	588.764	326.559	343.091	518.265	385.087	674.384	230.455	306.226	164.862	293.559	508.836	278.89	476.383	410.974	213.42	164.556	569.531	423.773	243.615	391.742	790.026	341.003	318.451	328.882	423.728	402.457	556.533	328.843	411.943	358.631	626.987	336.922	387.481	393.826	401.886
ARHGEF11	215.288	180.153	294.515	398.269	217.172	294.709	287.743	243.819	202.424	310.176	234.905	311.709	260.109	356.252	207.519	204.631	289.568	215.142	169.264	308.981	325.852	290.587	149.257	212.362	242.876	201.417	199.191	235.171	265.257	170.238	276.839	189.927	335.678	271.803	253.303	370.243	186.401	183.879	226.705	226.923	294.142	219.763	236.982	252.131	257	338.613	215.659	217.927	212.909
ARHGEF12	717.685	877.695	673.692	691.492	788.316	850.965	548.494	633.057	533.666	555.177	620.032	486.113	756.06	314.879	631.551	330.108	440.867	553.711	323.513	544.319	609.832	512.144	570.9	437.869	564.291	512.189	354.39	606.109	419.859	829.782	272.478	543.128	235.488	481.024	256.762	522.777	420.599	442.388	589.637	575.445	558.205	609.946	639.64	499.436	376.219	728.065	552.23	584.113	748.968
ARHGEF15	215.871	193.041	191.871	314.908	171.846	149.055	111.463	177.083	147.575	226.214	139.024	272.98	131.266	179.983	199.583	270.464	198.082	155.072	191.207	156.003	190.625	189.309	162.226	161.289	146.183	106.997	131.122	177.878	144.031	149.668	160.027	157.395	145.322	119.542	117.545	210.882	151.576	120.467	162.374	128.643	162.387	139.548	139.901	179.686	133.626	130.745	115.928	130.062	78.46
ARHGEF16	452.625	593.348	360.219	449.744	829.831	569.585	469.795	373.564	418.833	627.841	469.887	415.886	411.933	560.501	630.979	687.902	888.313	526.672	396.746	489.141	347.188	515.688	441.658	368.28	420.346	286.635	376.661	455.422	673.49	251.344	239.095	665.414	586.611	289.742	494.546	473.257	327.964	523.038	291.908	396.063	354.093	345.66	300.297	275.046	746.186	1073.07	343.478	218.571	405.339
ARHGEF17	203.424	396.012	277.912	270.811	416.258	354.111	447.196	195.688	429.989	297.793	237.194	382.819	301.948	265.238	263.283	254.235	374.123	287.949	106.021	339.819	295.04	174.766	160.867	205.927	565.423	262.473	171.759	494.468	300.038	385.651	231.756	583.37	254.382	281.878	232.414	313.991	224.496	373.397	337.634	492.031	378.106	324.164	366.427	267.313	266.394	816.585	237.402	287.963	480.948
ARHGEF18	1049.49	857.407	1053.33	1362.81	1793.37	883.684	2032.22	1206.4	992.631	1114.51	725.386	1283.06	804.589	1414.65	795.26	523.348	1159.43	1062.01	613.797	782.958	1333.67	939.368	695.477	823.841	626.374	637.628	561.586	898.531	485.364	951.118	1276.59	866.51	853.46	1211.81	496.76	1370.02	809.352	1121.64	868.599	1008.6	931.155	1177.29	1079.99	1077.74	896.978	856.169	1122.49	628.095	906.234
ARHGEF2	559.926	514.481	956.292	644.679	506.727	877.476	487.216	669.313	671.465	947.153	575.05	953.833	806.407	695.021	1106.27	354.288	840.829	1052.69	474.448	449.25	1011.88	479.209	332.67	441.693	462.175	1200.63	285.496	655.438	1373.88	1045.72	886.111	778.723	846.798	606.376	377.71	1509.27	609.305	428.651	1068.84	833.418	719.047	533.571	916.854	874.415	1220.56	1240.49	1292.61	707.547	644.718
ARHGEF26	41.5214	65.6073	21.805	48.0358	75.4539	10.8379	41.4494	58.9923	41.9763	70.2033	81.9498	67.3154	60.8036	68.7547	41.6162	11.3925	13.7116	26.4259	23.8838	102.607	84.1915	48.1155	58.944	52.5384	58.0922	23.2242	48.4215	61.0142	50.5013	88.704	95.3563	43.918	29.1651	23.4774	5.22803	28.5083	85.9985	24.032	54.3397	61.985	20.9365	47.7712	25.5943	78.5213	48.0741	44.7549	26.3831	41.5302	31.0773
ARHGEF28	46.4237	189.004	167.392	155.215	184.514	377.846	188.385	240.259	104.465	75.5484	57.5646	104.062	77.893	251.527	328.309	281.554	143.184	95.6101	118.224	432.745	252.211	115.256	95.3541	46.5435	104.042	111.371	63.7944	102.883	224.658	95.7112	69.3601	211.614	133.494	133.37	215.336	344.533	87.9955	87.4813	81.0253	49.6586	129.05	131.365	151.415	18.3791	273.884	266.982	16.5726	158.958	155.7
ARHGEF3	848.527	610.721	903.828	493.827	573.666	517.962	490.166	729.354	533.176	779.436	513.442	755.803	574.195	723.329	704.363	274.136	505.649	672.388	580.781	1131.13	545.031	440.808	589.081	537.1	452.282	708.023	408.721	464.29	369.725	326.42	800.465	502.796	450.025	643.712	130.712	885.203	504.786	492.334	652.85	645.927	824.969	672.544	959.565	704.177	424.79	546.253	709.201	566.908	704.923
ARHGEF38	87.7105	104.014	135.349	176.159	89.4325	181.169	34.6589	202.342	137.631	86.8942	114.983	137.938	216.49	137.192	245.845	349.016	142.921	155.973	191.983	150.39	142.922	103.333	153.456	126.819	75.5235	143.849	103.567	156.886	141.67	92.2112	67.1196	165.561	121.959	76.626	86.2346	182.223	45.3316	103.688	166.002	61.662	106.225	111.501	118.039	93.6821	77.2282	129.487	62.3725	71.5583	124.163
ARHGEF4	23.0965	21.5078	17.3873	130.803	87.0245	28.4259	20.8457	14.4839	11.3589	13.2732	7.7356	14.8221	33.9772	54.03	24.6681	32.8378	63.2774	6.66055	23.1641	8.4133	8.70226	23.9418	12.0054	48.039	22.847	14.4139	17.2014	25.0223	17.3131	8.84098	8.13628	14.3912	16.8444	14.3203	22.9477	14.5907	9.3046	7.96602	34.483	18.6822	18.0774	68.4654	51.8054	11.7839	13.8578	3.68117	8.25516	11.4166	12.493
ARHGEF40	328.649	259.63	285.235	318.045	666.535	193.466	390.512	313.051	255.708	316.522	219.072	280.276	200.22	276.398	255.828	130.056	165.948	321.115	123.959	293.454	301.785	142.482	188.541	194.807	394.995	245.887	257.939	338	175.502	550.655	316.425	336.174	192.089	310.567	410.533	379.877	155.656	246.75	179.823	285.269	370.688	428.264	332.286	180.762	321.163	298.02	218.457	310.548	305.286
ARHGEF5	399.598	379.418	395.448	319.76	491.991	539.054	711.048	551.6	516.884	553.824	372.907	331.678	333.195	402.742	303.031	404.164	430.686	344.447	424.126	767.826	397.016	517.648	462.967	525.599	276.351	444.845	452.192	441.792	388.599	195.148	370.586	578.473	639.708	524.705	403.351	925.324	1293.56	499.994	399.782	975.589	377.019	580.6	330.639	622.75	403.447	388.343	257.484	273.481	658.126
ARHGEF6	857.258	528.697	601.301	881.076	621.057	261.055	597.711	1048.5	325.123	563.447	513.62	791.302	352.045	911.815	214.276	260.306	394.985	550.518	540.092	236.806	467.492	262.823	439.427	476.912	380.925	504.943	207.375	392.799	262.152	304.199	843.653	633.365	243.102	688.559	160.282	507.591	314.364	275.618	719.406	424.086	565.8	702.204	611.073	481.427	491.811	555.494	510.531	521.576	353.987
ARHGEF7	665.378	776.831	658.025	843.832	759.051	708.07	673.433	651.856	439.511	455.265	631.624	533.655	581.188	568.241	775.49	456.765	635.795	483.029	592.989	316.182	715.509	426.476	392.712	468.056	535.246	573.683	449.735	609.108	566.175	488.779	461.61	573.23	682.74	523.998	535.577	555.367	373.115	416.024	428.835	695.731	504.325	828.653	736.621	397.616	702.82	481.387	689.866	522.005	578.49
ARHGEF9	132.956	130.607	193.367	191.04	189.462	156.264	275.073	235.423	270.457	177.044	236.52	181.906	109.133	100.11	79.7277	55.761	123.326	152.743	142.75	233.107	80.2315	150.991	182.849	150.512	150.383	123.719	132.812	273.012	105.742	149.895	159.207	194.135	232.738	185.497	74.7845	208.081	206.217	111.266	217.525	354.068	178.204	231.565	155.029	191.047	155.97	136.861	229.463	197.6	379.587
ARID1A	868.24	886.683	948.783	1100.86	792.488	836.955	842.433	961.621	979.247	1051.41	751.811	917.549	854.937	790.325	1237.08	954.728	688.217	955.938	1006.05	1151.38	904.415	680.759	375.978	808.323	743.138	730.434	789.845	928.412	709.922	677.95	801.5	777.219	1202.59	1137.93	754.768	573.629	669.561	819.184	809.068	840.374	1047.2	886.227	746.397	555.224	851.372	1117.47	735.025	627.824	995.856
ARID3A	66.4807	120.812	71.0077	131.004	109.948	19.1301	68.8728	43.6742	113.832	211.205	71.7061	266.837	122.218	183.154	93.3147	155.645	159.074	105.2	94.4217	14.8404	219.149	77.5164	45.5507	87.0412	128.795	143.346	21.4768	192.885	110.393	65.1767	183.676	86.3946	244.827	183.618	243.825	83.5325	122.796	79.4679	119.003	52.5501	91.1017	92.2547	98.5795	121.881	138.48	93.3902	82.7192	20.6268	73.5747
ARID3B	45.1432	41.8021	61.6483	85.3222	113.301	27.6181	31.0032	65.3571	27.8304	43.5755	31.8812	39.3397	59.9814	55.0375	50.6731	32.8517	52.7299	27.5785	22.6164	23.1131	46.5929	33.9952	83.4096	33.5045	27.0606	24.2442	16.1939	20.2991	28.2144	62.2138	36.0167	90.7855	44.7822	84.9391	43.9729	35.7219	17.6668	21.4168	89.182	25.9951	28.5998	23.8839	35.1689	27.0064	37.1699	32.5892	40.7314	26.1318	26.4853
ARID4A	261.19	165.727	250.726	215.975	190.892	261.199	262.098	167.57	268.798	310.656	231.362	283.254	164.876	280.965	354.139	191.562	202.059	262.326	134.816	326.189	300.991	210.815	182.094	294.205	253.804	263.017	273.525	204.26	198.775	164.925	230.383	174.505	251.466	241.797	216.926	203.18	78.7786	177.231	268.268	168.82	150.807	292.241	356.417	153.188	345.65	392.135	289.577	199.68	321.167
ARID4B	796.604	623.655	838.525	585.577	528.418	734.668	976.023	671.681	1474.95	836.622	700.604	797.303	600.631	633.977	956.196	357.319	504.046	691.264	503.442	953.042	374.264	569.961	480.467	558.104	693.855	703.502	760.351	582.938	451.418	447.752	620.75	424.007	720.889	581.105	406.719	842.878	521.735	468.64	699.31	610.756	549.74	601.331	567.153	519.615	556.884	800.338	631.106	746.809	850.594
ARID5A	208.065	147.736	237.192	127.086	143.342	71.9298	199.958	267.548	141.272	262.939	97.1293	308.824	95.2899	225.758	150.294	33.6602	116.661	193.254	200.819	44.3667	103.401	101.643	21.4082	171.719	160.616	170.787	123.749	287.425	14.6411	174.436	275.562	186.354	158.231	245.414	40.1662	38.2696	170.729	175.467	262.331	205.586	252.867	205.886	192.407	210.909	179.182	143.949	221.389	141.685	236.099
ARID5B	2740.54	1035.13	1874.82	2470.77	1680.05	1593.42	2317	2405.9	2777.58	2329.58	1893.01	1628.47	1824.75	1608.08	1149.22	875.304	2567.64	1475.91	1206.51	1079.21	1580.78	1172.28	1720.3	1428.29	2627.8	2713.19	1804.23	2267.76	1989.41	1088.98	1955.89	1888.04	1567.36	1788.52	836.434	1122.17	2147	2182.95	2026.1	2038.79	1847.48	2342.9	2128.77	1772.77	1536.25	1673.49	2314.52	2783.39	1739.44
ARIH1	554.158	489.9	564.043	515.723	547.188	287.254	499.557	409.613	704.253	520.653	620.835	443.81	807.703	486.565	581.122	519.385	572.636	413.524	433	462.236	603.664	575.32	680.79	500.261	436.131	621.879	500.265	390.61	710.446	476.7	411.96	364.889	505.453	523.733	651.779	360.461	432.033	515.742	496.955	417.768	455.703	588.041	560.074	343.965	574.284	550.964	535.165	530.445	480.734
ARIH2	221.358	336.22	221.689	294.468	278.371	261.375	201.007	230.657	214.034	211.89	200.336	245.6	212.838	294.655	197.482	218.041	229.404	190.589	227.106	315.618	196.176	244.215	159.963	173.726	276.872	267.71	350.654	213.061	166.61	470.3	323.671	269.878	436.062	234.483	177.643	277.064	240.954	234.944	364.803	273.065	232.797	210.316	257.429	189.015	188.556	267.825	236.226	206.879	227.891
ARL1	478.197	534.84	526.139	652.987	532.362	953.106	535.356	650.744	679.342	627.514	515.493	507.659	728.812	543.401	622.478	885.622	827.258	635.962	761.195	800.286	464.275	837.514	937.881	323.575	576.664	732.681	807.091	492.475	836.682	481.574	519.32	502.381	529.19	703.2	657.28	687.163	582.818	602.631	666.33	553.408	516.281	540.209	598.888	534.702	746.707	585.322	480.901	558.987	384.58
ARL14	13.2159	7.1744	16.5141	15.2647	1226.14	12.343	29.342	8.02155	6.66026	17.3493	5.40869	34.3992	121.592	379.645	10.9946	3.73053	68.2446	4.85343	399.349	35.1779	10.3387	32.5491	59.9073	52.6359	7.71545	15.8906	10.2042	31.6811	143.41	9.70837	8.87613	648.01	5.55807	32.3163	11.1565	594.293	93.3315	39.5176	20.7754	6.22636	9.71514	5.70138	9.50878	8.17499	162.118	2.33526	12.6386	7.75617	31.0264
ARL15	104.016	67.5233	66.2899	62.4102	23.1203	46.307	112.69	99.008	51.864	90.0555	65.1496	99.957	61.2662	90.0425	91.0975	81.8341	12.8613	69.6783	72.9552	66.0032	57.7546	58.1049	33.0748	30.4956	56.1211	65.3322	61.3702	6.48746	53.6362	28.0766	62.8712	84.299	89.4372	36.5572	57.0364	34.4446	51.4595	63.9956	53.5668	75.1332	58.5227	67.1909	56.9208	48.7588	37.766	79.0196	47.7874	64.8189	51.3009
ARL2	526.242	639.294	644.592	721.533	749.769	544.947	625.193	537.14	395.38	560.805	958.936	396.428	471.005	872.435	455.322	1549.75	660.963	455.514	718.429	776.257	641.038	732.71	343.343	841.713	1006.99	511.634	303.017	285.603	314.323	1865.88	649.682	743.174	625.821	666.16	848.237	488.213	900.999	527.206	375.721	577.656	543.003	457.257	608.978	693.394	556.527	618.432	467.82	726.86	604.757
ARL2BP	1089.74	1229.84	1170.27	857.967	972.555	920.81	853.906	873.118	964.412	947.917	1405.82	954.951	906.811	992.249	550.12	1073.36	979.608	914.252	1115.59	974.738	1346.54	683.251	977.122	1245.02	866.898	949.411	1146.51	1690.53	1492.82	875.197	1034.58	971.787	742.041	1147.27	696.97	682.087	1099.29	829.234	1114	1188.41	1522.78	1353.13	1010.84	1697.74	952.264	1187.3	907.851	1348.66	1007.35
ARL3	425.839	295.646	328.538	241.273	466.822	436.878	309.348	344.675	123.951	411.418	356.653	349.426	325.189	204.844	231.219	576.364	282.095	237.636	325.245	295.384	296.291	364.566	221.288	403.577	470.327	271.106	340.072	355.437	449.866	618.346	283.568	259.652	412.014	438.579	513.402	227.988	224.654	523.781	239.632	469.152	355.071	380.876	272.697	337.4	253.52	421.44	239.74	376.04	240.954
ARL4A	117.497	854.094	580.535	439.774	523.383	657.223	412.333	660.659	38.8858	698.921	1010.31	519.479	603.854	518.396	4424.17	577.192	397.961	978.849	281.906	541.871	959.057	697.659	1614.99	467.601	501.433	322.952	435.556	314.573	436.682	2527.24	612.188	311.514	671.024	408.586	1573.97	582.711	352.969	546.139	780.504	637.372	427.97	601.792	531.493	438.935	1139.3	1016.2	722.671	304.173	752.89
ARL4C	844.723	517.988	690.072	412.953	1247.01	316.035	909.99	408.274	404.071	735.902	373.13	894.527	806.773	1062.43	994.949	257.566	742.69	562.604	575.561	105.746	408.826	699.999	669.318	1232.05	1592.77	814.004	1775.05	367.94	389.31	959.068	750.396	877.802	568.042	789.062	652.538	314.136	289.729	1420.35	982.661	998.601	645.38	1071.85	1051.24	596.011	946.412	754.58	2130.45	1244.8	1101.64
ARL4D	23.806	107.603	175.496	80.1272	111.602	161.313	110.792	103.068	90.0247	85.2137	162.171	98.125	75.9764	108.869	300.581	131.72	242.995	139.66	78.7784	73.9263	61.5639	211.037	179.473	101.699	108.458	133.608	131.84	131.439	280.549	95.6988	195.818	74.9295	256.709	66.8478	301.765	73.596	316.926	262.341	148.573	251.719	124.159	73.8301	157.426	68.3544	164.109	96.8948	130.601	110.355	192.66
ARL6IP1	1302.14	1836.65	1374.81	945.158	2034	1132.49	1972.25	1629.49	1826.57	1778.09	2477	3032.99	3511.9	3417.22	2476.55	2039.58	1978.92	2274.08	3608.8	2165.72	2414.82	2155.04	6429.3	2818.59	2562.95	2434.41	3809.01	2455.78	3789.83	3319.79	3120.85	5353.53	2598.73	2911.4	3075.12	5524.19	8127.69	3013.4	2816.26	2285.31	1699.79	1818.4	2576.16	4309.47	2687.29	2270.09	3380.8	2728.06	3017.3
ARL6IP4	630.039	607.26	789.587	812.662	773.429	769.536	837.074	1027.02	1144.88	666.956	631.428	604.964	681.615	839.32	705.587	1113.79	559.769	849.188	975.013	1065.51	631.217	865.886	470.053	3134.73	664.587	795.37	1083.78	554.649	797.534	912.028	781.917	827.16	690.138	856.112	1115.95	756.134	1154.39	803.75	900.726	798.896	747.018	764.995	609.234	664.084	778.406	619.617	678.296	508.679	579.415
ARL6IP5	2819.99	4144.52	4668.26	4374.82	5482.15	4472.62	3317.3	4754.08	4054.83	3179	4054.21	4126.85	2550.57	3726.03	2489.44	1345.78	3207.92	5144.23	3244.43	2681.28	3200.07	2784	3493.01	5050.02	3454.89	4249.44	1982.72	2996.59	3249.82	3209.73	5111.99	2813.15	2592.76	3161.79	596.923	3547.97	3819.93	2941	4900.61	4146.98	3725.48	3772.84	5530.25	3172.62	3491.18	3113.26	4661.37	4062.11	4619.1
ARL8B	2526.08	2882.15	2127.01	3076.02	2546.01	3502.66	2804.28	2114.59	3136	2615.22	2769.2	2743.15	2388.11	2154.07	1765.04	2295.81	2445.66	3064.59	1531.38	2138.09	1839.5	1610.78	2281.36	2007	2456.3	2760.71	3790.7	2997.23	3351.9	2657.31	2808.45	2484.54	3669.42	2086.39	1450.78	3156.28	2349.03	2365.14	2882.26	3017.7	2707.03	2326.86	2890.11	2485.1	1926.99	2915.91	2998.61	2347.82	3553.78
ARMC1	846.89	906.584	450.421	620.818	623.66	556.987	788.527	331.124	847.154	603.154	580.852	796.655	933.642	643.048	671.412	929.44	1220.65	513.18	674.634	468.248	462.27	678.134	913.024	698.004	689.455	616.479	912.821	784.149	472.748	711.598	745.957	376.359	893.433	698.46	1084.07	407.01	781.35	824.241	870.957	742.341	334.573	594	741.936	491.212	573.352	631.5	907.473	583.093	630.871
ARMC4	229.712	174.268	163.284	154.852	162.422	100.287	28.6325	29.866	188.927	166.296	200.796	63.7626	183.007	47.2905	166.299	143.607	223.92	112.507	152.913	61.7168	161.209	148.911	131.99	117.85	166.137	144.269	119.458	229.607	99.1289	31.1072	128.447	78.4916	186.257	60.1951	114.327	41.8943	46.6089	145.011	110.767	142.497	209.814	151.556	75.1983	118.067	164.13	111.88	88.4491	65.4915	93.9147
ARMC6	216.539	92.7409	133.603	149.95	83.5645	119.672	218.992	50.0076	150.777	219.941	151.448	140.659	175.062	125.108	169.558	151.839	149	176.976	121.037	145.811	191.128	151.332	209.536	147.158	95.1659	142.796	122.257	119.161	86.7188	156.976	130.468	128.773	155.846	135.253	158.646	189.02	153.779	116.895	85.6805	176.746	167.086	111.035	111.687	90.9656	101.549	188.153	91.4424	145.787	116.731
ARMC7	573.497	315.976	391.688	396.921	259.276	452.521	417.653	389.09	323.223	210.847	319.781	434.197	265.433	560.628	322.413	255.93	232.893	425.792	319.067	319.262	505.829	222.433	297.982	329.628	208.843	158.897	134.675	326.415	382.335	157.716	247.463	240.856	370.747	321.18	140.184	330.522	265.771	413.33	325.436	320.491	338.014	321.789	165.683	285.787	234.259	302.582	290.294	181.273	222.259
ARMC8	302.258	321.597	273.568	280.16	316.059	278.188	274.12	300.238	322.745	359.721	221.1	347.288	194.71	271.519	234.038	358.242	324.85	271.297	287.657	306.212	223.855	193.695	179.413	259.256	365.149	272.142	358.011	239.713	209.792	224.126	271.894	342.804	254.996	281.382	387.226	302.778	209.638	221.187	261.414	260.624	308.933	240.468	326.076	252.203	219.345	261.991	236.7	258.215	270.665
ARMC9	98.305	194.006	98.3439	156.905	101.731	68.9113	173.255	144.787	44.6357	119.561	76.1125	135.779	87.0694	51.3355	154.74	59.6056	43.2827	167.173	95.6515	44.1523	200.104	48.9581	50.9377	99.6751	122.532	68.7968	111.384	184.467	47.361	59.6439	40.9431	34.9268	96.3935	58.0613	29.1785	105.132	58.3391	94.6048	99.6496	60.4671	239.471	61.3141	74.0023	66.5533	146.444	163.036	141.674	148.831	44.1359
ARMCX1	295.669	561.533	387.32	449.574	369.061	206.179	190.625	295.406	412.215	326.494	231.368	258.667	287.107	348.612	622.452	66.1166	211.567	308.896	286.253	405.188	772.417	149.991	393.832	548.833	509.158	273.945	394.903	294.024	327.025	419.999	273.081	248.61	468.652	210.137	455.736	290.356	317.081	174.205	378.754	214.435	599.426	485.678	671.554	197.661	277.719	274.589	227.104	479.66	261.559
ARMCX2	422.776	647.224	559.333	534.398	396.314	467.121	270.191	457.057	137.824	623.722	265.98	642.767	378.588	646.794	418.977	429.235	369.351	532.392	453.853	723.53	484.963	1288.55	1813.07	250.842	934.627	469.978	1486.83	411.243	612.847	897.195	343.257	473.607	521.405	856.953	292.9	291.775	508.499	307.507	704.985	557.316	779.413	369.78	1254.41	315.607	321.161	329.474	259.572	1082.26	501.123
ARMCX3	933.985	1616.83	902.134	1497.47	927.153	1035.99	1056.69	1278.19	1651.8	1329.34	865.38	899.013	800.929	834.224	1530.71	666.09	1104.83	1055.27	702.208	969.288	1540.99	853.175	1775.38	769.855	1158.4	940.289	1050.01	854.984	778.222	645.494	746.279	856.513	692.187	811.451	680.458	796.885	913.47	642.042	1225.09	984.026	1073.7	1280.62	1026.85	962.613	902.66	787.469	950.587	1563.26	972.947
ARMCX4	32.8655	50.4003	31.8659	38.874	54.9293	33.7711	40.1943	22.5862	12.5069	15.2614	10.2328	11.5724	15.2923	9.10108	40.8001	8.59684	8.82149	34.6544	18.2642	30.1323	8.55783	10.2123	14.7015	7.66498	15.4483	5.08793	50.0567	25.1041	10.864	31.4263	7.88022	13.8769	8.53232	12.8587	11.0238	15.3623	19.541	11.9154	11.1872	13.4819	18.657	13.3766	17.3203	15.9297	7.56659	23.7881	10.2018	6.78405	14.0782
ARMCX5	385.069	451.404	454.128	478.119	327.985	480.369	491.83	415.087	621.34	502.78	384.29	224.261	275.104	163.993	410.956	172.058	301.789	292.447	160.682	495.598	445.84	379.476	205.111	273.73	406.717	330.252	351.383	296.857	583.29	206.81	168.872	257.052	300.754	321.804	352.294	240.013	369.939	203.17	340.737	394.815	256.102	348.79	362.244	287.089	337.921	328.382	304.011	513.513	519.594
ARMCX6	1053.68	1558.19	1264.84	1945.15	1283.35	1506.42	1059	1583.24	1704.19	1303.47	1145.75	1030.52	818.735	1197.85	1356.06	929.375	1076.29	1115.15	979.643	1542.18	1243.32	1647.19	1112.46	919.357	1146.65	837.75	1022.32	1341.29	1095.16	1212.39	1154.23	1338.79	960.618	1360.63	1004.03	1178.45	1236.05	650.272	1505.16	1497.32	1464.76	1057.34	1009.8	1122.42	1093.24	1162.78	1101.01	1608.25	1090.14
ARNT	93.8591	80.3055	186.966	139.981	81.1646	115.156	111.935	123.21	85.6381	184.235	77.2503	96.5681	196.134	205.932	140.031	177.598	297.127	94.4439	121.653	136.608	300.911	90.4908	141.788	105.036	185.311	163.55	223.01	109.724	212.141	96.8321	106.058	80.0963	175.94	92.8363	72.8164	127.757	47.5031	127.712	109.353	118.983	146.874	142.96	109.989	138.731	142.376	140.943	143.305	160.422	128.305
ARNT2	38.3798	155.835	309.29	329.616	268.77	146.326	388.024	175.865	16.5756	134.24	19.303	93.8951	157.452	143.54	259.289	30.9792	444.794	156.892	24.7972	17.0038	478.566	223.932	916.758	57.0563	210.483	1190.98	543.895	29.2799	149.345	60.7488	16.8244	182.686	494.895	151.146	13.7965	17.246	14.4807	54.0296	182.862	115.751	121.688	192.787	526.665	13.9427	545.8	214.166	31.3243	272.523	208.469
ARNTL	327.382	170.92	246.976	102.012	146.661	151.063	187.844	350.776	166.335	174.944	239.283	390.339	146.864	264.585	278.313	274.361	186.584	242.002	254.222	225.486	239.456	175.522	257.093	312.966	213.323	283.072	184.791	185.578	126.821	226.125	295.07	303.512	287.765	234.265	248.401	220.671	158.163	185.862	338.903	201.238	302.938	249.138	283.477	241.952	325.231	279.992	289.795	172.161	501.8
ARNTL2	223.403	157.447	105.376	170.1	280.238	46.4242	110.827	133.548	106.074	115.497	203.14	187.516	175.838	725.215	134.843	188.614	189.171	98.0334	387.605	10.5963	56.6748	336.022	451.883	1005.54	260.775	195.685	49.3465	146.17	198.302	668.672	649.649	459.153	125.735	486.34	171.908	160.293	233.782	349.308	191.97	145.432	106.237	174.958	250.377	146.594	323.455	89.0918	140.015	115.756	102.092
ARPC1A	2019.97	2088.42	1538.41	1399.94	2477.23	2209.87	1766.85	1417.33	1955.38	2916.85	2579.47	1383.99	1642.4	1630.03	789.853	5118.13	2779.6	1726.33	4598.67	4711.95	1560.39	3667.07	6605.35	4720.81	2065	1707.41	2876.07	2223.3	3635.14	4320.92	2189.31	2475.48	3298.29	2399.7	3196.25	2841.44	8965.53	2622.35	2867.35	3423.54	2206.39	1605.48	1620.54	3228.06	1785.39	1652.06	1700.19	1774.74	2258.78
ARPC1B	3848.44	3829.43	2723.82	3261.3	3450.55	3259.43	4940.04	4634.58	3274.78	5586.83	5163	3429.86	2788.35	3382.33	1156.13	2640.05	3668.97	3264.69	6759.6	3434.4	1972.62	6129.7	4017.56	6598.81	3701.47	3541.42	1962.61	3746.84	4601.59	2859.51	5709.69	5423.83	6986.91	4549.38	2518.99	3601.25	6319.81	3102.52	4937.74	5543.23	4400.13	3511.13	3003.34	5796.22	3971.38	3578	3191.55	2912.88	3334.23
ARPC2	3340.19	4064.22	3124.38	2921.24	4323.19	2221.5	2736.06	3921.29	2616.79	3003.62	3122.12	3967.06	2710.54	3874.65	2745.67	2467.36	2822.7	3212.97	3928.44	1865.37	3302.2	3102.5	3668.15	5851.74	3910.4	3631.22	2963.78	3073.13	3799.17	4405.99	4894.48	4063.18	3213	4637.08	3484.85	4237.79	3498.27	3938.87	3950.73	3939.6	3881.55	3304.03	3970.13	3865.94	3613.26	3355.81	3500.12	3441.44	3345.94
ARPC3	1570.32	1779.24	1799.69	1879.91	2379.68	2658.18	2215.09	2429.5	2673.68	1885.94	1753.73	2008.82	2172.63	1992.54	1683.8	2393.36	2102.22	2184.05	2878.66	1539.93	1421.35	2832.46	1941.27	2322.97	2038.74	2786.01	1925.86	1385.86	3355.94	3518.6	3187.68	3087.07	2498.73	3109.87	2611.23	3068.43	4150.9	2126.53	2680.78	2728.04	2012.52	1967	2567.82	3073.06	2575.01	1982.96	2566.4	1493.34	1590.17
ARPC4	711.411	819.92	581.895	644.105	1271.46	885.019	820.583	631.621	430.257	756.306	531.144	520.466	638.844	822.323	342.867	461.645	514.765	511.247	422.867	211.859	325.124	466.89	319.269	734.869	535.082	561.178	500.129	867.024	495.519	887.38	812.047	760.159	626.78	1004.29	688.42	1024.66	768.303	584.223	1104.33	990.797	601.324	637.324	639.91	506.203	422.516	651.629	650.918	774.317	865.543
ARPC5	3599.81	4181.57	3964.14	2929.4	4863.49	4431.9	3525.71	3406.21	3321.38	5554.17	4140.23	5269.62	4713.19	4653.39	3022.47	2260.7	2634.53	3156.6	5117.91	3651.37	2945.81	5389.76	4344.66	4596.68	3990.42	5145.75	3594.49	3266.75	4088.68	3663.85	4905.63	4223.06	3906.91	4112.26	1951.01	4963.14	2764.18	3470.04	3909.43	4059.42	3051.41	2753.48	3219.67	3507	4352.24	4887.03	4207.11	4351.05	3956.51
ARPC5L	2334.81	1309.4	1514.61	1991.56	2064.89	2281.12	3593.7	2510.46	1797.47	2530.49	1655.82	1920	1630.16	2585.67	1407.46	2090.91	1371.2	1845.25	1784.56	1712.19	2270.81	3965.67	3572.13	2267.63	1677.9	2396.54	2467.89	2123.21	1903.28	4001.51	2976.93	1784.5	3579.44	2154.48	1892.66	2854.15	3682.41	2153.74	2188.57	2747.89	1919.26	1989.24	2406.84	2830.1	1416.46	2631.35	2812.7	2199.96	1983.62
ARPIN	221.539	200.226	264.271	172.203	197.668	200.749	184.467	50.5109	203.673	58.8494	157.491	131.23	133.155	160.457	157.43	83.2698	106.351	169.89	98.9809	151.147	242.12	177.128	88.9007	107.443	119.951	102.826	53.4466	123.005	72.9867	75.8014	120.403	94.0473	122.92	122.819	83.8491	119.264	80.5496	120.811	101.035	52.9213	117.141	97.1745	96.4936	79.7809	74.9028	146.736	77.2135	99.4773	112.817
ARPP19	1089.18	821.276	1018.99	1184.9	1734.96	1317.69	994.525	936.784	1688.79	1026.28	573.138	1037.6	1202.17	1065.83	1355.72	1280.47	1029.6	1354.3	787.113	983.404	1117.87	1207.81	1218.73	1228.67	1041.03	1041.26	1060.72	733.763	1277.61	984.102	1023.1	1080.44	1253.38	1191.8	1381.81	1165.75	1096.89	949.282	946.274	1016.54	985.01	1155.47	1036.18	1002.67	1006.19	1138.1	1304.11	940.371	980.485
ARPP21	69.0268	25.7516	15.5087	24.9198	28.4226	18.0976	13.2098	15.4455	8.48174	6.4387	9.6708	13.0108	13.4582	27.7639	7.52792	6.44222	19.595	15.2948	10.9107	13.8407	11.966	10.1713	4.76208	3.01027	4.77079	6.32866	14.5551	20.2583	14.6188	21.4851	12.3185	7.04357	10.027	18.9712	11.3812	5.97509	14.1213	3.2296	4.18022	13.7038	20.4786	1.82764	7.32196	26.7444	6.07858	5.54169	38.0062	4.02312	12.5911
ARR3	252.595	264.924	149.358	400.892	197.65	179.438	221.951	25.0898	174.71	183.273	184.083	397.759	270.034	154.136	200.668	178.009	170.712	222.493	163.405	187.753	185.59	141.711	174.64	176.489	151.596	101.244	191.452	162.173	196.271	118.627	124.342	190.225	211.81	121.644	103.847	126.614	126.942	160.93	167.54	117.658	219.051	181.158	116.178	194.21	139.117	138.439	175.574	168.584	102.037
ARRB1	327.197	691.365	281.232	577.678	319.795	1036.69	501.348	208.735	418.703	260.15	476.815	497.691	579.309	279.26	140.581	598.655	475.36	519.826	128.516	671.486	722.325	302.939	185.402	180.545	174.822	512.421	453.427	372.782	996.718	207.343	337.24	272.062	415.118	344.542	176.45	217.908	369.19	145.233	310.057	308.863	246.038	255.902	151.182	236.83	232.14	492.081	211.415	145.841	336.367
ARRB2	239.031	662.435	373.9	262.388	535.97	779.737	371.785	421.542	174.608	367.537	543.464	899.306	497.192	1004.19	312.603	590.285	335.988	422.47	457.085	256.459	655.793	430.027	236.207	424.267	285.244	361.225	270.136	361.273	362.433	455.99	999.214	760.043	354.085	653.299	305.462	252.29	432.148	433.5	524.715	646.449	594.963	370.575	487.254	443.211	498.834	410.208	532.294	378.986	215.196
ARSA	393.592	270.947	327.988	333.01	303.128	578.444	218.665	277.569	304.874	173.834	276.046	256.191	239.245	169.262	105.058	337.929	210.345	550.221	211.284	182.673	275.333	210.639	318.408	203.76	228.607	266.093	116.393	419.879	443.632	152.734	156.814	328.97	330.837	230.436	303.37	193.03	119.395	276.621	160.656	151.362	356.547	418.511	203.727	259.287	301.847	514.014	216.793	313.043	241.54
ARSB	147.706	131.805	111.56	138.013	129.736	96.0634	115.34	142.311	97.0446	91.0317	135.447	197.992	161.626	189.374	123.536	136.533	123.848	175.797	154.224	126.524	169.429	87.3524	101.404	139.791	187.715	139.502	70.7035	112.492	120.791	123.115	153.386	122.11	100.898	133.311	75.6509	81.4722	96.4031	115.043	139.022	138.472	103.942	117.478	157.941	134.619	146.739	81.6354	157.369	140.399	126.358
ARSD	169.174	114.692	120.544	230.653	171.086	310.79	103.096	125.026	136.7	28.2718	218.867	55.0733	76.1248	73.8415	94.8013	192.508	30.3161	203.929	61.4235	667.629	377.641	93.0369	77.6828	64.9316	77.8298	58.4469	70.0914	83.4772	40.0701	10.3376	41.0123	75.4694	53.9225	38.8939	29.5578	48.3056	91.5782	35.7017	33.3163	50.8826	34.8424	110.128	65.2698	57.7975	226.44	9.39193	40.7571	233.535	54.6134
ARSE	317.314	299.109	378.923	275.889	286.572	1375.39	259.236	400.366	129.962	160.523	1440.71	260.734	472.321	270.06	326.898	932.709	479.142	402.654	662.828	1120.12	1291.66	873.445	182.43	134.834	241.014	197.633	87.4549	241.178	455.565	187.713	101.578	425.623	196.318	79.4875	104.917	176.12	109.56	270.712	235.958	284.899	174.891	377.128	260.532	113.899	665.351	146.271	275.403	560.545	175.653
ARSF	55.1401	51.6284	77.8183	127.076	61.0059	30.5248	30.1174	39.431	16.8135	77.1323	20.5136	97.3569	52.7183	16.1021	101.87	17.1591	17.8647	106.071	82.0958	83.1358	23.2753	94.4461	9.75019	52.53	62.0417	13.2549	17.512	12.2999	15.6529	22.712	46.8383	38.9619	34.9585	25.3239	17.1343	10.7712	25.7073	63.0758	86.7153	62.0727	93.5557	82.3776	11.9347	35.5225	17.0643	102.451	30.3104	33.8466	25.2915
ARSJ	43.4842	211.083	8.38806	51.926	129.559	138.76	107.558	53.3743	112.276	81.3464	222.621	53.373	98.3972	38.9201	213.658	32.2327	37.1213	92.2657	48.7375	147.527	100.739	29.0901	66.1721	110.052	80.1263	93.8125	45.5242	66.4962	64.5605	655.024	107.811	49.6537	36.9432	85.9624	18.0179	29.3836	252.361	48.3523	40.3888	49.0321	40.8989	215.984	135.197	131.651	98.8512	86.9361	199.559	167.151	104.193
ART1	219.491	226.753	173.455	287.638	161.193	180.171	187.893	243.78	218.99	197.03	197.65	163.848	200.705	285.108	82.2512	263.978	215.563	179.538	162.956	184.239	277.869	188.976	119.346	121.47	151.616	173.642	135.31	164.988	118.92	107.447	100.814	174.835	159.219	73.8406	96.0889	99.7672	106.436	151.935	125.473	134.272	174.244	148.308	104.354	111.709	151.505	149.456	113.325	133.211	158.009
ART3	34.7914	33.6979	45.8176	87.5791	55.9608	25.059	14.8122	98.9448	36.3173	32.829	58.1955	73.2765	70.5234	58.3902	45.2174	74.8294	82.9736	64.8528	42.0964	107.943	69.1754	57.1438	7.61367	42.0616	7.85409	63.9438	61.0662	41.1478	63.4089	15.96	42.4059	92.9439	25.6233	53.5157	40.563	40.374	59.0941	25.8635	37.7264	45.7847	34.3638	52.529	13.2418	29.6256	32.7228	70.3829	36.6674	39.1058	28.1424
ART4	90.44	65.3137	120.322	28.4184	70.9403	101.147	38.9203	57.5703	23.8027	63.4519	75.931	107.574	123.244	139.241	45.9708	56.0724	81.7071	64.5004	40.9536	62.4979	109.172	52.7391	68.8273	43.0214	54.9972	67.653	19.8374	50.2685	67.3465	41.2596	37.8382	40.7753	63.2515	29.4931	20.9617	49.3397	55.3032	31.0875	47.6382	63.5226	58.3141	79.1406	42.8189	43.0563	61.4401	53.9301	16.5574	19.9177	35.4426
ARTN	111.776	88.9291	57.0389	68.5998	51.0437	65.5546	82.929	113.066	65.0617	82.8083	101.27	68.2703	114.552	55.1634	79.7381	231.555	160.775	50.2687	60.853	60.3455	66.6426	163.794	301.091	54.9635	110.713	56.3017	117.757	77.8308	101.503	49.951	79.9209	63.119	75.7365	97.7137	100.602	52.6882	53.3683	74.6502	39.5788	35.4884	39.9612	45.4191	40.347	51.4512	44.8187	77.0014	71.159	87.411	41.8503
ARVCF	210.656	249.599	94.9444	87.2514	250.005	258.819	111.562	77.778	65.8423	108.95	176.128	82.3538	126.976	70.5599	296.62	60.8584	176.389	51.9808	52.0745	101.941	97.7297	87.0375	54.1458	150.6	197.527	100.017	86.0114	197.501	226.974	60.6097	138.767	69.7596	87.7554	84.4751	186.497	77.6427	100.008	144.224	42.8455	98.8238	72.0941	57.1512	80.1265	239.733	71.2434	140.654	36.9415	159.348	100.522
ASAH1	4399.23	3074.65	2839.69	2525.15	1641.32	5930.31	1599.92	2186.43	3364.77	2914.5	2802.91	3089.45	3402.45	2669.94	2545.92	3170.15	2905.38	2401.7	2037.58	3672.82	3999.03	3074.37	3479.36	1996.62	3370.83	2096.39	6008.18	2696.01	2610.02	1166.82	1973.48	2296.96	2611.16	2212.16	906.751	1723.1	1599.31	1585.99	1705.02	2399.77	2028.09	3355.46	2735.49	2335.02	2899.23	2634.32	2979.82	1903.03	2482.96
ASAP1	281.395	146.389	202.425	162.335	189.665	65.9105	211.126	239.844	175.011	464.501	238.593	427.337	190.198	357.687	241.546	225.464	268.4	263.584	300.198	158.347	178.697	219.269	216.183	502.62	556.72	561.333	252.135	250.496	237.659	366.369	607.979	171.649	183.779	465.042	806.052	161.365	213.029	347.547	417.282	185.437	600.141	305.568	583.056	381.849	352.382	281.833	297.308	375.112	386.858
ASAP1-IT1	220.075	273.276	175.641	246.035	214.178	57.7447	287.997	282.369	119.448	324.248	192.024	258.333	150.85	193.296	186.58	106.976	191.355	267.766	200.37	119.166	150.802	125.555	143.029	211.795	304.71	99.1576	62.6613	119.454	82.4728	81.3671	116.37	74.2064	99.0598	124.013	94.0178	85.0151	102.166	157.445	88.7891	148.382	144.015	191.414	129.267	89.1528	120.782	104.555	105.231	97.5339	118.452
ASAP2	662.958	624.226	343.642	308.33	1716.93	788.399	207.662	357.661	542.511	315.603	282.883	212.27	209.079	504.618	521.176	695.649	483.463	317.791	527.483	349.483	753.116	567.895	791.098	711.683	575.376	129.826	244.733	347.477	662.27	474.704	380.478	514.955	200.629	773.388	644.075	949.525	252.367	508.81	329.135	307.739	520.262	486.077	348.622	247.194	635.44	358.847	128.528	197.274	517.561
ASAP3	53.1022	285.072	129.474	161.184	161.488	270.974	127.251	123.825	348.197	425.481	212.967	191.021	108.574	32.2689	342.76	203.031	119.916	195.131	68.4581	319.085	276.601	224.457	121.791	133.251	288.609	170.539	229.866	405.091	226.977	226.494	183.732	175.582	227.628	176.819	108.82	230.873	71.1392	199.891	206.223	231.86	471.495	196.874	337.984	114.263	299.156	342.763	120.984	254.063	201.831
ASB1	344.526	228.805	260.191	370.17	356.861	215.894	228.685	362.132	194.401	202.291	189.024	281.654	170.878	224.066	246.614	189.299	169.696	234.893	196.432	211.022	281.534	206.238	114.511	145.337	190.653	242.416	255.125	199.048	198.893	266.446	253.834	248.633	226.086	224.191	230.956	217.314	212.661	354.858	213.629	185.296	231.961	283.274	159.225	153.891	203.089	210.092	145.495	165.452	180.701
ASB13	265.239	318.756	391.718	124.858	433.824	216.062	362.045	479.037	52.1396	152.892	292.689	263.129	254.732	229.108	118.023	460.822	549.454	355.748	187.319	143.165	381.047	488.983	244.697	207.406	420.946	383.396	179.105	412.955	182.873	296.365	298.317	298.673	301.804	336.005	192.988	283.14	583.291	272.445	424.35	403.006	417.461	173.014	233.202	354.026	255.922	249.081	505.06	318.882	448.372
ASB4	57.6203	56.0982	19.2087	54.988	39.7733	38.1154	37.9334	16.1277	28.0839	61.8542	17.8746	44.3536	45.055	36.6864	63.9462	23.2356	30.048	45.9769	48.8364	43.8928	43.9235	44.041	9.68924	31.4085	16.3039	20.6069	22.6364	52.9634	32.0781	20.8348	14.4172	18.2647	34.8891	26.9497	22.1814	36.1577	23.0755	38.4718	21.2248	13.4515	34.0812	29.4332	24.3916	24.6925	24.5702	34.4009	25.8503	14.8576	14.4341
ASB6	306.948	180.736	255.707	307.479	297.744	345.978	422.873	310.721	123.906	273.866	128.335	222.194	143.169	157.606	99.6626	226.063	112.058	150.042	236.554	176.887	163.974	280.333	159.023	166.258	201.778	139.385	224.678	100.21	97.4813	402.927	257.422	197.176	187.134	198.94	148.939	173.116	224.467	246.35	226.439	165.954	125.666	98.8676	265.059	164.338	182.706	218.974	157.188	232.49	188.636
ASB7	45.9503	38.3762	22.2309	80.2815	139.615	46.4162	115.328	146.336	108.873	99.4999	46.7786	121.163	119.863	51.1213	88.1119	46.9904	64.1297	90.5244	55.5974	80.5578	101.548	34.0918	86.8499	83.8186	71.5791	111.322	86.9931	81.7386	69.6096	50.416	67.4367	85.9774	72.4117	46.6754	56.3383	9.60358	94.1216	61.75	69.1918	66.7748	93.2773	56.5818	49.7009	47.7265	99.6207	44.1083	83.9913	55.3601	53.5313
ASB8	343.152	383.424	467.705	536.796	261.597	438.751	462.008	384.069	352.516	314.457	233.336	271.695	267.755	229.906	298.655	241.758	260.916	315.419	232.638	357.448	201.466	272.438	307.707	162	281.324	253.527	207.806	296.397	154.382	161.423	224.723	223.797	194.349	305.986	222.474	381.896	320.702	149.424	207.444	221.003	208.068	171.761	184.109	242.797	265.497	274.651	194.702	219.987	273.808
ASB9	97.748	108.128	128.553	268.915	108.366	186.487	81.6752	144.524	333.275	146.547	209.688	105.291	128.349	202.24	286.144	520.714	118.021	118.82	114.731	212.588	436.65	106.169	164.737	201.894	150.29	154.389	650.694	104.23	277.566	187.65	76.4349	59.0054	169.978	86.0107	269.689	98.5863	217.893	115.567	283.648	76.8457	95.9703	121.83	124.765	214.517	124.604	99.8	60.2523	113.507	78.9501
ASCC1	309.27	149.212	347.708	368.11	364.741	804.315	456.109	271.105	339.196	165.261	229	195.17	388.161	196.013	305.586	233.42	415.86	290.808	358.053	327.416	212.976	397.764	397.04	226.417	484.349	252.993	280.063	322.729	309.842	412.886	310.793	269.692	328.195	393.526	317.737	292.655	363.037	332.305	283.052	305.721	354.376	242.686	211.616	186.366	361.147	410.312	184.941	246.112	383.575
ASCC2	187.802	134.293	162.967	177.486	300.882	268.999	271.122	262.861	150.06	185.29	215.664	204.103	109.269	156.15	193.122	263.282	269.326	238.666	76.026	119.573	318.702	227.744	347.165	134.702	158.931	161.74	156.449	230.304	232.911	368.629	224.266	273.822	165.125	327.375	630.42	332.365	290.563	196.768	187.889	279.558	290.945	419.549	732.551	208.693	269.05	316.266	276.723	274.672	242.342
ASCC3	711.516	429.765	404.884	443.177	503.897	643.992	443.436	529.501	1243.46	651.213	692.184	535.231	647.157	877.093	1098.55	1004.19	627.113	456.06	412.719	1050.84	411.944	1030.14	1836.34	901.074	910.852	694.822	447.116	739.427	735.635	669.445	657.813	636.82	764.452	816.336	328.67	918.932	930.112	517.946	585.766	614.046	472.692	508.774	534.63	490.208	537.927	597.172	652.612	548.894	593.983
ASCL1	41.3366	47.0506	51.1883	64.0463	27.5627	63.6459	45.7216	29.7435	31.9597	138.257	21.4563	145.822	4401.61	78.1409	57.85	2093.42	30.4907	60.6286	61.6866	24.4664	51.7811	36.8681	15.6584	41.2005	512.12	33.7595	24.9221	31.3655	47.0405	32.1677	53.2408	44.9696	54.736	19.8066	27.8657	58.2231	29.3196	21.2157	23.4246	35.9726	29.0828	18.4912	19.1874	38.9809	28.9729	38.3742	34.3905	26.8889	25.0336
ASCL2	9.13383	5.99771	6.73561	10.8814	11.3043	5.88248	9.83181	6.36987	5.62153	6.75859	4.23908	3.42476	5.68058	3.18498	7.00335	3.87594	2.99366	1.98795	3.73511	2.8767	3.02892	2.40019	2.87429	0.709934	1.917	1.88423	1.48627	4.75745	1.06291	1.10392	1.69741	2.06115	0.95749	1.27115	52.4615	2.41839	8.89687	1.13925	1.58659	0.83998	1.50663	0.904535	0.585506	0.900222	1.09978	1.52543	1.10076	2.14176	1.43007
ASCL3	195.073	99.006	107.089	139.445	51.308	53.6435	66.1778	120.156	159.531	149.079	152.343	294.306	138.234	67.5362	106.78	173.328	117.425	80.4204	67.8916	78.5152	120.998	165.008	48.1443	27.473	52.1623	105.402	79.7401	46.7422	109.466	86.5707	104.469	58.9934	107.014	87.4445	62.7369	103.357	104.853	86.6386	77.985	67.8747	84.7375	62.2963	85.0469	105.976	63.6201	71.7631	61.658	43.5402	90.8524
ASF1A	472.388	373.089	401.519	322.911	197.844	330.8	357.129	309.192	411.456	399.98	684.278	377.083	464.594	467.476	494.586	430.816	419.913	491.361	228.012	532.606	480.071	304.856	702.972	467.322	312.329	475.967	498.539	177.93	556.116	410.752	361.196	258.502	341.56	295.209	578.851	280.831	294.421	457.197	365.615	423.667	268.226	382.079	363.955	709.854	518.638	539.572	310.868	245.589	274.207
ASF1B	245.528	216.948	197.36	249.617	214.856	101.251	359.311	179.599	293.241	257.352	166.954	455.971	380.917	386.54	754.746	413.858	376.002	317.932	482.005	242.001	244.984	464.073	573.493	565.818	369.08	189.207	331.149	163.394	230.546	437.079	360.771	498.663	428.205	315.546	631.102	138.482	710.738	333.562	481.144	317.592	160.43	317.663	446.689	335.441	185.888	248.011	499.438	227.429	300.199
ASGR1	100.082	120.337	93.1932	121.51	18.2788	21.4606	57.5191	44.1616	77.8239	63.3457	83.1978	54.9618	63.5305	220.557	39.3655	12.8503	41.8287	128.509	24.0821	8.88375	59.595	54.8848	48.0059	68.3744	26.166	56.144	69.7561	62.6872	101.293	44.9196	91.2019	81.9229	129.198	75.0236	755.494	6.11338	32.3403	20.8097	87.5886	74.6058	74.3965	37.2563	65.786	96.3896	77.2442	72.3902	102.937	123.361	34.3492
ASGR2	69.6791	33.223	41.138	51.8549	52.3654	24.7044	35.7834	50.4796	26.4575	42.8824	23.5391	62.8036	20.2281	737.37	37.814	16.8204	42.0089	38.9489	33.5011	18.6742	43.267	34.3481	28.716	125.765	33.659	28.6496	24.191	39.8771	25.8095	34.0472	14.7623	22.8554	70.0711	93.0657	2511.65	14.816	76.3615	26.542	16.7772	24.1023	36.0277	39.5143	20.7433	26.0097	17.3582	16.3307	90.8217	15.7111	28.6199
ASH1L	305.984	218.336	245.366	366.702	207.592	252.979	199.401	194.226	272.986	251.409	297.663	440.364	320.938	329.159	300.913	268.263	351.078	310.627	223.726	255.332	409.873	298.49	214.045	184.157	240.741	209.01	475.101	234.864	266.881	218.195	229.343	227.416	231.04	138.087	147.709	245.663	159.724	144.213	195.058	181.982	181.226	232.871	234.762	235.968	205.267	237.439	225.237	211.539	204.343
ASH2L	1486.59	1421.52	1084.93	1135.94	1223.41	1246.81	919.558	1130.06	1121.18	993.501	1023.65	1240.35	1413.88	1496.36	1409.14	1546.71	927.074	710.302	854.216	1220.28	1093.34	1036.31	721.577	821.693	868.413	1153.3	947.346	705.429	934.315	784.639	1070.19	1351.66	1099.99	1079.91	677.843	810.808	973.349	927.136	1026.28	1098.19	521.584	930.75	893.231	487.062	1042.07	1047.16	1256.55	947.466	954.641
ASIC1	31.6761	31.9902	77.1393	61.5279	76.2776	65.3016	19.6536	53.0233	51.753	47.8336	35.0498	37.0388	19.5795	23.3173	94.9681	170.631	29.6902	18.0145	40.4788	27.2069	22.9205	41.9174	31.2457	34.931	60.0636	30.7276	42.0033	12.4482	38.733	35.7175	15.9508	90.2892	45.2338	49.1756	39.8948	44.4593	24.5366	42.9765	35.435	68.3289	40.0742	36.4269	11.7194	18.2465	16.5093	45.6251	16.0312	116.65	32.2129
ASIC2	59.2513	46.4239	49.7937	54.2234	40.9706	29.8334	24.5771	32.1864	101.077	76.1575	25.4305	25.9764	18.6815	32.8158	72.2638	22.0544	24.5616	12.4104	18.4983	10.3672	17.4386	43.9726	17.7798	15.7052	10.2027	10.4432	22.2794	20.8931	18.9703	27.4843	7.58338	13.3267	32.4816	10.3829	11.9326	10.8727	11.3546	14.2932	12.7412	11.0894	26.6231	7.4826	15.9247	9.62317	71.7792	5.52432	16.6971	9.31883	10.3318
ASIC4	31.9735	27.9588	47.548	38.4213	66.1474	27.5898	53.6827	70.2288	32.4505	17.6035	18.0924	32.7284	57.3533	42.5415	13.1749	38.7882	13.2258	27.2094	8.30392	19.1727	10.1031	12.1874	46.5486	22.5619	12.3738	13.7281	25.7211	32.9306	29.5397	23.2659	13.3106	17.6208	9.34349	9.12555	37.4343	25.3608	11.0578	19.8096	18.7564	21.4838	10.8257	23.8226	17.9254	20.8292	24.2205	26.9931	20.2788	20.106	13.0116
ASIP	55.8322	31.2666	31.5296	163.121	85.2268	72.1607	53.523	50.4778	6.72781	29.0603	87.885	30.1286	30.3322	22.6654	63.6331	88.6657	19.0919	95.4246	31.0192	6.76979	47.5269	13.5887	18.1052	33.3143	71.8653	9.63268	19.3766	19.6556	10.1677	39.5025	43.6321	35.7675	75.8147	4.67189	15.0017	70.6556	57.9767	16.7186	3.76502	7.04488	9.38216	47.2505	8.26089	52.7166	45.5139	44.3372	69.698	7.28806	35.1
ASL	674.797	516.327	715.996	864.358	1207.77	959.573	609.994	761.596	598.583	678.881	749.543	446.117	447.81	529.87	273.713	316.781	531.409	620.957	385.069	944.87	803.229	1435.62	477.829	661.292	451.468	372.735	385.213	672.146	696.397	467.07	601.996	1085.07	575.621	289.983	949.535	1235.97	869.833	423.45	674	699.295	547.079	726.864	337.554	951.076	810.593	611.347	420.636	438.172	536.005
ASMT	21.43	17.6137	12.3534	26.9562	35.9524	29.4365	16.6904	12.159	26.2978	9.0441	29.1672	14.8108	11.014	12.6916	10.4969	11.6028	12.3696	6.58049	11.262	35.3644	21.3838	11.1381	11.3818	5.33219	20.0404	5.64804	9.86494	8.38517	12.8256	7.26865	19.6996	6.88484	14.7225	12.3772	10.7433	26.7186	5.86512	38.111	6.48069	9.07357	13.5045	4.53316	3.4497	5.51814	6.83725	4.71835	6.12146	7.85776	34.4917
ASMTL	424.333	353.293	510.901	354.818	479.549	560.971	360.499	616.743	454.765	357.9	591.117	427.348	284.13	404.892	174.971	386.949	226.168	508.082	315.458	766.519	513.606	245.644	184.29	228.628	483.82	284.473	612.576	514.122	457.861	391.962	407.239	327.93	189.695	372.336	501.569	350.963	492.468	239.755	605.179	462.174	620.958	615.266	328.038	266.475	277.884	257.776	426.415	949.102	494.348
ASMTL-AS1	19.6304	10.875	13.8325	22.4042	20.6362	11.4829	10.7404	11.496	8.5392	8.14979	8.61925	9.5618	9.03129	8.17248	20.6219	5.12522	8.68186	4.12181	5.59793	5.9747	6.18487	5.89363	5.46127	3.37926	5.6049	3.37119	4.5855	4.83658	4.2898	5.29818	5.64898	4.85729	5.70629	3.50883	3.32468	4.87579	6.96956	3.39405	4.92121	3.87907	4.55247	4.60772	3.55101	3.0812	5.24894	4.15963	3.90092	3.85015	3.70293
ASNA1	446.004	454.158	647.209	793.184	598.31	552.739	804.669	575.08	748.945	649.956	627.893	627.381	681.88	485.701	553.534	512.841	598.562	672.133	644.381	705.203	557.436	712.628	375.28	761.836	611.422	513.363	465.904	496.836	408.934	823.512	753.21	476.859	734.879	481.725	589.022	763.034	821.571	749.706	571.853	620.592	667.675	815.915	580.423	610.03	859.22	712.21	732.585	680.646	453.29
ASNS	829.201	205.941	338.935	488.321	258.001	213.809	301.809	594.509	381.769	296.839	621.246	483.78	202.448	638.226	400.202	2850.25	568.357	410.772	1050.05	405.711	388.563	1130.86	1675.31	255.165	222.188	390.101	783.541	670.916	298.334	3581.86	464.615	496.383	606.109	358.715	1232.48	319.833	531.131	597.769	583.013	468.776	374.058	605.891	263.303	1392.88	498.864	467.378	437.731	555.952	296.985
ASNSD1	543.531	828.356	820.446	775.312	573.236	1049.63	1230.91	962.034	651.096	606.282	507.213	832.939	654.027	661.27	735.002	812.198	621.313	713.024	515.787	578.425	1022	628.359	1300.31	882.353	623.69	887.299	901.874	713.838	798.002	581.763	693.8	563.308	967.152	708.539	1155.79	733.687	663.232	990.654	740.852	889.827	1051.25	1086.77	1002.68	715.146	685.078	602.159	792.725	850.976	676.063
ASPA	35.8565	117.975	75.4024	95.931	94.994	10.2635	78.3888	105.186	72.5884	123.365	54.7737	122.132	29.9052	22.4989	27.0568	29.67	28.719	70.3505	59.0892	8.26456	30.7606	71.2906	26.6834	25.7852	36.3326	48.4944	24.9371	85.7328	13.5514	7.56778	66.6711	79.4897	8.71814	57.8843	9.94945	132.349	57.2164	19.2629	45.9074	29.6986	64.5754	100.53	74.738	42.8478	42.0154	8.07697	21.6074	19.6493	73.2234
ASPH	355.6	1640.07	1026.79	263.084	360.559	810.403	539.416	205.754	641.263	398.744	814.598	413.374	419.273	289.021	728.931	581.12	890.288	2046.04	291.26	617.234	817.114	573.418	2516.74	2386.04	329.256	161.66	435.212	1026.94	933.311	1323.95	466.249	486.216	1119.64	528.099	825.057	697.957	1462.91	1828.56	823.473	1665.17	418.579	335.823	1241.74	1580.61	855.819	911.648	1171.26	474.174	834.691
ASPHD1	31.6721	40.9758	69.233	31.7507	29.8991	26.0939	24.065	119.416	11.8548	16.4841	11.9357	20.9592	14.7806	14.5204	12.2683	13.7062	19.9798	19.0379	9.29605	8.76194	11.6954	24.7003	6.90581	9.56447	10.6183	5.87179	6.37707	15.5336	13.4116	13.682	21.7691	91.2222	13.015	26.0577	194.47	16.9635	124.332	18.6931	10.6607	11.2798	16.4905	17.0275	29.7701	9.4267	75.6599	9.48277	14.5665	14.0348	6.75872
ASPM	271.639	127.99	133.135	47.4106	175.333	96.564	255.583	114.474	132.69	177.441	160.054	643.016	372.654	430.683	1120.77	161.63	278.361	217.328	934.243	52.9474	56.297	746.385	1672.81	793.112	423.743	333.325	574.336	203.414	216.029	753.029	441.014	299.842	941.355	355.161	655.026	158.68	498.429	576.691	574.232	202.096	71.0063	120.589	242.769	310.298	104.614	194.207	462.873	211.36	163.384
ASPN	613.868	1132.28	1015.25	309.973	1440.85	347.767	1179.8	593.822	235.419	777.826	745.739	618.608	942.186	690.204	545.709	620.388	911.879	1919.64	318.937	309.224	787.966	1375.19	338.385	473.131	5639.36	2305.4	755.966	2224.59	722.919	791.047	598.758	1376.96	640.366	481.619	460.918	504.471	207.982	1737.34	548.749	1758.52	6034.23	1628.77	2503.98	1167.15	1649.45	2120.79	783.129	2115.68	854.235
ASPSCR1	364.858	190.203	325.705	412.846	230.132	306.228	438.309	289.859	165.027	347.344	415.333	264.804	258.938	110.411	383.815	281.361	332.791	174.485	139.779	230.772	322.069	113.993	234.689	186.228	242.086	185.972	118.773	230.762	393.787	155.874	133.443	224.07	450.977	138.489	2417.01	127.386	159.244	337.975	243.094	247.85	233.157	244.087	147.615	258.988	195.362	339.371	228.59	159.548	220.101
ASRGL1	381.175	422.149	1344.77	441.079	243.853	50.7514	323.814	371.814	109.335	665.713	693.617	585.907	1475.8	618.464	2779.59	150.35	1626.86	591.938	888.677	131.519	791.54	731.451	554.251	164.931	1377.35	1408.73	157.339	253.22	2249.77	840.013	251.822	1180.13	1541.17	314.431	479.651	432.963	1364.84	354.399	367.088	384.439	385.068	401.552	347.936	364.421	2469.47	249.872	222.427	777.213	730.801
ASS1	1701.71	1983.31	3735.07	2707.75	1492.37	1479.85	4533.83	1622.46	2682.75	2944.23	824.352	1325	863.927	525.375	2282.5	191.732	2017.53	2945.09	2906.35	2335.22	1147.87	5572.89	5687.52	482.014	2544.74	4306.24	1844.78	2006.06	2759.69	304.301	1292.71	1750.11	1174.2	667.465	4429.81	6294.1	1227.04	972.322	1817.82	866.298	1670.63	1828.78	1336.07	1303.74	3346.08	1536.03	2692.23	2952.61	1323.16
ASTE1	153.329	126.88	211.47	132.71	200.697	15.6764	214.303	207.603	141.688	277.36	148.652	173.268	31.3917	166.508	172.494	206.829	116.05	187.327	207.319	206.694	169.028	60.4736	137.241	203.125	205.974	167.186	328.069	252.779	201.737	95.9691	172.308	311.12	169.476	230.65	314.473	281.426	267.937	238.67	209.645	219.281	284.238	276.039	270.32	213.496	192.919	252.058	144.661	215.007	155.308
ASTN1	61.1784	71.3973	27.7236	18.344	28.2769	50.0042	42.808	14.9799	6.75241	32.7364	28.0859	11.438	120.76	55.4089	10.8197	5.77047	18.5914	24.1066	7.08143	31.7063	24.2208	9.21106	23.7076	5.02982	8.08408	15.5362	16.711	18.1027	59.4653	28.1534	24.9897	27.698	21.6979	6.83127	31.1362	53.3407	9.60116	4.34669	23.8631	46.7317	30.6483	14.3862	37.1666	41.3701	19.391	7.19038	28.045	3.91834	19.7873
ASTN2	75.5451	65.371	56.7249	47.947	32.3357	107.21	70.7743	55.2822	44.8465	60.2762	58.1163	32.8847	54.6604	46.3787	67.9424	63.2794	49.4256	40.7085	48.7503	51.4397	121.328	62.6922	89.7742	48.0939	61.0901	37.1841	75.0161	36.1944	51.2794	36.8247	43.297	20.3801	72.3445	47.3637	59.41	39.7137	85.355	31.0881	34.1322	37.359	85.7328	91.2389	62.0573	60.0206	11.9026	52.7215	43.6799	104.376	34.2285
ASUN	410.347	316.627	537.12	409.726	415.926	404.599	407.798	574.971	517.596	409.536	532.075	272.797	406.115	518.964	286.609	414.122	439.431	457.076	465.586	288.535	288.662	648.045	604.979	866.099	371.915	493.159	433.066	358.52	326.483	791.148	440.684	507.444	575.218	580.532	995.773	322.552	460.529	702.872	443.255	317.572	396.952	397.452	546.729	592.271	281.747	215.671	983.925	317.172	358.706
ASXL1	571.845	420.116	467.078	524.511	408.59	389.206	505.886	514.539	536.415	672.295	366.103	540.145	546.425	506.739	634.552	570.442	453.38	400.125	524.627	372.971	568.294	364.891	419.027	497.052	564.816	415.644	409.893	428.897	295.19	845.575	480.844	453.816	586.417	439.891	730.255	400.372	487.475	437.494	361.411	492.198	485.055	475.776	367.545	452.104	410.463	462.131	424.234	351.082	490.858
ASXL2	1683.38	1647.26	1393.09	1532.83	1634.69	1344.59	1085.01	1472.26	982.68	1157.98	1385.19	1591.69	928.802	1316.68	1166.21	2264.43	1402.23	1157.89	1091.44	727.951	1533.71	753.38	753.248	1085.62	880.447	1111.81	1028.66	1601.79	1443.72	1376.78	1154.43	895.064	794.011	1111.06	974.901	729.683	1035.61	1083.4	991.535	923.848	1210.27	1141.46	1017.91	1049.48	991.675	1047.26	1062.74	856.61	1106.83
ASXL3	59.336	48.9095	13.7491	20.1296	20.5991	38.984	12.6478	13.5103	11.0062	9.32671	14.1551	88.1582	13.0244	64.9204	440.646	20.0167	9.89029	11.666	8.69168	12.0696	9.92399	12.4016	6.25367	18.0331	56.212	50.3785	11.2371	11.178	6.40384	11.2327	10.512	51.3502	9.31692	20.1415	6.38529	14.0269	50.0583	38.8751	82.172	8.36227	61.7945	64.3792	44.1677	38.032	9.94254	16.1781	19.9953	11.3286	10.7763
ATAD2	198.096	305.999	145.113	140.33	141.782	93.7137	231.78	111.381	295.93	556.609	86.3189	320.668	338.122	441.585	403.39	520.353	402.942	182.48	676.508	130.963	137.076	169.362	569.376	504.33	317.866	109.065	679.915	269.736	204.86	357.351	255.727	239.673	495.012	212.078	807.578	137.802	467.209	374.675	340.384	280.512	115.014	143.678	406.779	450.158	119.809	165.258	580.284	163.609	233.739
ATAD2B	315.749	228.749	393.367	405.525	231.914	344.326	554.409	465.737	215.905	255.159	260.742	219.791	312.759	258.768	419.944	552.218	303.311	258.437	276.757	135.429	327.291	143.998	240.237	252.873	256.419	226.394	386.015	488.495	337.906	208.586	249.192	206.732	385.218	303.047	332.302	173.158	193.993	253.012	331.374	255.32	263.656	436.044	461.223	234.802	262.708	284.191	231.636	269.001	379.77
ATAD5	86.8068	127.179	144.623	168.164	150.892	103.115	134.914	90.8838	84.3489	50.8166	41.1086	184.096	142.361	176.965	215.415	121.772	80.0958	125.309	204.527	61.2692	151.142	106.956	138.167	170.785	109.05	103.241	147.482	84.7515	78.114	75.5716	97.9128	84.226	108.732	87.8253	104.224	90.1196	111.299	108.777	100.559	87.6675	84.924	69.9461	103.054	65.4023	75.8337	87.4403	72.9427	64.156	89.9906
ATAT1	277.483	345.302	269.266	381.304	296.682	274.1	215.08	345.39	250.417	354.321	301.056	444.034	194.942	268.745	372.889	299.181	368.583	300.443	277.59	200.448	302.293	307.127	249.113	211.869	368.722	249.839	500.888	350.816	345.204	230.02	159.915	225.282	387.59	226.4	282.69	191.276	75.5553	347.916	322.33	330.241	197.668	168.735	146.511	194.906	218.807	350.706	160.533	263.322	266.19
ATF1	403.75	428.99	415.25	407.431	392.934	643.087	511.359	513.5	644.77	536.195	336.389	339.79	664.58	327.457	466.471	470.652	500.139	380.995	526.872	388.762	344.012	558.965	1027	355.958	522.044	796.943	779.343	426.943	776.291	570.872	588.245	409.355	659.298	667.87	635.796	493.994	455.53	474.639	449.084	306.94	462.782	488.241	632.361	439.557	408.926	380.374	556.188	706.031	743.057
ATF2	290.267	285.973	255.714	260.654	250.26	309.057	362.035	323.701	308.438	299.618	242.53	308.261	315.627	261.643	369.033	238.158	312.884	249.862	264.296	238.756	357.952	167.404	394.678	282.99	256.586	260.896	351.125	191.379	502.457	193.56	234.344	212.957	221.639	191.978	407.719	157.375	225.894	407.61	259.437	237.05	245.438	357.208	327.232	212.212	255.492	305.397	283.181	303.968	292.969
ATF3	3888.97	779.718	1264.29	3278.28	596.454	279.839	853.818	1733.48	4317.39	4284.92	824.834	295.85	5386.66	820.081	1300.91	3281.66	2621.96	1603.99	1298.49	419.138	339.268	728.177	1032.73	1077.99	910.071	1396.61	626.188	2755.71	696.947	1689.78	484.26	789.184	934.495	573.442	547.018	887.047	1160.02	1760.84	2735.04	744.958	983.598	2066.16	1147.14	1068.98	1930.8	684.827	3456.48	2854.52	4440.63
ATF4	5920.97	3674.72	5290.97	5378.38	6818.31	5745.66	3921.94	3813.32	4233.21	3596.5	3379.25	3561.33	3757.31	4320.55	3730.28	5913.81	4711.82	4919.83	3864.49	2155.51	3390.16	9888.64	4984.15	2905.85	4066.21	4923.39	4623.72	3643.86	5430.86	7252.46	4142.12	5157.5	2760.11	4179.12	8589.02	6200.91	2870.32	4750.84	3241.23	2601.27	3122.25	4060.77	3564.05	4863.56	4612.35	4173.13	3298.74	3725.84	3542.23
ATF5	197.712	143.534	199.518	192.282	188.81	118.199	153.678	179.96	122.759	115.106	268.243	236.845	149.127	183.25	206.299	159.948	181.605	173.517	180.425	134.091	113.245	229.282	84.1502	188.064	130.452	187.588	165.12	151.605	201.034	135.765	352.709	180.289	125.271	276.966	166.994	153.581	180.41	188.616	184.581	104.851	253.595	130.154	156.623	145.661	203.417	235.806	194.064	125.964	126.712
ATF6	314.288	485.961	563.394	493.305	426.885	509.178	544.375	468.116	474.034	542.814	361.731	421.805	458.147	380.587	342.555	290.627	1032.2	385.935	464.875	422.445	505.794	295.183	370.159	274.858	324.762	360.162	168.247	307.488	259.639	199.248	167.512	242.354	349.457	224.484	111.825	495.511	138.08	159.669	283.822	190.59	347.005	324.327	282.526	398.726	358.622	352.839	366.863	317.166	456.461
ATF6B	112.788	172.787	197.307	259.262	150.66	265.59	200.245	224.924	238.547	271.296	190.025	182.336	186.111	204.259	169.093	171.917	301.241	173.001	230.319	117.854	211.58	132.39	114.446	160.435	206.539	173.358	195.042	201.749	178.668	225.434	98.0405	168.277	165.323	76.7146	126.432	150.278	144.772	189.631	123.688	142.39	174.048	120.344	139.888	131.193	190.412	216.397	138.389	208.636	189.268
ATF7	90.7357	161.442	125.949	158.234	154.737	110.904	102.449	106.193	116.832	225.759	76.6092	144.314	145.06	145.293	109.103	133.469	91.3791	99.7969	114.766	105.071	97.3379	128.027	42.2243	111.727	91.2749	79.2539	49.4926	60.7327	89.3308	112.326	64.1354	69.1547	96.2303	32.6693	48.7147	98.0194	79.4042	71.8144	83.1108	76.1234	92.1465	74.9429	64.2434	64.3822	82.7793	86.7933	68.9796	80.1131	97.3291
ATF7IP	485.826	198.238	277.393	305.935	303.794	211.468	235.56	316.103	519.171	373.244	250.514	285.912	268.205	411.557	398.558	250.455	237.51	387.176	255.047	261.907	229.557	297.931	197.975	375.993	397.45	351.874	186.204	272.328	352.793	328.737	328.889	311.355	383.162	335.639	192.468	275.959	282.481	335.283	413.394	306.976	319.27	270.517	790.954	305.709	324.298	249.485	336.715	229.182	276.206
ATF7IP2	357.079	266.738	287.497	258.781	320.92	224.261	301.119	311.565	266.635	122.398	373.791	429.359	190.615	246.201	167.9	75.844	106.147	388.075	163.723	110.061	184.327	95.8119	181.859	191.753	83.3712	276.133	180.798	413.735	166.82	95.9055	200.958	245.729	203.87	514.623	293.956	1363.87	277.444	146.975	215.225	114.318	296.862	202.489	201.18	195.282	229.109	87.9958	137.858	331.511	223.061
ATG10	213	143.489	154.58	270.435	118.178	108.92	88.8787	122.534	30.6414	69.093	149.847	93.5846	86.4972	77.7725	85.3046	203.386	80.3761	67.3392	78.9732	76.6244	158.299	150.544	61.0593	37.5675	92.4044	158.176	76.7604	163.919	153.107	87.6201	73.0961	68.7106	117.021	81.5262	100.016	25.2402	89.3574	116.277	168.059	94.7713	74.1488	59.503	63.7947	99.9021	133.357	80.5713	73.1371	73.2887	33.0967
ATG101	644.297	850.818	464.251	524.859	449.579	791.439	683.424	550.985	583.115	563.921	425.021	379.586	959.387	479.94	642.084	740.74	1031.56	473.069	695.739	458.283	383.612	875.199	1294.33	846.025	481.936	614.696	768.84	673.805	459.239	616.237	569.8	586.761	560.552	697.387	592.554	481.784	731.5	850.011	663.564	494.731	592.764	440.75	542.962	485.72	514.835	522.907	522.285	966.572	584.137
ATG12	286.532	758.752	259.415	277.746	286.389	267.853	304.929	277.575	431.345	186.274	219.463	283.747	195.775	306.251	316.277	253.651	269.63	379.195	450.147	493.743	221.228	264.024	359.01	354.615	299.972	337.114	366.326	174.706	237.661	245.874	420.647	358.881	268.447	319.721	238.156	283.194	358.757	256.271	206.057	238.676	273.18	285.932	456.06	337.259	287.477	247.714	310.61	268.27	290.901
ATG13	514.54	620.702	521.8	546.532	519.869	449.664	518.716	510.112	509.843	374.694	490.693	484.57	343.711	654.274	343.637	512.269	608.039	475.9	460.487	332.792	453.993	418.076	612.005	387.179	367.317	460.49	313.828	404.788	378.983	404.21	460.923	418.378	442.125	453.34	662.485	616.316	349.774	525.446	393.96	465.36	375.611	361.377	377.265	359.574	381.604	341.706	348.638	402.211	464.618
ATG14	488.049	595.41	552.721	535.803	438.586	632.078	727.804	791.56	658.799	862.996	764.98	690.624	650.871	591.785	1190.02	497.838	696.801	556.262	395.877	1068.92	719.535	493.529	399.519	433.627	644.692	570.109	734.609	765.882	627.68	640.206	536.98	540.103	487.517	386.328	684.497	503.31	462.715	485.648	610.79	501.076	846.783	664.474	444.871	448.396	361.919	649.73	505.495	420.191	739.779
ATG16L1	151.887	79.4137	142.406	137.494	137.798	97.8735	90.4194	62.0773	89.5322	126.503	101.825	210.025	77.0915	126.147	125.827	60.2982	97.6503	138.212	104.529	69.5051	91.39	25.7156	14.7516	150.819	83.6617	41.8704	107.584	97.7691	58.9768	49.1481	79.8706	80.6112	49.0419	66.8294	51.4418	109.911	130.255	57.1618	88.1996	77.9061	71.6612	109.013	51.582	68.1889	51.7439	82.1068	83.2409	38.1654	52.8074
ATG2A	574.104	766.228	638.759	769.442	696.589	413.706	668.518	550.591	477.16	519.084	684.047	394.638	436.02	622.032	264.359	440.077	491.401	424.568	373.896	366.324	608.476	429.26	526.232	363.435	278.697	354.546	332.507	465.712	484.454	599.466	321.086	445.164	610.977	504.866	431.599	360.118	534.875	602.484	363.878	366.379	475.462	508.222	467.266	347.13	206.795	457.986	437.875	319.721	528.664
ATG2B	117.586	70.8811	138.328	155.7	120.041	111.824	140.865	217.731	143.446	182.956	239.728	250.668	193.333	182.795	303.699	148.038	146.646	164.645	103.623	249.494	215.583	134.947	188.769	122.659	127.619	130.543	144.402	146.054	165.888	122.168	136.821	105.884	105.281	100.418	74.7934	105.989	103.569	79.2254	122.153	84.6185	162.486	249.706	117.849	102.821	140.096	351.42	116.037	120.331	148.394
ATG3	484.169	528.399	584.25	400.963	478.423	515.855	390.521	491.466	769.725	644.607	593.531	590.341	370.559	650.609	393.738	448.888	634.013	515.807	887.057	567.41	447.99	565.09	558.567	681.612	445.358	657.397	712.538	520.761	496.327	611.524	689.844	715.828	636.566	761.341	666.646	477.212	717.697	499.279	616.883	560.097	771.301	482.604	675.222	857.321	483.937	558.077	625.522	365.69	472.204
ATG4A	655.028	492.624	507.419	446.173	609.906	373.203	818.413	689.613	820.34	501.678	392.165	744.551	497.143	686.473	565.126	643.348	482.754	490.378	336.454	446.887	454.141	542.491	657.979	499.073	492.943	571.3	331.93	333.266	422.898	417.941	544.588	436.654	804.776	461.591	306.717	305.751	392.377	376.401	737.493	395.888	470.056	398.85	606.396	630.518	461.201	680.456	483.316	789.871	505.799
ATG4B	463.248	495.378	340.013	416.838	404.804	326.511	379.363	522.049	321.486	463.744	349.077	445.46	356.446	397.096	467.883	418.272	344.822	478.36	405.893	345.45	527.71	320.162	347.772	421.317	408.851	304.512	345.072	518.017	298.429	412.028	396.187	370.914	507.644	410.176	477.039	397.653	341.952	595.68	427.318	380.833	419.485	433.743	347.674	424.381	340.647	392.126	324.889	257.083	379.075
ATG5	371.99	457.001	261.288	358.646	343.369	316.265	206.363	327.751	436.008	493.222	438.052	398.3	443.16	518.913	522.029	948.28	427.671	274.456	489.947	487.755	287.125	449.806	914.213	486.662	582.545	570.556	384.012	429.436	254.257	333.354	462.764	396.881	785.486	562.102	593.807	536.113	544.641	361.671	415.056	375.715	504.835	400.477	392.644	303.763	392.944	461.926	358.077	313.844	356.432
ATG7	297.38	205.583	193.581	237.426	224.292	320.141	221.758	150.488	276.961	260.373	254.135	489.756	281.75	464.254	255.901	246.209	313.893	287.34	289.941	316.283	172.415	278.278	379.505	437.205	231.483	359.568	348.025	193.539	182.867	318.546	472.749	341.411	304.926	399.335	202.336	220.118	283.398	239.608	300.514	254.217	301.897	259.401	503.774	322.83	311.008	232.062	254.773	259.862	347.778
ATG9A	424.421	372.835	370.12	408.913	513.767	364.626	510.4	377.145	319.602	307.142	223.794	329.581	298.739	403.046	369.519	445.827	481.532	380.5	394.403	217.963	335.126	376.694	394.327	357.205	269.852	301.309	399.03	427.823	368.146	306.969	322.034	337.559	702.895	435.85	572.743	402.876	313.061	508.07	426.033	493.603	409.45	418.677	343.442	216.546	364.511	371.042	491.539	278.284	352.979
ATHL1	381.649	272.17	526.047	838.092	1042.29	1189.27	874.796	1370.55	1497.04	420.332	475.741	510.525	517.345	403.827	417.27	787.625	241.654	769.214	220.566	80.454	264.626	282.103	535.215	175.375	213.549	502.033	516.634	651.963	164.959	222.687	538.806	328.371	1808.59	253.774	628.669	172.825	1105.19	197.808	688.367	568.683	441.585	1180.02	263.841	132.303	363.984	824.084	542.544	483.22	631.206
ATIC	1610.29	1125.62	1835.94	1363.04	1369.71	1753.85	1422.81	1289.67	1313.53	1215.95	993.499	1208.81	1352.31	1691.14	874.854	1679.89	1207.43	1395.09	1599.85	992.605	848.574	1789.61	2164.57	2198.07	1204.77	1437.19	1167.18	2074.91	2429.88	2242.41	1100.38	1212.3	1954.82	1098.79	3902.85	1363.22	2529.17	3285.48	1370.24	1661.76	1049.41	1696.21	1258.41	1659.79	1348.2	1319.29	1590.53	823.224	1319.06
ATM	415.953	334.474	333.184	457.429	315.153	226.516	202.579	374.612	234.183	302.97	263.324	410.072	337.009	352.766	289.405	173.79	258.587	292.339	349.44	189.092	430.677	294.753	370.285	309.653	275.271	377.923	170.426	246.163	203.442	219.933	361.816	207.001	196.994	392.537	181.5	176.517	158.012	243.139	192.176	230.553	238.337	403.645	313.482	199.541	196.349	313.763	260.681	162.667	282.349
ATMIN	655.516	438.521	585.39	600.318	529.452	645.568	635.984	570.306	635.345	513.769	812.161	416.375	612.834	414.584	358.19	565.125	473.952	607.136	452.976	852.158	461.057	591.307	812.389	577.516	482.789	371.848	606.528	519.681	665.295	458.259	598.125	448.293	513.523	562.351	477.159	555.21	470.586	428.505	486.998	643.063	669.3	655.895	594.127	718.769	433.039	395.289	577.128	559.357	628.701
ATN1	188.141	271.805	176.082	188.428	232.051	246.435	242.286	162.102	227.936	247.445	187.367	228.039	271.735	235.707	226.909	249.32	259.918	250.909	229.507	240.409	200.548	208.236	91.0587	183.732	154.49	178.069	227.44	272.965	221.162	242.593	221.52	246.248	314.425	231.455	198.481	312.682	220.817	265.906	282.329	270.24	223.932	167.921	194.572	161.303	228.835	174.684	207.405	196.058	171.951
ATOH1	34.2172	31.6511	81.1451	28.6782	53.5768	23.3079	13.2042	15.4216	45.1356	16.3814	8.72886	29.4568	9.93237	16.2859	8.47932	15.0657	51.3481	18.7509	6.44596	24.4597	9.0238	46.088	13.062	4.68728	15.5729	14.1835	4.20957	12.1948	14.1935	12.3187	8.38543	6.11843	10.7053	4.67581	15.5472	21.8529	21.0282	4.82791	17.6377	4.09581	15.6822	8.78137	4.86036	6.74233	13.2994	6.76134	7.1667	6.86027	9.29022
ATOX1	1419.32	998.656	707.584	675.127	762.107	870.159	1030.25	909.126	571.51	506.727	765.089	1065.5	318.144	971.577	700.297	387.07	630.14	651.912	906.589	560.732	448.782	701.256	359.268	1108.25	1039.23	1018.03	543.591	957.052	780.601	703.869	1202.34	984.707	804.419	964.453	1118.2	969.402	934.915	1056.28	972.322	706.143	1034.92	776.172	1176.17	1064.34	926.903	1108.93	1032.89	1083.16	886.334
ATP10A	143.584	192.443	283.433	90.6864	128.65	141.134	320.786	64.7548	92.1942	117.046	132.61	89.6669	121.761	163.389	241.331	85.8095	145.449	265.86	59.0855	129.161	147.611	58.3925	115.692	167.281	155.312	79.0231	149.752	140.45	64.9101	309.534	134.706	124.165	96.2031	106.534	68.8167	102.649	285.658	96.2493	71.603	110.845	130.774	126.343	118.069	132.903	100.656	141.76	107.226	101.343	128.85
ATP10B	437.378	343.094	346.089	198.181	213.103	116.728	89.2268	223.698	378.839	196.084	126.455	218.832	330.642	157.687	343.68	148.778	169.979	839.366	111.514	177.797	182.685	224.667	208.364	105.966	135.721	142.159	147.22	153.268	171.508	75.1894	145.714	848.587	136.406	178.035	73.2362	1172.81	104.694	128.227	689.834	127.846	150.454	85.4973	838.436	102.7	922.864	472.437	121.687	147.891	108.626
ATP10D	447.834	397.919	400.246	277.518	466.039	339.599	298.97	451.212	598.575	302.719	501.178	509.988	345.522	620.721	570.027	113.586	305.681	445.591	346.044	507.318	588.701	283.907	459.048	645.205	467.114	448.989	302.508	414.309	330.331	431.431	587.392	447.027	288.84	721.697	186.725	308.048	368.443	366.108	327.653	559.591	412.694	450.934	580.887	280.412	563.883	538.712	321.021	423.225	520.548
ATP11A	247.658	350.56	468.141	440.169	154.803	290.169	299.316	224.84	232.954	199.331	453.559	280.439	647.369	179.196	221.048	131.786	469.265	239.758	343.647	140.461	487.021	210.29	101.531	128.519	235.91	438.767	214.821	140.69	205.848	114.613	145	225.699	1196.56	114.15	129.724	168.181	140.704	282.48	335.745	345.55	141.505	265.862	291.583	108.982	198.678	154.621	566.623	189.4	365.296
ATP11B	171.959	494.517	222.624	442.685	368.737	427.14	247.391	435.304	240.507	272.42	276.241	196.118	204.866	155.974	154.972	259.04	338.121	231.653	192.474	280.181	363.319	214.625	308.509	323.128	331.53	340.134	401.577	252.128	194.983	246.383	304.808	322.509	119.342	360.116	201.518	482.891	378.654	188.319	282.387	277.587	485.286	502.572	331.798	334.191	230.072	294.536	296.262	258.298	369.146
ATP12A	138.334	94.2779	112.014	254.108	141.221	139.143	85.7872	99.8683	132.735	206.16	107.148	164.841	114.662	137.716	133.058	99.7488	46.6047	30.2855	102.276	112.737	104.707	123.606	103.107	30.0057	77.7848	85.4709	61.3685	105.705	54.2888	131.008	52.6885	28.893	127.117	309.352	45.353	127.575	81.0932	54.2492	47.1921	43.053	73.0019	75.7521	47.9964	105.327	92.7544	29.1214	70.3897	52.655	71.6389
ATP13A1	1314.47	569.957	753.25	828.448	712.315	738.72	981.634	679.546	606.484	700.752	562.201	599.962	589.154	403.727	692.929	510.894	915.978	695.381	474.64	492.022	642.313	679.545	945.819	404.793	487.211	553.065	380.293	525.826	479.941	468.898	467.762	418.865	542.805	439.095	440.463	515.555	411.396	524.688	613.296	440.52	524.021	662.836	654.732	443.206	591.457	575.986	635.388	576.652	542.883
ATP13A2	248.625	426.773	259.569	274.08	370.388	340.82	409.646	223.583	182.522	447.735	330.183	202.1	193.748	283.84	336.003	387.458	247.572	250.358	216.548	308.282	280.367	223.03	174.634	246.924	430.915	271.034	253.942	277.88	420.356	302.725	354.05	249.551	477.332	538.736	205.521	298.219	185.714	247.446	292.16	285.216	234.108	204.232	214.848	245.044	412.904	338.617	217.375	198.494	267.542
ATP13A3	453.853	332.334	367.569	320.053	263.37	230.212	376.507	442.654	412.356	317.002	467.276	376.634	355.193	452.692	369.866	404.29	446.756	299.605	368.05	307.891	341.423	315.099	340.314	324.546	346.463	536.159	284.846	365.129	275.445	533.377	426.38	361.48	323.033	615.66	689.514	300.366	338.036	529.668	491.635	278.649	865.022	377.941	319.654	509.094	321.925	366.966	604.718	538.221	505.363
ATP1A1	2964.29	7119.13	8285.84	6267.02	5923.64	12234.3	3781.9	4099.23	6991.27	5044.5	5185.51	3561.33	5800.31	3170.06	4855.88	4206.1	4217.91	3932.21	3153.03	5201.59	3202.62	3457.37	3047.98	2199.15	4669.7	3525.5	5774.49	4171.36	4287.14	2524.56	3090.74	5074.53	3283.77	3326.7	2893.17	5241.7	1806.26	4015.04	3918.3	3300.41	3181.49	4073.53	4251.12	3678.56	3178.33	2883.74	3531.88	5621.53	5621.21
ATP1A2	84.1142	79.6037	23.8989	149.91	113.012	52.0832	80.9004	75.3519	50.194	74.5812	48.2929	78.5229	52.9055	24.78	46.7084	60.4556	58.8136	46.9817	50.515	15.1346	58.5301	57.077	56.8171	25.1613	31.5933	36.0087	19.1833	79.9631	43.6422	9.08184	32.7634	66.6879	33.0736	39.5592	250.591	28.7541	55.8462	42.0743	55.7918	49.7578	57.2606	85.6149	63.1517	26.2896	51.9211	33.7104	19.9353	16.8745	84.5565
ATP1B1	5567.88	10011.9	4755.84	8624.48	6602.8	9998	7408.89	4771.6	6813.86	7627.31	5865.03	4682.85	10410.8	6267.37	8241.94	3012.47	5325.51	5886.15	5272.53	10988.3	10670.2	7639.35	10484.3	3711.41	5192.69	7790.81	9828.06	6544.34	12975	1330.77	1765.63	9012.64	5909.4	3765.65	3160.91	8481.92	2648.02	6522.23	4948.49	4529.07	3674.67	5035.39	4001.73	5525.67	9062.58	8797.2	7761.18	4765.56	7904.65
ATP1B2	194.79	70.3517	154.391	266.273	198.672	48.3881	157.762	209.458	119.801	113.015	31.706	132.824	97.7101	166.574	31.1906	82.56	113.744	34.1113	56.5728	79.5659	76.98	101.885	82.3087	73.9844	73.3353	34.1555	58.0089	58.8058	87.6505	62.8199	74.5927	116.187	37.6173	58.4452	24.6631	81.4454	133.392	48.3894	93.2056	65.8133	65.8172	87.7949	78.8623	94.1687	116.104	77.4161	72.42	24.5202	93.7735
ATP1B3	2652.86	2204.6	2276.53	2911.6	2502.78	987.554	2418.79	2327	2358.67	2444.4	3037.97	2635.17	2215.28	2128.57	1469.19	3140.6	2519.12	2649.99	2893.55	1129.13	1412.49	4865.79	2442.76	3429.57	2432.62	2737.98	3913.76	2903.16	2206.47	4617.13	5137.21	3722.42	2858.68	3672.28	2977.08	2162.06	3481.73	2666.64	2727.61	2498.74	2619.35	1621	2753.07	3604.78	5171.62	2715.44	3082.71	2895.53	2282.58
ATP1B4	17.6365	37.0228	26.9965	54.6325	47.0585	9.71693	23.7039	70.4349	28.2229	64.6215	37.5288	44.2675	22.7865	2.4007	44.5362	51.0686	62.9542	26.0726	44.231	20.4431	21.5746	27.776	34.1542	27.4909	27.8038	14.1222	21.4065	33.5385	43.3652	10.0404	15.8317	3.41292	24.1015	12.9816	11.2845	31.8229	22.8873	23.2952	24.1521	18.9023	22.9051	28.1945	6.42628	20.7545	33.2835	19.4491	17.5799	29.3251	8.38074
ATP2A1	140.699	54.7981	94.3277	38.1024	97.6679	113.593	91.8455	89.2023	70.0961	95.8562	111.157	87.6472	105.73	29.7311	64.3579	110.43	70.8874	35.1062	99.8298	97.155	76.1677	92.6719	79.1795	68.3534	100.158	51.8336	128.399	159.631	61.1035	42.2576	60.9735	45.1753	88.6338	68.2269	39.3396	104.535	83.8876	51.281	59.2481	49.8973	65.8366	61.1103	87.3389	74.7545	67.7082	87.2032	82.5275	49.0979	82.2463
ATP2A2	1376.38	1271.17	1430.1	2215.75	1753.57	2833.68	2167.93	2087.91	1824.87	1933.07	1526.66	1253.86	2290.4	1718.01	1516.13	4411.64	3308.94	1978.85	2489.85	1302.73	947.728	2868.05	2188.08	1395.09	1534.98	2388.89	2392.28	1766.49	2799.49	1957.06	1751.87	2205.63	1217.16	2588.38	2276.1	1769.73	2285.98	2488.37	1898.26	2056.91	2029.16	1740.12	1683.56	2203.41	1926.88	2011.42	2227.68	1321.39	1754.16
ATP2A3	385.916	171.093	167.43	450.795	318.138	537.146	224.352	407.252	123.724	231.736	90.8547	294.192	710.811	252.809	79.6352	606.982	358.918	173.967	110.863	10.8604	76.3072	51.7556	170.973	132.367	186.157	270.307	40.7774	119.016	70.2348	44.0033	257.075	155.705	77.0375	322.636	124.529	694.484	32.9894	180.056	198.301	101.649	127.151	202.171	90.7518	126.715	140.267	132.439	145.991	86.9295	147.088
ATP2B1	285.886	186.739	201.055	247.089	172.607	183.769	196.672	291.31	198.363	384.883	235.047	224.197	263.477	348.819	238.863	349.511	268.455	223.52	319.946	269.859	228.607	580.206	617.753	203.079	202.814	185.383	327.4	89.9283	138.335	899.231	342.529	272.393	155.916	273.726	224.529	193.344	88.2957	257.685	186.601	143.769	184.358	344.829	211.287	208.159	267.44	199.756	166.526	135.198	186.656
ATP2B2	54.4795	51.5613	57.7278	45.1066	63.48	42.2675	44.8839	21.7389	82.4237	58.7941	16.8366	60.6589	22.5789	33.3014	27.8708	31.0639	74.2647	17.1574	55.3582	31.7479	14.3865	7.89166	32.07	18.3577	37.8827	17.9089	39.1382	27.4676	37.7665	39.5791	23.0371	39.2207	13.0415	17.6505	93.8881	37.7129	52.8395	19.912	34.5315	35.0248	51.2486	32.8322	9.07887	18.2609	30.715	42.9702	9.89765	23.658	30.5717
ATP2B3	27.8679	18.9872	51.3466	27.3807	32.3032	18.639	22.0682	19.0462	21.5646	21.3207	28.9077	17.8607	22.379	15.7803	13.5211	16.3747	18.1102	15.7737	29.7667	27.2026	7.83705	19.663	32.6136	24.0813	15.707	6.05267	15.9235	26.7689	10.8034	20.7618	6.91741	14.2256	5.79694	9.35398	18.7078	9.38726	5.91171	6.36772	11.6426	8.80677	20.6342	9.75454	11.7525	11.4113	7.71519	19.8235	9.68986	14.6098	10.4614
ATP2B4	838.692	948.087	1087.27	1184.67	892.672	1123.61	795.43	712.239	1061.64	679.116	632.09	1159.38	787.991	591.42	772.97	337.436	500.801	1883.82	524.879	405.502	1042.35	490.152	495.666	734.361	933.505	1263.5	882.103	919.342	614.461	639.574	741.927	661.212	588.163	525.762	184.149	1189.06	641.045	589.183	828.038	678.117	681.007	507.993	753.382	723.109	629.869	755.278	787.884	682.865	677.688
ATP2C1	322.47	429.449	401.136	346.027	442.202	306.976	291.481	303.651	250.399	343.532	308.486	258.579	261.779	394.36	301.218	609.055	401.818	340.624	460.741	186.664	348.139	280.017	330.484	411.906	321.819	346.387	481.738	296.921	194.596	309.923	376.094	502.273	284.409	516.097	277.416	285.289	255.811	302.287	291.048	289.331	379.483	336.546	222.025	372.432	333.889	233.694	351.231	263.943	293.717
ATP2C2	255.302	268.621	128.852	390.709	263.955	645.737	225.117	395.159	347.443	89.7565	513.279	191.077	558.656	88.3717	182.615	580.068	452.698	104.576	46.0104	170.236	511.179	260.873	600.387	104.217	81.4544	268.395	92.7055	155.418	589.813	82.896	74.7742	250.466	285.615	273.393	135.442	609.113	200.619	189.441	287.168	210.097	120.441	446.849	333.476	219.387	318.414	211.797	126.958	403.829	224.127
ATP4A	93.1353	85.7113	187.68	157.055	33.5234	94.9636	76.1985	73.764	59.7946	72.2444	65.8071	136.412	83.1133	106.369	115.255	74.6132	68.4847	25.4911	58.9867	34.4778	54.3701	52.9414	39.9825	52.7727	19.984	67.1363	47.8968	73.0838	89.0513	30.6563	23.2563	78.4863	91.7303	53.9709	11.249	58.072	133.025	37.2628	60.4644	49.176	38.9751	3.70853	44.2167	35.816	79.8975	58.5516	27.0309	62.5732	28.7116
ATP4B	76.3125	31.4995	89.6008	85.9637	87.3613	62.99	90.8621	75.7637	36.2374	69.9284	85.9615	49.5124	53.1377	12.6093	86.5255	57.8736	45.845	46.392	52.8869	70.1892	80.1666	40.062	11.1296	38.5276	55.5044	55.6602	75.5695	86.5428	58.0071	4.71038	59.0508	62.0139	95.1649	69.763	68.9569	56.9103	79.3776	38.2513	56.5378	30.892	60.5907	29.3119	35.3849	27.6281	9.73413	34.7251	32.685	49.181	23.8557
ATP5A1	6576.14	5417.26	7288.69	6183.48	4815.33	8225.43	5512.54	5493.94	5728.19	5822.44	6126.9	7841.37	6807.66	7864.33	6663.38	6709.83	6097.99	4815.03	8985.3	9609.63	5107.73	9266.79	8607.24	6720.54	7842.87	8083.43	6915.53	5262.52	8944.49	6996.4	5847.43	5794.32	5118.32	6502.76	6822.8	7204.8	5021.51	3958.92	5019.47	5982.08	5077.31	4702.48	4289.67	5275.26	4569.66	4463.12	7531.67	5454.29	4698.78
ATP5B	3723.13	10178.5	4844.13	3331.72	3441.52	6408.32	3039.72	3715.83	5417.25	3556.62	2972.78	4431.15	5172.95	5552.85	2577.92	6625.26	8704.83	3793.95	6558.58	4457.61	2470.18	9164.56	9786.71	4860.91	4595.77	6602.08	4978.9	3678.78	6311.07	5941.93	6655.24	5696.39	5382.78	5177.67	8754.72	4835	8242.01	6384.03	4721.66	3928.14	3312.61	3056.33	3998.75	4975.08	4255.51	3641.13	4358.85	5394.33	5524.4
ATP5C1	2583.12	2378.88	3483.89	2668.38	3209.51	3997.67	2095.21	3287.12	3790.67	2070	2883.41	2702.49	2533.19	4022.43	2242.95	4607.29	5212.08	2902.23	4297.21	2481.57	2972.56	5452.99	3374.39	3868.06	2964.73	2971.43	1819.69	3832.13	4614.58	3391.69	3275.53	3430.16	2856.71	3639.35	3641.21	3750.06	4393.38	2782.71	4105.37	3858.09	2478.41	2726.15	2506.54	3798.7	3179.25	2754.81	2819.89	3125.86	3381.37
ATP5D	538.423	292.591	626.674	239.758	388.2	314.689	579.504	507.726	542.997	350.65	409.668	373.938	318.455	436.507	515.087	771.76	409.009	817.288	370.089	600.807	608.457	885.051	335.418	497.071	385.923	645.722	286.255	579.207	506.254	713.083	635.279	496.411	388.376	575.045	681.318	565.959	595.383	535.938	604.788	536.802	457.699	595.769	558.778	375.795	470.899	553.802	614.177	434.276	567.036
ATP5E	6158.9	8541.89	6052.35	7087.14	6668.6	6475.08	7539.38	9396.03	5591	6514.15	5699.24	6963.89	6726.32	4775.81	6460.11	5652.21	6530.4	5207.89	6184.88	4410.25	5076.94	10041.6	2966.92	7838.31	8093.48	6757.2	6691.51	6391.9	10224.3	8766.01	7369.54	5281.09	6122.01	6069.36	9182.27	5426.37	8694.45	5742.93	6683.19	5906.05	7325.94	6210.97	7021.03	7649.59	7189	7025.81	5781.56	6399.03	5336.29
ATP5F1	3058.53	3664.64	4691.43	3769.28	4194.77	4973.05	2945.67	4248.21	3704.06	4701.62	6857.47	4627.25	5974.21	4890.87	5406.56	5301.53	7348.85	3618.42	7407.19	3112.67	4163.2	6240.03	6468.41	5375.13	6175.85	5633.6	5037.06	3441.98	6218.5	5344.82	4900	6451.59	4749.66	5961.66	7323.3	5372.67	5113.68	5342.43	5333.93	4861.81	5095.19	4569.34	4311.15	5687.07	4044.43	2530.16	5501.99	2654.58	4240.53
ATP5G1	1344.41	894.365	1063.79	574.111	761.078	1129.67	848.818	708.896	849.447	647.92	1334.64	724.66	1069.86	1266.3	1035.58	765.769	1219.48	549.28	1409.42	854.133	806.461	1156.42	717.414	473.705	1053.59	647.698	1121.98	800.403	1070.66	1215.31	571.595	1347.72	455.009	716.639	5360.71	750.002	1261.74	789.224	832.897	754.186	759.073	690.817	507.132	611.936	784.976	934.853	1049.81	959.754	471.113
ATP5G2	2183.6	2547.27	3433.53	2070.95	1967.93	2524.1	1990	2503.52	2503.27	1383.28	1570.76	1210.25	1831.21	1577.97	1475.05	1573.4	3426.75	2410.71	2543.46	3201.83	1637.8	2494.18	1646.92	2184.94	1395.18	2755.38	1884.82	2620.58	2839.68	2254.02	2046.23	2184.58	1763.93	2012.85	3922.82	2209.71	1774.3	3031.14	2264.66	1614.66	1440.78	1686.23	1897.79	1581.73	2182.48	1704.96	2380.68	2192.78	2162.17
ATP5G3	2634.13	3185.35	2396.93	2046.55	2369.03	3225.82	2698.07	2138.41	3528.4	2385.84	2096.8	2500.89	3426.03	2946.51	2908.8	4626.24	3908.07	2622.79	5032.9	2220.61	2786.28	4691.65	4871.48	4414	4547.27	3596.12	4328.84	2924.4	8458.82	3755.59	3848.91	3754.7	3613.3	3984.1	7292.36	3334.24	4466.48	5092.24	3536.09	3171.09	3226.64	3076.87	3281.69	3698.78	3502.57	2262.2	3723.36	3627.45	2461.2
ATP5H	5642	5213.4	4437.27	4006.59	4500.76	5772.04	5662.96	4188.85	5915.11	3565.71	5335.29	4417.18	4270.16	3513.72	4849.34	3762.3	4617.49	4109.04	7278.04	7161.5	4581.24	5016.9	3581.4	6051.25	5982.74	4364.34	3664.38	5194.6	6365.43	6204.68	5029.75	4442.36	6789.54	5112.67	7447.61	4777.74	8033.54	5778.34	4636.86	5051.88	4126.23	4015.94	4664.83	6041.7	4491.55	4876.46	3967.17	3985.9	4194.42
ATP5I	2019.84	2648.3	1823.12	1890.46	1756.53	2144.64	1135.67	1578.33	2113.28	1849.67	1667.05	1188.97	1904.98	1410.21	1830.91	1618.02	1521.55	2128.6	1457.94	1997.55	2029.17	2371.32	1185.96	2382.2	2792.4	1715.57	1788.78	2227.68	2604.39	2695.24	1554.22	1784.26	2481.82	1849.05	2542.93	1816.09	2874.77	1518.01	1557.29	1771.61	1634.12	1357.53	1536.47	1508.84	2341.69	1907.73	1651.64	1631.86	1574.67
ATP5J	1352.76	2992.53	1481.97	1508.47	1032.6	2652.41	1866.89	1872.02	2354.3	2824.54	2690.21	2017.76	2856.94	2206.02	2765.52	1970.18	2867.56	1918.43	3292.37	2530.24	2153.46	2957.56	2437.48	2459.15	2658.9	2496.75	2894.79	2250.62	3265.49	2184.56	1768.36	2139.38	2525.65	2023.52	3168.2	2596.98	2176.87	2637.61	2650.69	2863.17	1771.38	1992.36	2115.65	2760.1	2315.39	1884.72	1751.87	2187.35	1442.28
ATP5L	5145.1	5936.73	5483.26	5159.87	4651.07	5953.49	3420.15	6047.6	4777.81	5026.96	5451.9	4036.45	5376.94	5150.66	4215.09	4077.39	3905.48	4774.94	6946.98	6219.4	5440.44	7421.77	3603.73	4907.04	6970.29	5535.24	2361.29	5169.73	4677.29	9040.33	4099.46	5747.28	5448.36	5358.3	4611.31	4536.8	6990.8	4325.46	4326.3	4002.68	4240.1	4447.98	3770.6	4927.3	3846.84	4767.08	3923.03	4711.88	4125.24
ATP5O	2371.62	2851.58	2894.41	2448.81	1537.73	3021.04	2218.32	2431.82	2642.57	1302.19	2227.15	1556.1	1370.93	1970.21	2344.95	1768.93	1892.34	1919.64	2133.45	3632.86	2135.7	2845.8	1735.23	1948.2	2268.27	2451.5	1914.08	2148.14	2650.14	2359.44	2173.34	1870.16	1760.22	2318.27	2659.38	1987.57	2596.49	2559.05	2023.52	1705.56	2131.13	1764.21	2034.51	2007.65	2191.01	1563.62	1553.07	2155.29	1443.73
ATP5S	293.528	121.551	230.999	240.257	158.496	349.467	209.573	172.034	275.235	178.367	246.953	162.424	251.044	224.011	273.658	249.993	136.894	188.654	168.23	334.055	212.259	212.173	126.945	216.928	274.033	346.383	318.412	148.762	208.337	367.714	191.878	187.173	159.73	148.137	283.576	159.975	169.17	134.577	227.977	134.588	149.595	202.248	182.191	198.918	190.249	173.597	124.189	187.091	181.471
ATP5SL	347.788	563.093	570.295	427.392	694.266	687.598	493.284	515.644	321.585	469.03	469.447	410.596	671.839	438.156	684.135	425.368	582.758	605.138	561.318	654.616	704.63	592.026	430.512	937.283	879.891	369.86	515.722	462.271	461.884	595.021	437.45	514.605	641.634	538.283	668.572	437.724	523.086	647.965	495.81	465.402	414.296	440.28	403.345	453.223	463.918	437.589	425.398	270.733	434.567
ATP6AP1	2632.3	2300.25	1548.34	2868.73	1935.71	2470.95	2547.04	2367.24	2664.88	3227.28	2851.93	2771.66	2382.62	2397.16	1804.41	3993.38	2371.44	2318.06	1980.77	3891.74	2555.42	2967.32	3326.72	2396.56	1862.36	2105.56	2203.17	3143.05	2021.63	1706.13	3051.06	2514.23	2921.43	3109.82	2765.27	2072.07	2054.71	1729.01	2730.66	3123.58	3316.5	2525.74	2114.55	2379.73	2406.6	4352.42	2162.06	3101.45	3236.54
ATP6AP2	1603.78	1926.34	1340.64	1185.64	1377.86	1703.71	1473.68	1479.58	1752.46	2398.62	2428.99	1928.16	2230.29	1983.37	1502.42	1593.25	1105.71	1747.45	2702.51	2212.1	2067.79	1890.53	2837.37	2004.32	2060.6	1933.12	2083.63	2011.56	1568.22	1076.03	1772.42	1673.96	1887.19	2106.14	1117.29	1370.97	1179.73	1651.95	2231.83	2182.61	2395.99	1968.75	2321.91	1742.48	2045.28	1681.95	1912.24	2412.44	1347.84
ATP6V0A1	506.126	718.823	472.562	669.911	455.214	815.688	610.869	531.39	506.56	576.901	711.673	652.051	433.385	629.661	509.924	360.697	571.822	534.943	518.692	649.102	903.568	332.006	243.823	437.777	276.757	376.45	304.026	530.997	411.765	386.035	496.335	641.576	409.068	401.282	502.572	551.164	329.66	429.092	403.672	538.662	570.585	519.878	402.08	373.683	642.783	563.762	466.776	346.839	438.421
ATP6V0A2	157.713	56.9305	121.924	159.512	125.486	111.484	142.207	157.161	189.579	132.772	127.898	186.645	163.383	226.442	127.013	196.303	142.81	123.284	162.231	94.1407	120.265	174.586	135.779	424.38	144.798	140.756	107.72	142.196	100.348	361.913	170.383	137.815	200.788	171.276	89.9956	136.358	72.4202	136.632	168.564	139.362	194.997	136.653	125.679	171.997	149.273	150.625	163.794	100.998	142.534
ATP6V0A4	151.408	100.089	56.617	207.088	73.9077	111.098	161.79	182.834	5.69628	372.942	557.234	73.7601	185.42	72.5834	68.6228	555.299	153.569	17.2377	98.3073	110.742	36.6288	29.4817	168.948	23.3774	65.397	62.0818	76.833	251.154	60.8181	35.2176	27.2616	36.6059	540.921	146.954	14.5523	37.5349	32.2319	133.246	40.6717	179.938	45.7252	47.5338	47.7982	32.67	34.5269	84.94	27.9326	43.351	54.2551
ATP6V0B	1696.74	2174.83	1195.1	1656.71	1625.51	2035.27	1355.54	1637.39	2147.41	2978.39	2575.87	2463.47	2920.6	1804.04	1387.07	2499.13	2275.99	1672.03	2656.11	1758.07	1497.65	3654.83	1651.62	1461.31	1356.12	1659.66	2667.12	1487.01	2177.47	1693.02	2129.77	2081.79	2627.27	2427.74	2906.21	2055.37	1531.57	1855.94	1974.86	2031.28	2271.95	1591.51	1732.96	1941.34	2228.2	2584.23	2154.52	2011.52	1224.07
ATP6V0C	2284.21	3613.57	2253.95	2884.9	2231.84	2605.24	2606.55	2691.62	3638.62	2597.47	2573.57	2715.05	2159.35	3409.86	1576.65	1694.77	2676.24	2907.37	3097.47	2242.91	2363.36	2634.65	1257.22	2427.62	1941.76	2326.34	1733.52	3833.87	3642.71	2476.34	3561.91	3493.24	2822.97	3380.03	3383.16	3378.39	3282.33	2452.41	2384.56	2858.55	3083.52	2303.82	2449.25	2968.28	2870.09	3052.59	2781.8	2074.56	2369.4
ATP6V0D1	2425.17	2620.7	2781.12	3632.31	2341.99	2909.94	2944.82	3412.42	2347.85	1915.67	3852.18	2604.8	2579.88	2434.73	1423.37	2111.43	2105.2	3222.52	2077.01	3109.57	3671.54	2909.01	3262.29	2503.3	1614.31	2408.66	1798.69	2465.14	3005.59	1809.19	3365.68	3456.17	1725.72	3139.82	1708.52	3012.85	2561	1784.99	2557.9	3274.61	2499.88	2990.7	2891.39	3184.25	2919.7	2765.87	3178.07	2646.35	2451.17
ATP6V0E1	2467.41	3144.52	2387.55	2036.13	1834.6	1967.91	1904.81	2135.08	3518.16	1541.62	1813.57	2801.22	1480.04	1985.79	1689.44	1480.86	1435.26	2620.81	2344.57	3501.96	2337.17	3000.71	2006.69	2427.44	2029.38	2256.2	1962.78	2132.51	2637.45	1611.1	2714.35	2094.15	2402.56	2214.24	1585.03	2129.87	2028.6	1677.03	2038.94	1916.66	2113.82	2083.27	2660.88	2723.35	2695.66	2517	2023.97	2720.38	1917.9
ATP6V0E2	709.998	998.282	673.524	774.973	617.092	350.643	1150.24	644.492	193.913	905.03	784.339	658.318	508.999	504.555	521.443	1203.79	761.799	725.591	363.216	555.999	1082.24	791.468	319.961	532.236	470.946	306.477	822.124	779.079	570.723	1530.42	703.935	321.278	1363.03	695.945	2917.93	267.669	777.478	308.685	785.476	1124.44	621.497	1041.17	657.057	594.057	632.383	617.348	303.313	522.716	544.447
ATP6V1A	1581.95	1464.14	1106.06	917.465	1247.75	1499.01	1060.71	1127.75	1531.58	1265.3	1130.15	1868.91	1172.19	1196.71	1119.32	1053.13	1798.51	1444.38	1486.99	1292.19	934.674	1482.51	1433.32	1344.64	1275.55	1491.56	1705.15	953.461	1101.29	885.847	1540.13	1528.11	648.501	1325.98	2388.4	1321.79	1573.21	963.559	1450.1	1305.69	1539.69	1003.32	1554.9	1323.98	1032.7	1485.19	1532.64	1481.38	1922.31
ATP6V1B1	19.4317	178.548	12.6352	18.0428	29.855	45.3322	44.1236	18.448	23.9545	15.7367	30.9155	8.87304	146.432	16.8314	39.3149	167.057	28.5998	21.8414	4.41999	10.3714	72.4681	6.89037	25.7718	7.30928	71.8837	8.26548	58.1709	77.1396	266.758	9.94778	10.4625	3.27158	47.5505	79.1885	7.68465	6.89911	3.99332	17.78	5.85616	10.6259	7.26002	11.0555	8.21617	20.68	14.9402	27.9313	53.1497	65.8006	13.6375
ATP6V1B2	2724.36	1760.56	2085.28	2161.41	2311.73	1793.82	1412.55	2025.76	1796.88	1755.16	2412.31	3379.41	1744.26	3160.52	1677.78	1312.26	1435.09	2421.4	1959.99	1811.03	2011.1	1830.35	1262.45	1982.83	1924.62	2230.71	1945.2	1904.87	1156.1	1741.09	3747.55	3118.73	1241.38	2792.26	1402.92	1715.5	3265.65	1776.69	2437.32	2319.87	2390.94	2604	3070.49	2243.23	2764.91	2648.73	2923.43	2571.64	1697.07
ATP6V1C1	350.781	440.938	317.104	308.57	249.254	370.187	371.383	274.322	490.016	654.102	452.086	450.19	548.873	448.161	218.482	430.875	685.595	290.1	381.418	489.691	364.02	494.047	648.598	472.121	359.941	302.059	556.04	469.358	365.55	345.076	489.904	259.828	509.876	359.629	699.758	272.511	483.495	493.473	425.185	339.415	459.618	329.91	405.54	455.486	394.52	437.906	467.138	376.519	402.06
ATP6V1D	709.57	884.825	797.507	912.208	1269.91	1237.93	1057.43	906.916	974.51	982.177	1080.08	746.01	977.55	795.35	1342.02	1052.44	1232.6	667.156	799.354	1185.69	858.624	1031.87	1492.29	967.494	931.848	820.785	821.736	855.936	1491.6	1118.74	815.3	787.708	1186.32	698.015	461.428	1286.83	906.475	788.399	835.685	753.342	887.273	739.679	947.574	830.51	916.509	1212.95	993.774	876.809	1184.92
ATP6V1E1	1389.93	1936.3	1382.67	1861.95	1695.07	2154.24	1614.53	1789.92	1996.33	1678.42	1275.85	1439.61	1545.33	1302.85	1227.94	1349.75	1267.94	1707.93	1113.83	1664.65	1636.93	1711.16	2818.32	1331.73	1653.88	1391.67	1206.04	1268.54	1782.97	2119.27	1143.35	2032.31	1290.82	1461.09	1852.36	2048.95	1628.68	1034.96	1361.72	1425.67	1420.91	1394.46	1629.15	2054.79	1503.47	1872.12	1292.93	1493.53	1408.78
ATP6V1G1	2158.46	2849.31	2187.65	2062.55	2772.1	3039.71	2739.28	2383.19	2336.81	3566.9	3237.13	2894.13	2375.61	2356.53	3898.43	2831.54	3497.44	3311.7	2741.07	2791.09	6042.84	3475.13	4515.13	2507	2278.2	3410.15	4559.08	2217.54	2401.4	3037.05	3268.78	1891.73	2683.66	3382.25	2205.37	3793.87	3365.38	2428.3	2825.34	2312.95	2798.21	3128.68	3116.95	3704.6	2548.83	3264.14	2726.96	3692.97	2618.84
ATP6V1G2	153.926	71.6097	93.1437	110.859	34.1779	47.2314	90.0076	21.1839	70.5857	127.162	122.749	182.773	101.025	141.178	154.231	183.186	111.275	73.6551	77.297	101.397	120.58	107.944	76.3958	64.1766	104.2	63.7967	87.8205	81.1285	48.7809	63.3103	122.942	89.6022	86.259	50.8217	84.0602	78.9353	107.505	81.9253	78.4159	50.4508	122.056	122.131	71.613	102.045	96.5338	62.4747	75.6202	109.873	52.4401
ATP6V1H	648.745	1598	824.663	677.501	791.7	1014.55	1220.05	1006.24	1593.11	720.009	1284.45	651.406	1272.72	753.286	622.85	953.774	1261.01	843.563	807.583	699.255	754.7	970.599	1236.01	596.932	741.167	1042.48	684.421	1482.57	766.757	624.182	959.581	674.555	749.512	696.011	1132.22	762.102	1014.94	634.605	1246.11	1097.01	659.437	1331.45	851.276	1110.47	907.217	542.843	1205.44	968.229	815.927
ATP7A	275.011	519.797	395.687	326.383	300.173	558.561	261.515	314.445	643.703	465.357	347.217	236.611	184.833	179.977	380.938	189.948	335.457	437.88	159.946	565.02	565.053	178.44	243.663	169.349	255.531	160.74	244.129	257.103	158.006	147.772	144.134	131.969	273.585	137.715	103.514	271.833	158.57	129.066	194.905	379.693	227.017	317.774	302.89	396.812	240.332	188.85	207.856	312.168	436.983
ATP7B	165.202	220.789	179.874	295.13	476.656	80.1044	131.296	212.992	117.899	167.379	117.574	153.788	164.243	180.808	2285.61	503.891	273.63	113.428	106.21	121.282	270.044	141.326	122.155	65.7736	180.977	114.525	59.1415	208.065	123.524	76.9182	136.949	168.009	99.9989	137.229	380.36	777.942	94.0648	104.586	72.9236	127.632	137.283	158.21	119.758	76.1546	590.821	111.223	100.496	270.435	66.0175
ATP8A1	216.572	517.918	380.312	448.094	165.975	646.201	323.69	281.965	419.644	202.126	171.802	367.56	350.026	210.165	215.442	321.611	141.332	549.688	127.926	392.47	436.681	242.671	342.916	132.649	129.857	176.987	216.706	199.762	350.445	126.998	315.711	156.866	217.798	194.432	38.9152	301.993	103.553	78.2354	250.628	312.665	112.61	272.055	212.864	91.1664	158.765	146.888	134.987	64.8598	444.873
ATP8A2	129.412	217.117	173.899	144.136	31.1052	45.693	68.2319	75.594	33.5939	77.9374	33.7881	89.9218	175.371	101.815	47.7768	50.8572	48.1686	71.8686	54.8106	71.6238	248.979	77.094	46.9963	27.5439	76.0333	83.4104	48.349	83.8835	60.544	45.0445	27.2132	48.6999	43.3938	43.8385	94.6189	78.8466	30.0709	55.1572	80.7743	13.2397	59.179	58.2269	101.836	34.4818	98.3623	62.3959	39.6005	113.087	39.3213
ATP8B1	506.632	769.983	606.804	447.204	815.799	488.719	572.425	629.176	584.124	531.327	587.726	487.116	606.625	356.201	853.367	434.686	484.822	998.68	597.514	897.46	1036.67	457.259	413.873	510.12	392.634	647.354	692.765	527.452	414.981	361.53	491.841	529.047	420.118	423.848	263.303	871.81	361.851	249.727	499.137	442.233	501.764	651.701	404.776	445.033	604.66	933.057	530.732	434.352	593.388
ATP8B2	329.337	186.311	232.942	206.185	266.59	121.27	233.374	280.527	102.613	186.804	153.56	213.316	155.732	196.216	192.579	83.8503	130.489	119.191	177.795	69.0302	28.3535	170.17	109.93	50.7055	115.087	82.2371	188.793	160.912	125.39	368.524	160.611	101.922	257.094	94.6742	70.1784	112.257	120.052	124.228	135.792	111.445	199.753	100.931	86.2834	142.442	106.392	179.73	72.3223	245.069	114.563
ATP8B3	15.0353	12.9099	13.2858	16.5894	14.5221	15.3707	9.97481	11.2816	22.6336	14.5086	16.1374	18.6413	10.9551	14.4669	12.5121	6.61445	22.1631	12.8067	37.4197	10.2905	11.4108	15.9845	64.2995	7.29286	10.9917	22.4327	7.08678	11.2668	15.2943	10.2753	28.3912	7.8868	31.8788	13.6626	4.49302	6.39601	63.1858	36.6863	51.7472	6.80199	40.1129	8.01715	7.70477	26.7921	40.4683	13.4063	25.3613	16.8702	7.00376
ATP8B4	75.3577	16.1782	108.618	87.8194	149.174	57.4222	63.517	100.647	125.08	87.7142	135.133	107.131	63.6991	114.152	95.4041	64.4115	66.4096	118.783	97.4124	35.05	80.5234	49.3748	84.4152	115.822	85.6484	79.2537	74.1685	106.089	53.1875	75.3044	111.458	66.7563	47.9732	126.007	18.2069	54.3588	24.6947	80.6759	94.2301	66.0729	82.3206	151.001	145.669	94.2053	94.8572	82.0642	125.398	108.398	63.8971
ATP9A	228.4	341.62	434.389	187.966	436.469	468.414	476.542	964.285	390.921	393.214	859.135	239.291	205.135	249.07	311.434	90.1659	302.334	318.49	335.647	2213.61	1098.59	175.113	284.403	297.308	429.977	247.505	559.091	599.795	319.328	223.392	178.803	301.49	230.123	370.767	924.043	474.649	464.406	457.414	390.744	974.547	571.967	731.173	265.006	330.302	482.821	376.038	206.034	315.997	970.698
ATP9B	103.556	119.259	343.322	251.779	110.719	349.832	162.724	275.968	100.989	119.462	157.738	76.356	165.713	105.443	200.342	126.034	153.724	209.033	241.772	251.595	194.66	221.098	119.244	187.083	87.0762	263.937	175.599	233.491	399.065	83.799	110.372	116.687	115.688	128.116	60.8063	131.969	80.5169	93.9423	110.889	118.86	173.519	250.956	170.066	143.558	185.783	166.101	283.173	121.653	301.303
ATPAF2	22.6578	178.513	128.369	163.054	127.335	100.436	122.573	170.806	106.216	81.9448	87.3539	146.877	139.252	119.275	88.0774	114.486	109.862	63.1569	88.2125	109.242	125.028	127.864	128.691	81.5367	81.0687	80.8916	89.2666	130.051	96.9588	101.599	90.1517	96.9815	152.105	87.2584	79.8646	75.6142	102.035	133.46	90.4729	90.2189	130.209	67.5006	67.7358	91.7508	81.1736	80.2557	54.8008	90.4173	119.496
ATPIF1	1143.55	1316.8	1101.64	988.64	1482.37	1804.58	924.971	1077.56	1789.32	1098.58	1275.44	681.885	1170.69	933.315	1076.51	792.663	645.593	861.998	1008.22	2250.96	1717.05	1617.44	596.42	885.927	868.847	816.026	1321.19	1088.82	1117.39	1053.14	918.563	1097.79	775.482	911.565	1346.1	706.594	1300.2	750.376	854.191	813.198	1258.38	789.625	840.588	671.034	1404.46	1238.5	1131.4	1158.26	697.204
ATR	380.158	356.926	458.738	369.314	367.446	445.009	383.173	571.85	535.038	333.161	360.2	429.5	194.473	294.675	266.111	394.233	365.257	345.685	416.089	253.465	210.251	330.995	277.202	390.049	488.071	430.071	548.529	432.149	248.472	411.978	447.451	430.043	272.188	495.524	621.444	306.75	592.707	321.594	390.958	354.978	456.029	285.449	681.505	369.57	536.228	331.151	322.034	463.955	454.471
ATRAID	3319.64	3529.11	3033.53	2692.9	3209.49	5851.01	2493.93	2786.86	3356.3	2639.83	3706.86	2562.52	3416.3	2397.9	2671.71	6558.65	2915.47	2708.19	3101.62	4705.86	4049.55	3091.37	3409.43	3271.53	4579.9	2443.52	3610.66	5158.28	4235.58	3645.55	2368.81	2387.74	5116.55	3514.95	4127	1746.19	3464.55	3182.78	2388.16	3405.42	2978.76	2599.8	3026.06	3580.61	2698.68	3078.74	3089.48	2669.61	3651.53
ATRN	433.075	147.181	257.024	388.411	349.228	442.862	308.375	269.994	358.828	408.078	309.717	307.822	316.932	344.265	206.847	299.413	273.868	230.231	330.65	382.385	386.692	328.844	483.053	246.637	376.44	288	393.855	404.533	212.805	318.583	244.879	267.367	314.618	423.966	521.996	282.202	140.642	174.422	220.18	284.546	446.164	293.63	229.495	257.962	349.62	374.785	195.476	344.004	208.651
ATRNL1	84.8771	55.976	91.7633	151.301	64.0585	24.3092	33.496	47.7846	48.9892	46.7646	46.0979	100.713	109.704	61.0612	28.7558	83.3735	11.6067	67.6162	44.9803	47.8399	41.3466	42.9879	49.254	11.8961	25.9815	31.576	39.9684	50.1662	45.9569	38.927	32.0958	30.5062	46.7857	22.4708	21.8826	41.8578	14.6984	22.5356	38.1066	49.4509	30.9494	35.2028	30.4358	29.0242	49.7257	45.8527	22.4254	26.3715	49.0921
ATRX	602.436	654.08	624.945	577.701	661.422	751.964	688.277	627.568	717.15	635.62	627.268	545.863	535.472	434.373	826.53	454.211	695.366	587.397	581.92	867.006	643.378	577.528	398.324	528.455	624.413	513.354	596.222	423.797	239.213	397.636	458.286	530.272	558.74	527.298	564.543	600.623	517.727	390.706	619.567	491.228	609.915	676.059	634.452	458.477	623.814	455.513	496.034	759.367	759.294
ATXN1	807.369	509.726	672.641	583.119	895.394	433.764	660.246	1083.55	308.219	847.202	753.986	927.57	292.312	529.463	602.014	105.41	589.018	710.903	431.495	575.991	879.102	297.768	297.474	531.683	948.362	771.137	193.423	300.869	339.346	875.848	540.088	534.092	541.571	709.5	298.205	563.422	273.225	873.84	556.471	572.312	718.54	947.304	598.768	727.28	680.488	650	676.523	969.369	536.918
ATXN10	2170.89	2313.08	2221.9	2281.37	2402.75	3148.44	2102.9	2091.45	2578.4	2266.66	2933.01	1678.79	2294.42	2445.45	2535.15	2637.56	2085.13	1902.07	1544.95	2011.19	2328.59	1233.85	2832.8	1835.56	1961.05	2214.68	2298.15	1914.37	2034.18	1878.68	1208.28	1776.62	1534.2	1748.72	1803.35	1495.73	1703.04	1476.45	1611.85	1534.11	1359.64	2378.13	1811.74	1806.09	1503.98	1573.53	2139.71	1758.94	1837.74
ATXN2	312.255	569.807	388.59	209.343	399.334	688.499	507.647	579.442	730.792	676.533	317.773	462.354	302.361	250.408	454.109	510.419	353.133	352.218	709.8	537.664	192.556	545.583	267.622	402.388	410.39	623.256	1045.03	485.359	628.456	822.387	383.575	387.318	795.165	343.727	567.216	483.357	870.326	603.24	481.296	581.496	420.824	315.739	379.988	447.588	472.839	493.166	219.054	271.856	342.698
ATXN2L	127.249	30.7384	73.641	170.282	186.22	129.402	80.6732	108.476	99.4482	72.2905	80.6581	60.3939	20.0207	46.5425	73.4227	63.3702	46.5442	58.3371	60.2794	95.0384	40.1493	70.9437	25.6498	75.4305	54.1327	44.3466	67.9063	97.9993	91.9347	66.2305	60.1097	45.6499	78.8142	69.1256	64.7549	69.2126	68.2631	30.7017	54.5102	94.2229	70.5859	10.6947	40	66.6011	38.1208	48.4224	41.3824	29.432	79.0243
ATXN3	88.0413	77.3228	62.3818	94.4955	88.4402	99.8776	73.4084	71.3585	65.3594	79.6484	75.6837	106.95	89.091	109.533	186.261	86.3163	67.3901	90.2896	96.6392	103.576	108.119	71.7753	95.9431	98.0835	142.757	68.7158	123.354	72.6839	81.0889	106.01	80.7289	69.0552	79.6334	56.1427	57.7147	72.0148	62.7332	103.905	70.6461	46.8159	79.0544	56.5148	71.6139	70.2369	78.3813	83.7916	68.1108	57.4663	71.0786
ATXN3L	148.464	48.9606	86.1155	144.275	101.31	94.3179	104.585	30.743	68.8358	113.026	85.8894	86.3292	123.556	67.4758	64.2918	178.035	69.0202	42.7578	71.842	45.2462	57.2613	47.9325	28.9309	46.8442	72.0296	64.267	49.3317	88.4051	89.1278	35.1844	18.218	8.3855	79.8457	55.0727	44.5706	21.2414	82.6341	37.2508	69.1969	60.213	103.352	38.9986	46.8403	30.8153	56.2186	80.3886	63.9851	49.1039	64.5164
ATXN7	510.216	321.833	444.031	399.47	234.28	370.505	412.332	432.983	422.43	371.144	322.147	415.552	227.286	231.893	233.758	157.23	334.994	352.134	222.971	390.565	304.493	268.707	158.02	279.546	226.884	343.205	595.238	310.108	253.451	219.608	380.947	241.892	243.893	295.902	111.373	192.487	227.034	257.92	359.809	259.562	287.07	357.368	325.973	224.352	178.321	306.828	248.101	215.956	365.158
ATXN7L1	39.6579	20.4922	29.995	29.004	44.0474	21.9765	40.4338	21.9746	22.212	15.6671	28.5439	53.5853	16.9961	79.2221	37.7277	12.8038	20.5052	19.8985	58.245	23.7893	13.7906	24.785	9.66929	43.4566	27.1705	31.2137	68.3505	9.75337	44.3673	13.3126	59.8162	28.4204	19.398	12.7199	42.7652	58.1269	28.396	33.2675	39.1305	27.4293	22.4545	29.6935	50.3543	27.4272	9.29187	58.9049	8.07345	33.8173	7.31417
ATXN7L3B	686.513	916.283	921.611	1007.2	854.376	1028.85	859.261	876.941	766.288	980.661	606.919	979.395	992.806	1019.91	1179.6	1551.07	947.032	839.861	791.437	807.406	638.105	888.696	694.548	637.065	806.355	1044.52	1332.71	724.67	869.823	848.475	876.808	1042.32	883.784	670.56	1386.17	1096.28	1282.12	1081.22	833.164	867.939	696.454	783.724	833.155	770.13	683.035	864.309	813.688	1096.15	796.805
ATXN8OS	205.455	33.868	91.3471	62.1445	196.451	39.3527	35.2285	198.944	16.9687	188.171	24.165	114.189	175.887	194.249	111.737	27.3894	203.359	46.9211	136.608	117.685	75.8659	165.787	37.9221	12.0236	88.7979	41.1855	18.8928	47.6785	75.7062	40.117	51.8145	66.0536	132.815	82.1081	42.9291	11.0525	70.2185	32.3032	53.2618	27.872	38.3043	15.3087	57.3722	23.6208	77.9321	141.26	109.078	91.7435	9.12112
AUH	564.075	410.921	625.57	484.61	399.598	587.651	427.213	513.724	489.325	410.437	423.102	586.553	505.377	597.236	761.664	444.419	553.6	477.386	706.754	551.272	995.644	469.832	997.037	407.925	501.221	499.012	370.552	471.859	504.273	599.062	436.27	548.761	374.891	499.949	417.108	752.172	729.143	301.98	500.72	427.052	334.713	671.56	707.719	611.472	361.791	298.94	436.087	647.044	952.04
AUNIP	105.945	196.218	224.126	51.9117	112.083	179.181	224.789	96.5428	198.663	296.334	192.184	245.281	209.635	365.642	388.958	400.45	315.023	190.565	366.174	203.599	232.222	406.856	273.747	277.566	264.408	182.522	270.61	118.813	156.474	255.016	202.574	226.849	261.95	156.228	204.411	154.965	253.422	258.139	189.537	171.584	175.018	210.167	149.152	259.192	157.588	202.187	180.486	146.361	100.901
AUP1	1005.81	1142.95	664.65	658.474	827.576	988.196	941.111	882.028	659.32	553.155	1388.33	884.892	691.938	679.173	1125.06	1241.37	859.711	796.147	1088.72	573.722	827.335	898.409	817.383	740.268	1018.69	817.145	807.541	1139.96	1297.8	1402.47	902.082	1015.65	1242.56	870.704	1465.13	737.192	1176.6	1128.52	867.032	844.529	785.139	1019.26	821.352	1049.27	706.876	845.667	798.798	806.035	639.28
AURKA	140.532	159.375	121.812	193.154	117.835	72.0799	192.009	314.666	129.234	214.732	150.155	280.389	342.493	329.976	561.433	505.281	503.386	122.517	485.19	90.6123	170.395	537.698	721.9	505.748	336.573	153.362	466.559	246.065	249.808	565.411	339.227	341.831	443.654	313.242	917.634	190.358	827.381	986.385	422.08	157.177	113.995	85.5788	154.499	526.644	110.171	192.495	343.41	129.956	150.183
AURKAIP1	1292.22	1607.7	1191.69	1226.38	1462.56	1700.54	1204.35	1257.64	1632.81	1648.56	1589.2	1197.62	986.009	1017.17	1497.88	2267.75	1743.96	1326.93	1600.58	2104.22	1130.74	2122.21	1038.16	1611.56	2524.09	1306.38	1225.85	1586.78	1812.43	1723.09	1491.5	1796.38	2256.45	1391.23	2277.9	1270.74	996.007	1919.26	1685.59	1114.12	1549.9	1280.81	1200.18	1338.46	1582.76	2209.26	1431.32	1561.93	1570.07
AURKB	121.318	49.8166	73.3535	38.3754	24.8344	79.5769	112.41	81.2689	46.735	48.1668	54.7162	161.49	117.576	149.948	126.513	328.449	124.38	103.406	200.037	40.5562	67.8286	140.903	189.957	310.542	169.345	93.8651	117.2	73.0102	79.069	252.671	186.938	149.056	333.351	123.633	289.658	80.4182	339.369	383.518	225.243	100.965	10.9358	76.4326	77.1189	153.222	59.7963	42.0716	95.4155	58.1027	89.2643
AURKC	209.48	213.15	181.705	304.002	278.039	131.045	161.641	281.787	97.4799	140.623	197.983	311.949	222.267	199.842	151.341	108.046	169.089	202.648	186.069	120.421	124.999	104.637	61.6283	132.538	154.894	116.063	209.166	105.154	72.0751	130.129	157.075	188.253	104.477	128.865	53.9648	97.2473	132.957	101.932	136.099	101.11	136.676	139.316	113.424	148.807	134.93	149.419	139.337	79.0875	106.121
AUTS2	2127.86	1459.93	2722.09	2070.56	1269.77	1571.21	3819.68	2350.24	789.716	2969.65	656.252	1346.31	526.511	461.499	1416.78	103.655	306.12	2406.79	215.282	3519.46	2828.32	1094.33	1156.54	504.406	2737.92	1132.31	4788.17	1288.87	597.847	453.056	895.842	984.128	626.349	595.605	481.999	1107.16	109.745	691.318	433.087	639.485	1201.26	2742.98	1946.69	271.742	1387.25	924.621	1713.39	2209.74	2482.65
AVEN	298.9	246.037	402.405	272.003	503.353	255.221	294.437	311.201	589.554	157.874	154.837	205.963	267.112	383.223	181.606	264.225	260.578	492.806	251.721	384.089	156.662	694.11	260.026	514.867	331.403	387.011	220.48	271.833	478.258	386.479	430.993	367.409	466.993	377.131	580.198	233.527	331.512	398.666	356.151	329.818	293.447	190.066	407.017	494.945	421.568	230.429	496.194	361.142	426.005
AVIL	87.4373	121.302	88.049	150.98	96.3209	87.4921	94.0469	178.781	117.962	315.919	67.2058	114.941	86.4592	99.0108	90.3136	65.3479	123.118	85.1951	55.4534	61.4424	105.632	63.4378	32.6371	371.481	100.528	140.021	56.8357	101.024	34.5876	37.7636	177.125	60.5549	56.9807	81.4484	37.1159	75.3414	52.0845	112.594	103.948	91.8443	103.702	104.782	319.352	114.313	69.4138	249.877	102.467	257.851	248.611
AVL9	300.756	410.525	340.096	296.302	307.669	344.6	347.221	343.621	368.747	330.997	308.217	276.26	308.857	281.498	708.034	530.22	400.408	500.277	146.736	499.343	269.726	518.43	441.945	325.548	400.553	322.434	416.918	375.103	244.734	303.774	397.527	321.104	395.658	335.88	438.903	322.429	473.485	362.787	443.381	529.418	583.33	327.219	351.602	357.388	402.138	498.815	526.419	371.88	491.018
AVP	22.2064	20.3881	47.7087	33.2798	37.0799	20.7764	20.4276	18.2706	18.8482	19.3599	22.934	20.1713	41.4352	16.0873	15.0458	21.9481	21.4962	10.79	7.52195	5.88952	28.778	9.17034	8.00185	5.30406	9.63288	5.94668	14.9477	23.5932	12.5629	12.8812	7.37142	12.5985	9.22344	7.3386	10.6368	19.2189	16.8011	19.245	6.28087	12.207	6.42083	6.24273	3.89435	11.6589	4.45782	5.59614	11.1921	9.07418	4.69912
AVPI1	1102.64	961.385	1399.57	1826.8	752.235	1513.05	900.943	856.429	886.524	554.551	702.539	779.81	1000.15	685.006	603.374	713.427	989.505	607.859	1525.36	505.573	640.103	1189.53	1343.64	432.062	791.285	842.793	732.896	620.871	1445.64	524.747	627.072	732.115	606.638	572.001	396.994	872.163	593.88	823.215	464.076	672.389	491.122	668.549	506.388	591.793	739.359	644.632	796.216	421.354	655.306
AVPR1A	72.0682	48.8108	40.6755	50.3435	68.7207	33.4781	25.5346	71.0754	30.0073	36.9157	55.5409	70.7558	53.5319	31.2819	22.1303	43.491	26.7067	24.93	15.8029	24.7262	34.5717	24.3795	16.8523	22.8727	19.5906	28.6906	15.325	20.3256	24.4285	15.68	32.1912	17.4683	22.8499	5.52977	26.1569	27.2115	13.0836	12.0104	11.3638	13.0803	35.5147	22.9421	13.4411	15.0468	22.067	38.3381	12.5463	14.7542	8.88681
AVPR1B	75.2501	190.032	300.253	84.773	43.5686	38.3221	137.557	87.0565	109.519	215.043	49.3276	171.963	288.329	161.195	240.876	159.897	80.3686	85.1206	135.286	386.02	82.2808	65.3094	137.707	85.2363	207.993	37.4326	48.9074	127.079	53.5668	53.1369	62.2393	60.5909	153.103	149.61	114.278	207.97	152.42	126.005	134.547	239.896	49.0127	244.714	95.2471	87.9581	88.9951	87.5868	146.927	134.08	59.02
AVPR2	25.2819	28.3201	35.3152	66.8786	31.1058	20.5309	47.7818	42.0191	16.9714	53.92	22.4198	53.999	27.4499	57.0144	13.8772	42.2133	9.08536	30.2562	9.15156	16.958	23.9851	23.2036	11.5341	9.58644	7.25312	7.17492	10.485	15.1164	20.6029	8.8055	9.07972	9.72237	25.6346	18.447	20.9609	13.9961	11.378	7.29411	4.55352	12.4125	18.0539	6.16642	5.35286	7.30983	11.8589	15.8921	7.11257	9.28682	20.7599
AXIN1	177.298	229.744	33.6745	291.654	256.989	93.9389	244.089	388.163	232.968	230.036	236.452	180.408	318.911	80.8228	27.5601	536.61	267.236	249.458	247.638	160.007	300.986	344.33	261.038	174.776	122.085	317.484	278.724	302.319	259.715	351.514	411.946	316.385	557.363	168.201	263.626	273.185	316.808	371.972	223.71	403.073	365.749	161.935	175.571	406.479	241.534	234.369	227.402	227.971	283.643
AXL	322.24	423.427	486.007	614.835	676.376	170.846	497.039	540.87	236.637	541.096	465.303	651.97	309.321	684.417	269.627	86.6206	373.897	581	302.414	132.84	485.697	186.745	153.025	799.788	663.015	503.365	180.038	443.527	287.974	1914.11	505.603	517.298	576.747	533.881	184.374	244.139	360.353	577.027	383.397	826.112	716.731	634.467	874.292	513.931	560.156	527.661	432.71	502.908	769.678
AZGP1	48.5242	1746.84	640.556	196.283	276.596	1288.26	12.5074	102.832	293.582	1367.65	41.5669	101.547	281.716	74.6153	1378.53	49.8692	70.7251	5357.96	50.692	14291.9	146.993	672.702	744.085	334.693	36.604	1568.68	49.2071	5829.3	15.1108	255.01	89.9163	282.262	48.9896	186.154	1723.98	1318.75	270.438	48.6262	68.0551	100.213	341.688	551.418	42.2658	4726.82	264.126	28.8606	33.6587	1252.24	773.762
AZGP1P1	50.2378	52.3855	58.858	20.078	33.5343	13.0039	67.8419	36.0266	14.8028	28.1639	26.1128	52.69	101.744	31.9368	14.3038	127.568	20.9065	33.9808	14.4616	18.4673	16.9346	64.9342	21.0731	29.2552	80.3632	13.8663	76.6757	21.0578	55.2567	61.5572	13.1483	10.1604	7.42376	45.4033	95.5728	48.1147	14.5569	60.5215	44.575	4.33318	65.6991	32.7882	8.5491	29.3132	35.5435	10.8806	40.8188	58.3899	80.4193
AZI2	228.405	218.61	250.809	261.75	178.413	306.487	191.575	322.099	137.499	135.875	85.8468	275.635	200.523	126.577	201.408	101.908	116.869	220.103	129.164	174.849	170.626	152.936	234.019	123.468	172.374	232.926	300.365	129.588	126.159	139.026	190.204	98.1902	158.819	128.087	108.89	195.306	102.587	107.782	122.73	116.312	99.9786	113.957	235.063	127.873	120.027	157.879	167.099	134.7	204.33
AZIN1	1292.75	1581.38	1047.59	800.84	1332.67	1129.21	1802.91	1353.51	1613.07	1880.39	1724.26	1195.89	1702.54	933.956	998.263	1352.2	1769.87	1053.8	1061.26	1486.67	1231.04	1344.94	2317.85	1712.11	1252.36	1177.5	1425.18	2732.43	1179.13	1184.23	1280.29	856.707	1212.33	1111.51	2201.31	1091.04	1352.35	1760.13	1326.06	1635.32	1626.9	1208.05	1090.13	1694.69	1566.52	1279.92	2281.89	1215.6	1119.81
AZU1	68.2322	61.9392	74.5067	94.8541	64.9705	13.2865	35.4004	93.2058	64.655	83.9375	24.9434	49.6819	65.1025	60.4263	17.2732	85.0856	63.727	35.5168	34.0602	12.3214	84.6273	39.6252	83.0017	10.747	72.385	65.4303	14.384	32.8228	28.3537	16.3589	53.4165	64.1775	50.0484	15.0614	31.2067	93.7963	18.2215	22.8037	17.3733	68.0366	53.7585	8.96424	32.5726	63.1615	42.5851	88.7249	39.0089	19.8646	34.7693
B2M	22513.3	18989.2	19661	20946.8	20070	15352.5	16544.2	19244.3	18433.9	22153	21638.5	29447.2	17542.7	20105.8	20873	10674	19978.6	19639.2	17920.4	20568.7	19793.6	21060.3	18695.5	17300.8	21086	17094.9	20113.3	17258.7	18175.8	19820.2	21199.3	19917.5	17869.6	16061.7	16254	19168.5	21982.8	14997	19077.2	16432.3	18066.7	16242.5	16407.4	17913.5	16831.5	21121.7	15638.2	17613.8	19398.5
B3GALNT1	88.7185	104.058	90.8184	71.7277	107.132	10.7267	50.6868	66.9197	95.7391	131.234	32.2129	45.9184	112.274	89.9183	89.8875	135.429	82.1272	74.1632	133.113	63.25	53.1736	68.6382	101.306	161.124	90.6474	108.524	117.837	71.2	79.2643	70.9797	76.9783	81.1187	82.1034	166.498	44.782	76.1333	154.418	55.4235	42.0371	56.0736	59.5083	69.7659	171.645	55.2482	128.864	67.4215	53.507	164.503	64.6767
B3GALT1	15.5539	22.8727	8.82197	14.1933	27.6017	23.0444	6.81739	17.404	5.06001	5.24353	5.26818	7.37973	8.74635	5.45258	21.0717	4.24196	15.5973	4.27754	2.92136	13.5367	12.5443	3.48037	5.95833	10.7511	8.29214	6.89096	11.8151	14.5335	3.04077	3.95113	4.40535	3.06062	8.46728	1.7945	5.11028	46.9252	7.6187	4.80368	1.97659	6.82317	12.7908	5.39033	3.45499	11.9052	3.41742	5.84062	4.7385	2.51638	12.6391
B3GALT2	53.4654	21.4644	30.3788	39.6637	49.2664	30.18	16.5355	35.663	3.85668	31.508	24.2305	18.8316	57.4813	18.0595	12.547	22.0216	7.83875	25.5376	4.44552	8.99164	65.0033	6.10858	6.12531	4.58189	1.80461	7.02663	8.35391	35.3588	14.0088	5.49612	1.74378	15.7274	0.336585	6.19221	271.836	11.1179	8.22251	0.732297	10.3333	17.8721	12.0877	39.6848	20.694	8.95131	27.4496	18.1765	11.7609	6.47922	2.11786
B3GALT4	222.962	193.761	228.451	164.078	347.298	375.657	176.737	138.444	236.755	156.552	197.005	165.897	151.905	120.086	201.288	138.886	140.562	207.062	133.415	113.564	176.865	165.136	162.041	187.269	140.745	94.4743	80.2339	243.999	321	80.7198	179.663	120.964	207.328	143.708	126.448	205.617	90.0225	129.597	121.686	204.867	172.702	160.98	129.332	83.9472	205.225	315.466	99.2814	105.486	150.707
B3GALT5	45.6043	100.857	52.2068	212.44	171.811	14.1689	25.3466	32.6867	98.1425	100.412	37.947	124.665	134.159	73.195	59.2269	107.058	125.252	113.675	128.404	60.6792	83.3918	123.866	94.2204	58.516	87.6544	36.5786	43.9318	61.9646	48.2297	71.6774	72.8358	125.93	78.2703	34.4293	7.78638	263.476	84.5007	43.5846	17.1325	68.1828	99.628	80.1309	61.8358	61.85	64.5263	74.4413	50.665	32.5046	88.0532
B3GAT1	26.0347	70.953	20.3662	25.0592	24.5277	18.1932	17.4752	156.75	17.8111	12.5034	13.5823	17.9373	13.8387	17.4524	13.3333	18.6347	13.2396	11.7419	8.83373	188.487	15.4855	13.5164	10.6055	7.93673	7.66033	7.92857	12.2195	9.9939	8.54981	11.8935	8.22685	8.3524	10.383	7.09705	7.55839	9.14863	8.57158	6.48589	9.52435	23.5427	168.935	7.57208	6.79666	8.06721	12.5991	9.68774	7.84527	7.26968	9.37705
B3GAT3	133.9	248.25	230.949	197.567	212.139	87.4848	222.653	156.75	141.28	43.7099	95.5094	97.3346	83.4839	142.987	89.1613	205.446	112.127	246.721	127.846	100.324	55.7056	120.466	94.8419	148.832	177.415	96.1834	76.9721	107.496	92.0969	152.076	199.902	137.935	344.881	174.913	248.107	127.111	475.165	150.794	157.359	175.347	185.883	141.703	160.739	118.367	127.596	310.873	73.0537	221.829	293.104
B3GNT1	387.97	342.404	419.755	472.005	517.516	269.146	280.024	357.077	366.924	435.586	583.401	533.297	431.109	394.157	427.672	530.716	534.607	400.879	293.672	510.409	962.526	334.948	421.698	257.895	269.347	396.116	335.809	333.43	237.964	360.68	334.171	501.073	416.554	332.683	472.919	253.041	497.802	243.064	267.924	269.602	483.702	436.299	523.716	289.858	453.902	514.914	321.862	344.182	449.758
B3GNT2	517.271	410.676	284.115	446.944	649.508	434.711	524.243	406.083	450.919	646.792	646.83	559.428	385.432	539.888	399.334	1417.2	535.63	239.963	316.211	192.584	195.155	404.158	802.174	501.216	431.666	390.975	244.201	772.37	327.521	281.733	567.768	517.333	319.638	615.86	239.763	507.768	187.331	490.276	580.099	535.853	525.785	461.099	664.603	323.327	797.556	624.305	510.465	458.183	596.773
B3GNT3	145.089	113.802	305.918	359.555	443.926	86.0186	76.7758	143.294	359.325	55.8338	114.668	100.819	39.0894	119.988	151.036	446.715	295.066	185.953	245.034	86.4038	86.5032	202.651	690.468	191.937	154.386	173.347	129.851	379.51	272.556	17.3003	69.7948	208.324	151.806	110.28	50.3048	690.987	214.16	237.825	98.1112	180.439	237.154	130.704	195.802	142.992	628.708	169.677	314.431	172.79	155.966
B3GNT4	113.654	100.887	80.4445	47.7335	89.164	80.205	77.3001	80.2407	135.797	131.017	148.272	240.879	69.5452	130.26	64.4753	146.813	266.021	120.724	111.797	86.5856	82.0365	112.836	313.131	86.8379	102.955	123.544	120.788	115.683	128.756	65.5266	159.705	127.034	89.8081	77.904	106.526	102.075	215.733	82.7891	76.8598	115.886	121.541	109.416	65.588	119.326	158.59	111.718	63.1305	83.486	124.076
B3GNTL1	127.435	65.5939	72.4096	125.808	124.913	120.993	128.662	111.171	134.988	71.1852	109.939	107.858	54.1013	62.355	107.496	80.8067	51.4092	124.069	60.882	89.8327	88.7045	74.9703	62.6558	41.1195	69.7348	62.2775	87.9283	128.506	86.663	94.5636	68.3375	63.9558	53.2214	95.743	81.6105	79.9823	107.084	90.49	49.9973	76.5505	117.537	69.8159	60.8235	75.3637	70.9266	74.8012	37.9426	81.1734	75.3932
B4GALNT1	222.857	196.622	80.4871	100.159	223.377	69.6426	95.4638	29.5076	64.2646	153.448	33.4235	193.295	131.344	111.611	123.557	107.754	65.9055	88.5097	82.6875	10.5318	146.342	79.8798	151.624	72.9047	187.001	73.5181	45.6686	103.449	126.33	108.552	147.994	108.319	67.5075	167.496	217.936	57.5424	146.839	59.1024	103.875	179.834	103.709	75.812	153.143	270.038	117.853	112.915	79.9914	216.904	102.733
B4GALT1	303.289	183.725	176.474	621.417	272.01	200.424	172.016	166.573	252.105	213.813	176.028	356.683	312.604	236.346	410.045	779.851	855.861	531.555	156.376	126.437	229.13	367.742	1274.2	238.63	305.283	479.478	616.866	210.212	237.837	114.735	445.889	169.589	386.672	204.354	114.101	247.126	280.787	134.768	182.996	273.986	214.945	522.865	186.228	225.432	222.085	319.209	210.429	178.397	251.497
B4GALT2	390.322	311.348	248.207	244.612	354.458	446.393	350.643	304.983	364.284	404.996	293.788	154.645	403.179	208.563	238.985	547.367	305.539	283.501	326.347	247.784	283.252	423.385	351.769	323.361	414.19	320.085	298.571	377.365	324.945	367.654	298.292	330.927	452.605	349.382	431.028	322.968	510.823	318.964	235.431	420.651	531.47	344.999	292.043	425.793	352.235	409.695	319.173	270.802	222.087
B4GALT3	988.97	713.986	1080.38	827.155	561.732	986.602	1160.83	960.143	546.876	894.132	648.12	739.337	882.367	882.043	635.164	879.53	1742.1	920.792	637.698	644.297	1191.39	596.37	945.097	703.393	761.988	966.25	589.024	1190.35	906.793	985.001	726.861	499.504	1591.81	619.856	866.029	1176.6	741.256	809.771	922.555	811.885	931.483	527.209	668.137	1256.9	645.437	687.513	1143.14	826.316	781.256
B4GALT4	174.613	275.733	167.747	187.923	756.384	191.922	205.955	216.2	235.183	217.113	73.6514	156.323	98.3153	365.522	141.358	330.144	347.945	233.247	406.541	171.55	209.969	193.098	279.738	128.977	294.007	184.329	329.258	206.166	313.428	107.632	214.957	500.279	328.839	539.205	326.339	760.234	230.317	224.342	161.513	169.595	419.346	162.912	205.716	254.276	307.983	208.682	155.623	164.689	155.169
B4GALT5	890.106	962.942	780.594	903.966	1087.12	1173.61	1563.5	768.105	3006.65	1468.51	933.106	800.654	1189.35	1158.04	1043.36	1254.92	865.158	938.572	1650.16	429.009	779.777	1073.45	921.129	2364.3	1232.24	849.972	819.005	793.191	435.518	2512.13	1250.7	1633.4	6156.85	2007.72	1634.94	913.968	1744.37	1194.43	1172.71	1672.77	1051.84	1164.03	1396.81	1396	1168.66	1170.85	1353.88	958.886	1580.66
B4GALT6	57.5149	42.1656	52.3189	67.923	43.8803	17.1903	19.5223	19.0649	24.4393	42.3129	56.3372	40.8307	52.4528	90.5464	55.6666	41.5218	42.9139	26.9171	38.6056	16.8682	19.2764	22.4271	34.1525	65.1749	25.8572	24.1683	91.3885	47.7769	53.877	346.164	10.2706	14.2939	5.10477	58.8535	15.9111	50.6463	22.5793	11.935	10.0621	8.02361	7.41707	38.8213	32.0547	76.605	62.0219	7.26541	19.0844	61.2948	32.0613
B4GALT7	266.782	355.853	253.038	214.356	252.327	313.661	266.537	303.994	317.969	244.082	164.2	232.923	179.947	209.701	210.496	304.522	196.611	155.083	208.201	389.974	252	287.098	366.72	265.985	392.661	200.298	228.611	248.349	241.651	274.064	230.108	313.13	239.597	250.488	399.161	180.662	251.84	264.897	186.564	193.857	417.654	196.974	272.47	233.3	270.947	212.938	208.781	291.314	230.604
B9D1	173.587	88.4802	209.73	133.043	107.069	99.476	52.2163	159.528	154.117	72.043	79.7075	102.113	132.838	134.623	97.4299	137.803	93.8711	145.396	70.9132	118.702	109.106	125.072	99.0628	64.2849	89.4255	102.448	512.173	84.4322	101.019	127.077	71.652	96.5486	56.5911	77.7176	325.856	80.6079	75.606	112.539	98.078	46.9025	43.6219	85.7241	41.9619	49.0501	83.3495	63.5033	59.2654	171.905	60.5221
B9D2	59.7184	18.4178	17.8494	33.9821	79.2351	22.9073	15.527	19.5499	28.1796	12.0244	17.3952	16.8639	55.4363	73.7675	111.464	51.7238	44.7483	10.6444	167.449	98.9744	109.984	63.2021	88.58	28.608	159.177	87.9781	72.8758	99.375	53.8564	29.6076	18.8195	54.9374	57.7097	87.6672	33.7512	91.2447	63.722	144.141	73.0305	83.0253	53.8692	94.1632	77.2967	18.2594	72.6978	125.948	37.9405	92.0467	26.3106
BAALC	34.2651	111.129	30.7786	123.193	133.669	26.4158	24.7603	22.7445	13.6179	63.8994	15.0689	133.754	731.027	41.5253	131.87	64.7868	76.9064	23.3395	27.9303	81.8018	59.365	60.0829	82.4235	49.5063	85.1669	67.8846	19.3536	50.3695	73.6511	67.4515	65.1676	64.2452	7.97034	70.4173	131.916	93.4786	45.4734	43.858	49.7904	51.1464	42.4518	68.9551	77.3211	28.2327	62.4482	45.9014	60.5868	79.5084	39.9399
BAAT	29.8924	13.5496	38.1072	19.0337	49.7481	18.2593	101.888	16.1221	18.0258	14.3708	18.3839	24.7737	23.795	65.1717	13.4314	17.3345	12.0224	13.2055	18.9317	12.3789	23.6522	23.7251	8.03937	7.60596	8.4759	5.95896	6.79617	7.56857	5.40977	8.29184	6.85721	6.14503	18.2428	5.79684	5.9736	13.3062	20.9035	211.399	6.19035	14.0664	10.0639	76.6073	5.8442	8.78237	9.90841	27.8568	4.72844	6.51544	5.94031
BABAM1	732.342	568.993	541.947	645.345	514.658	680.107	864.853	744.508	699.297	916.873	506.354	723.237	647.661	570.297	804.973	701.381	689.015	757.917	627.67	999.927	742.93	626.986	1011.75	793.581	935.945	528.202	504.644	861.64	381.865	1196.43	841.311	744.394	632.649	791.477	512.745	815.818	943.698	809.235	929.052	923.971	746.414	722.612	623.64	838.354	749.501	904.003	980.07	731.385	699.82
BACE1	291.258	270.768	307.764	343.172	519.618	131.57	241.882	379.936	251.617	229.337	328.398	295.659	215.466	212.611	274.126	136.633	247.768	298.517	133.069	226.935	327.655	146.859	155.582	156.488	533.747	323.332	80.7302	389.842	156.5	409.931	187.308	382.165	328.669	295.237	516.065	149.386	167.994	197.963	383.983	445.563	260.53	441.458	316.859	368.168	349.874	385.707	280.424	435.921	320.581
BACE2	660.168	743.618	1913.72	1024.09	1068.15	773.637	385.692	475.488	1134.25	534.007	178.713	378.939	1061.14	665.497	2141	1170.58	2132.1	697.321	4261.93	847.78	271.915	7523.21	1812.69	354.401	1533.38	1035.72	430.324	1200.2	6565.36	561.782	500.426	2811.76	354.256	895.605	212.457	4788.64	259.903	1483.03	528.455	476.843	1088.33	491.904	749.732	463.808	2470.38	1583.28	583.769	1532.14	465.717
BACH1	540.311	400.116	477.124	465.954	651.839	488.9	403.928	437.447	569.411	858.813	454.917	1017.82	543.628	813.542	573.416	296.055	355.308	422.695	865.395	244.232	237.613	471.098	790.82	476.041	811.173	303.436	440.302	324.993	771.009	504.164	293.123	199.869	421.283	867.281	562.918	325.695	686.215	324.572	826.874	302.627	519.855	274.879	424.714	977.812	691.375	366.54	556.66	658.866	696.081
BACH2	248.663	141.149	171.514	206.59	249.982	78.6522	203.117	180.946	88.4314	183.718	109.645	126.888	66.8355	197.868	162.726	51.9232	124.18	134.564	94.9587	56.6956	110.25	80.2548	73.6818	107.699	222.572	132.37	85.2057	135.933	86.2086	88.6206	146.723	122.517	85.8616	147.142	67.4106	77.2467	55.3229	114.986	143.171	140.848	233.609	150.119	132.961	101.075	104.348	89.6867	96.8092	111.029	117.256
BAD	295.721	552.483	395.769	417.01	413.505	407.027	465.272	395.76	302.891	353.818	256.248	253.336	230.046	254.112	290.756	527.602	290.648	387.677	228.337	355.575	495.42	469.257	236.588	276.851	319.321	227.715	207.363	239.2	294.815	471.467	273.553	300.749	528.393	355.463	255.904	462.387	574.928	304.124	233.528	381.312	335.592	398.419	341.964	485.981	410.115	320.202	275.851	377.339	339.305
BAG1	1147.24	586.835	1039.28	2458.97	1316.89	2615.07	924.035	1085.08	1126.13	629.297	721.751	686.039	1025.73	732.502	833.774	3704.75	1099.88	910.524	1294.9	663.477	881.475	2691.18	1908.51	489.104	664.824	1406.77	1004.41	510.988	974.237	759.923	714.726	789.323	1107.95	1018.87	724.116	1982.28	402.745	921.12	558.6	985.649	754.425	837.048	748.796	623.4	602.058	785.83	927.72	774.594	1196.05
BAG2	290.606	231.744	166.784	268.225	127.676	347.556	154.911	238.996	219.499	344.713	622.79	228.334	411.393	361.332	205.952	407.747	555.72	165.772	346.49	80.3501	105.16	196.385	384.067	355.684	566.968	387.859	66.7105	247.353	685.205	431.111	207.963	127.144	348.611	213.382	972.706	108.898	458.399	973.486	348.867	239.026	234.131	243.202	191.397	291.977	201.707	557.805	222.197	285.298	263.906
BAG3	583.386	1089.71	1219.9	702.417	635.001	1029.79	1999.99	980.034	1192.34	846.058	2056.2	892.554	2323.02	661.156	1143.07	1838.79	1165.75	1738.26	1101.04	505.652	702.353	1099.78	1358.02	1113.51	794.04	1586.25	816.423	1817.44	1785.15	3168.36	1456.01	1025.13	2534.92	1025.77	789.557	981.488	3493.98	1378.56	1007.77	2689.33	933.762	969.407	1206.23	2454.92	1020.86	1300.19	4448.36	1057.04	1535.6
BAG4	44.328	18.8348	22.2659	20.546	73.4164	63.795	36.4017	20.9789	55.9379	82.2442	49.6027	129.549	133.286	97.4484	117.471	81.346	59.713	69.5361	110.305	88.117	83.7133	66.2656	80.8525	65.4478	78.4499	58.9074	66.3117	40.8228	54.6366	52.5328	37.3491	30.7592	80.7545	58.0146	49.5386	107.149	64.7837	70.9496	59.6911	87.6743	114.641	77.362	83.9291	56.6205	82.8394	87.2221	142.443	82.1414	77.3459
BAG5	546.08	655.24	724.909	773.594	676.987	783.595	751.245	678.548	720.732	654.923	598.037	500.75	638.052	503.558	1528.89	618.508	756.028	621.157	303.94	735.874	580.538	631.484	1200.42	681.1	524.451	609.568	979.455	634.071	684.034	715.484	508.856	585.578	481.726	568.703	335.892	876.233	608.632	674.091	798.221	630.689	733.727	680.986	555.831	731.793	604.458	901.619	576.431	626.763	720.708
BAG6	1897.1	1683.87	2483.74	2193.55	1494.81	2449.72	2056.65	1635.88	2054.94	2581.1	1849.35	1770.24	1683.37	1662.53	1835.65	2662.67	2280.99	1923.73	3638.75	1979.72	1702.33	1443.45	1682.46	1794.42	2181.29	1526.15	1210.81	2470.07	2740.33	3304.73	1913.65	1716.26	3099.57	2184.64	2499.99	1715.25	1713.07	3441.97	1988.83	2517.65	1852.3	1521.64	1346.34	1131.95	1450.22	2468.89	1222.89	1436.91	2020.84
BAGE	73.4505	6.58052	29.9207	86.0667	83.7568	4.88469	38.9519	20.5294	40.5831	37.0038	33.5452	49.803	226.75	43.9589	58.421	10.0869	26.718	32.9885	52.2018	37.2033	56.9474	21.4816	59.722	12.2199	9.25211	9.55754	47.3062	26.4412	43.0184	17.0263	3.12991	1.86503	30.4797	17.1756	32.0748	36.2948	42.7753	43.5186	27.0809	27.598	22.8	38.6683	18.6769	34.2146	37.9333	30.0961	29.2103	36.1423	40.0704
BAHCC1	28.9313	110.311	25.6517	222.189	65.4351	298.366	194.146	167.19	219.637	71.7872	171.729	137.984	183.377	185.397	267.381	105.792	217.974	155.727	79.7184	346.006	250.145	41.6698	186.165	58.1267	236.942	150.982	210.543	333.951	87.606	172.959	52.3098	89.5464	168.498	158.026	348.74	112.488	95.1867	209.401	126.47	271.031	193.307	169.152	322.553	150.246	191.039	103.244	181.76	244.558	262.663
BAHD1	219.591	295.878	306.722	256.345	226.167	214.475	304.476	243.458	399.114	302.66	207.198	260.589	88.046	236.668	243.39	143.147	227.925	514.604	150.691	161.553	267.693	124.149	176.352	337.008	177.995	247.583	172.684	235.354	223.899	532.658	382.899	284.487	229.035	255.949	327.668	360.207	417.152	182.038	334.11	340.161	206.803	255.53	318.314	274.831	198.075	198.117	296.381	289.817	393.774
BAI1	263.378	13.6795	76.2527	44.6527	138.844	75.9588	50.4318	135.87	86.3872	61.7935	96.5799	143.439	94.0519	48.1462	110.349	37.8119	49.4744	18.7381	120.067	56.3684	25.8383	47.3052	37.4454	43.5809	81.7358	63.648	6.7603	72.4582	6.87637	19.8826	21.6503	26.1943	18.4169	10.0427	18.8114	33.7789	43.0615	63.3391	63.5303	4.38124	29.8843	6.23294	74.8438	28.7672	5.14703	12.4959	3.06863	5.17245	23.3534
BAI2	123.27	85.8562	24.944	81.037	68.1251	75.8396	86.2008	94.7237	87.0186	105.243	112.959	22.6053	68.9835	103.562	70.094	174.962	41.4703	41.8475	88.6803	59.432	17.9753	95.0507	62.6543	47.1982	107.436	41.0896	85.8702	70.5677	71.366	71.4277	57.3869	113.857	82.3488	114.502	36.4349	54.0504	56.0868	106.929	131.846	54.9111	132.771	51.3328	135.514	52.2916	85.2194	18.4029	69.8858	107.742	43.9046
BAI3	52.033	77.6883	65.7288	59.3513	44.7968	26.0651	25.5435	48.0159	30.4688	33.83	40.8196	44.7882	44.1275	17.572	51.6426	33.23	19.6075	23.9519	52.0852	20.0626	18.0117	26.2164	3.95812	24.5116	18.5617	20.1766	31.5094	36.9534	14.6597	41.0393	16.881	28.8769	29.7255	12.2989	28.2487	41.8921	22.4869	30.0219	27.7576	28.4561	35.5585	43.1428	24.6304	24.1177	16.6784	13.9979	20.4468	29.266	24.0307
BAIAP2	131.822	199.44	157.159	219.204	131.18	306.528	195.846	205.261	145.877	89.5394	168.753	151.216	168.863	99.7357	134.947	113.46	140.769	217.847	134.487	115.326	98.7891	105.183	79.152	186.152	70.0988	169.266	72.2487	139.92	200.604	126.257	113.658	155.434	200.69	93.9131	161.841	192.907	186.242	172.627	137.228	216.467	132.467	149.228	157.253	158.907	153.979	154.417	137.308	113.991	225.514
BAIAP2L2	72.6134	31.3744	73.9163	40.8579	114.057	100.075	43.715	29.8142	15.7221	14.3193	77.8529	79.3918	44.2904	175.191	61.9407	101.772	97.1087	22.9177	56.5834	82.155	13.9498	150.012	5.8223	7.55817	54.9691	7.13124	45.78	24.6986	81.3121	106.26	9.44598	75.5313	9.81944	10.6536	107.446	122.299	24.5877	46.8178	16.5023	47.8936	30.8061	47.2531	48.2158	38.2684	70.3418	18.2182	56.9973	28.2797	72.3251
BAIAP3	53.8629	104.408	45.1115	119.804	155.018	144.784	124.178	182.198	90.0128	101.162	131.851	45.0999	159.932	19.6365	67.4296	44.4588	48.6767	103.588	45.2584	89.5065	97.6667	15.8984	76.2856	46.6665	59.1334	28.5211	47.321	163.714	28.8384	42.2722	24.6358	68.189	84.9858	25.7358	18.1127	58.5501	91.2563	44.7806	73.449	77.835	103.416	76.4415	36.2314	76.8107	66.5898	94.9554	28.23	31.4519	55.175
BAK1	443.486	387.79	490.693	324.657	499.395	280.406	425.101	565.647	286.34	267.188	267.844	396.916	336.92	512.896	262.6	416.618	416.234	346.699	318.726	129.936	259.273	425.335	282.284	408.982	292.713	373.217	177.45	277.537	375.901	275.008	362.687	358.47	371.29	379.113	272.124	294.695	294.923	315.452	320.382	343.057	393.462	352.109	346.35	239.08	372.847	337.844	320.319	366.865	295.899
BAMBI	247.477	208.25	394.502	408.861	591.827	143.973	344.41	272.246	158.594	165.905	171.838	1085.46	267.038	1228.66	627.741	152.407	1551.15	789.547	280.565	294.261	817.516	1732.48	201.208	153.607	272.434	164.464	158.301	232.584	224.423	164.606	173.513	778.481	311.547	328.332	2071.99	266.785	95.7991	280.274	1723.49	2219.14	363.002	512.289	674.368	119.038	204.011	203.833	353.773	441.528	1009.26
BANF1	1764.72	3194.15	2186.6	2118.01	2106.03	2800.53	1991.07	2255.06	2479.7	2324.13	2598.32	2104.9	3251.25	2820.5	2322.61	5243.48	2507.82	1754.25	3266.42	3139.9	2450.81	3980.09	1682.74	4149.08	3095.04	2378.16	2319.69	1433.37	2150.62	4800.22	1641.31	2258.85	2563.19	3541.74	5171.35	1901.66	4413.72	3051.04	2492.27	2987.84	2339.24	2059.64	2106.87	2535.6	2390.04	2131.12	2236.88	1907.8	1955.42
BANK1	926.766	361.288	331.489	753.09	337.271	147.551	477.205	744.485	174.165	483.006	311.879	355.585	107.029	200.866	99.0571	158.108	225.605	199.243	117.847	35.0539	225.9	116.055	88.3758	233.991	117.039	93.8898	64.053	150.507	76.5493	51.1292	428.697	91.2236	92.8993	319.877	17.2071	144.614	77.9573	62.5652	300.263	165.307	141.747	386.351	129.451	57.4215	225.88	295.897	282.243	85.4167	208.017
BANP	392.115	711.131	399.229	570.04	472.383	417.351	533.078	796.759	671.524	450.674	636.734	579.063	775.352	377.746	593.406	367.629	782.071	358.183	721.854	960.617	553.18	810.916	412.971	487.855	407.559	377.96	756.147	500.02	479.612	527.856	473.268	366.568	583.395	637.868	479.876	400.396	576.13	466.25	424.642	362.57	634.938	510.314	522.211	562.6	526.515	952.097	581.715	833.595	476.382
BAP1	525.268	429.426	473.439	352.166	181.908	491.146	519.711	356.719	129.304	943.537	691.443	671.551	797.613	606.706	450.86	707.682	663.117	805.757	596.244	738.206	584.697	637.155	485.912	430.168	529.268	546.18	795.558	759.054	469.358	654.779	780.477	348.964	974.682	478.995	551.394	822.948	693.025	466.463	729.528	570.857	406.425	394.509	618.196	640.796	555.487	641.888	770.776	442.258	481.39
BARD1	240.036	207.36	209.879	386.856	219.218	184.095	201.185	221.713	112.045	318.095	154.69	355.896	91.4184	219.65	733.068	312.42	186.35	162.746	371.877	168.712	163.92	46.8166	344.384	659.065	253.681	179.124	485.009	165.836	243.594	314.784	238.012	209.848	403.226	296.128	170.275	155.166	811.753	394.025	227.691	244.224	204.764	287.928	292.68	338.572	186.234	273.506	223.812	279.674	240.356
BARX1	121.025	84.1245	48.9284	115.635	32.0957	525	46.3295	34.2609	37.6981	16.4538	49.2261	56.3073	196.098	19.7414	85.1183	360.295	47.9666	44.7338	39.5564	4.26239	9.55372	11.6937	11.2763	7.74673	28.4012	684.169	168.506	48.3931	327.087	8.03194	20.9637	36.5982	49.4312	18.6933	18.474	37.5623	12.0205	221.017	20.4556	12.9221	23.3858	6.01984	23.5373	4.96434	22.5601	184.893	23.1542	65.535	12.2313
BARX2	68.0889	38.3158	50.5766	86.717	179.076	71.8483	92.9791	26.8131	63.8356	33.5996	21.3896	20.8383	32.9152	17.0404	100.658	13.1411	143.513	82.6769	86.1518	87.5152	75.4676	84.5589	27.8851	105.135	75.8621	15.7155	106.31	16.2172	29.2269	46.8102	10.9398	10.1639	50.5431	7.68229	13.8183	108.275	143.55	43.0226	54.5883	66.566	94.4338	12.6846	59.1748	123.529	27.569	11.474	9.51571	7.2315	74.3148
BASP1	7246.5	2258.46	1694.79	3314.14	2957.96	2936.93	3053.76	3840.97	1207.71	2046.25	1356.44	5605.52	5384.77	3046.68	1626.51	5288.34	2506.75	1961.9	2559.26	822.344	2612.99	10924	9660.87	1634.31	8085.83	2126.84	5216.77	1235.75	7910.79	3260.67	2859.56	2723.99	4670.59	6965.83	591.087	848.868	4224.77	3958.34	2667.39	1748.59	2738.23	2293.77	2327.11	2019.54	1960.92	4322.04	2164.9	2868.45	1730.35
BATF	564.197	489.391	94.9862	263.188	622.148	175.505	283.546	543.662	322.316	421.548	766.122	513.746	741.211	613.051	512.585	222.524	465.549	335.365	552.277	548.986	319.261	398.818	859.335	576.803	280.777	454.345	560.812	632.439	784.309	358.144	882.832	422.488	377.758	536.993	189.96	1025.55	447.974	394.384	563.011	336.485	497.077	524.267	394.503	1175.58	423.893	416.134	322.812	442.411	691.676
BATF3	192.167	42.2412	68.4391	61.1953	99.8456	172.208	232.096	196.452	142.596	180.756	249.63	161.41	134.699	204.534	141.852	91.308	114.045	393.11	368.975	122.634	135.005	51.5649	225.303	272.62	161.866	126.301	146.345	202.61	68.1705	273.938	373.944	141.532	119.222	194.786	92.9105	99.719	503.926	310.737	266.349	439.898	295.366	180.691	156.366	381.254	187.597	154.149	280.26	200.469	419.868
BAX	138.085	138.637	191.425	135.998	239.106	213.806	226.792	146.942	181.921	181.664	179.732	170.44	337.564	285.99	205.076	167.677	142.571	158.563	337.704	169.82	177.875	172.297	32.9826	146.881	154.01	111.595	126.04	143.008	160.279	254.493	205.216	234.685	141.488	84.9545	214.702	279.338	216.534	132.416	130.013	115.912	143.409	108.415	182.632	179.63	176.407	230.96	226.891	120.972	115.49
BAZ1A	606.943	385.207	789.782	554.621	421.467	554.692	1394.02	555.529	802.989	659.737	504.878	638.875	469.442	655.515	995.298	523.344	426.438	702.579	600.793	580.105	470.87	658.994	356.152	930.165	348.202	768.417	831.298	370.961	441.033	943.229	758.898	512.73	1009.79	622.114	277.675	498.49	616.01	603.475	1831.36	616.4	581.301	819.473	764.38	1690.95	555.979	900.833	920.437	546.214	627.046
BAZ1B	280.413	245.811	256.893	281.404	256.764	253.28	306.563	274.145	200.283	350.058	207.777	213.332	172.052	304.604	135.342	435.486	195.824	199.489	299.656	475.992	255.954	305.359	276.894	356.986	222.196	166.619	329.694	236.082	225.155	301.997	246.527	270.474	400.713	286.906	235.843	233.647	417.548	230.143	254.304	274.315	295.284	332.68	214.572	266.223	232.674	195.539	252.941	194.839	227.938
[truncated: 11,542 more rows]
[truncated: 206 more columns]
